# Supplementary material for: Identification of Key Bioactive Compounds of Medicine–Food Homologous Substances and Their Multi-Target Intervention Effects in Osteosarcoma Treatment
Source: Int J Mol Sci. 2026 Jan 29;27(3):1360. doi: 10.3390/ijms27031360 (PMC12898791; doi:10.3390/ijms27031360)
Supplement: Supplementary file 1 [file ijms-27-01360-s001.zip]

Archive with 14 entries (14 files):
- File S1.xlsx
- File S2.xlsx
- File S3.xlsx
- Supplementary Table S10_GSVA_res_sig.xlsx
- Supplementary Table S11_cor_gene_cell.xlsx
- Supplementary Table S1_GO_ALL.xlsx
- Supplementary Table S2_KEGG.xlsx
- Supplementary Table S3_all_herb_SMILES.xlsx
- Supplementary Table S4_inner_interaction.xlsx
- Supplementary Table S5_SOST_GSEA.xlsx
- Supplementary Table S6_ACACB_GSEA.xlsx
- Supplementary Table S7_TACR1_GSEA.xlsx
- Supplementary Table S8_MPO_GSEA.xlsx
- Supplementary Table S9_GRIN2B_GSEA.xlsx
