# Supplementary material for: Identification of Key Bioactive Compounds of Medicine–Food Homologous Substances and Their Multi-Target Intervention Effects in Osteosarcoma Treatment
Source: Int J Mol Sci. 2026 Jan 29;27(3):1360. doi: 10.3390/ijms27031360 (PMC12898791; doi:10.3390/ijms27031360)
Supplement: Supplementary file 1 [file ijms-27-01360-s001.zip › File S1.xlsx]

## Sheet: 1
	143B细胞经药物作用后CCK8检测
	分组	As					Ab空白	平均值	增殖率=（As-Ab）/(Ac-Ab)*100	抑制率=100-增值率
	对照组	1.034	0.988	0.997	1.113	1.185	0.223	1.0634	100	0
	5 ug/ml 鞣花酸	0.986	1.003	0.972	0.967	1.142	0.223	1.014	94.1218	5.87815
	10 ug/ml 鞣花酸	0.832	0.877	0.921	0.947	0.973	0.223	0.91	81.7468	18.2532
	20ug/ml 鞣花酸	0.773	0.816	0.904	0.822	0.887	0.223	0.8404	73.465	26.535
	40ug/ml 鞣花酸	0.763	0.752	0.787	0.804	0.755	0.223	0.7722	65.3498	34.6502
	80 ug/ml 鞣花酸	0.683	0.705	0.697	0.641	0.655	0.223	0.6762	53.9267	46.0733
	160 ug/ml 鞣花酸	0.577	0.584	0.569	0.612	0.598	0.223	0.588	43.4317	56.5683
	320 ug/ml 鞣花酸	0.521	0.535	0.517	0.547	0.566	0.223	0.5372	37.387	62.613
	640 ug/ml 鞣花酸	0.468	0.482	0.464	0.511	0.493	0.223	0.4836	31.009	68.991
	细胞存活率=[(As-Ab)/(Ac-Ab)]×100%
	细胞抑制率=[(Ac-As)/(Ac-Ab)]×100%
	As:实验孔（含有细胞的培养基、CCK8、待测物质）吸光度
	Ac:对照孔（含有细胞的培养基、CCK8、不含待测物质）吸光度
	Ab:空白孔（不含有细胞和待测物质的培养基、CCK8）吸光度
