# Supplementary material for: Identification of Key Bioactive Compounds of Medicine–Food Homologous Substances and Their Multi-Target Intervention Effects in Osteosarcoma Treatment
Source: Int J Mol Sci. 2026 Jan 29;27(3):1360. doi: 10.3390/ijms27031360 (PMC12898791; doi:10.3390/ijms27031360)
Supplement: Supplementary file 1 [file ijms-27-01360-s001.zip › File S2.xlsx]

## Sheet: 数据处理
	基因名称			平均值			△CT=CT目的基因-Ct内参基因		△△CT=△CT实验-△CT对照		扩增倍数=2-△△CT
标本编号	GAPDH	SOST		GAPDH	SOST		SOST		SOST		SOST		标本编号	SOST
对照组	16.208	19.443											对照组	1
	16.031	19.335		16.173	19.3957		3.22267		0		1		草柔花酸药物干预组	3.19024
	16.28	19.409
草柔花酸药物干预组	16.259	17.831
	16.316	17.779		16.2643	17.8133		1.549		-1.67367		3.19024
	16.218	17.83
	基因名称			平均值			△CT=CT目的基因-Ct内参基因		△△CT=△CT实验-△CT对照		扩增倍数=2-△△CT
标本编号	GAPDH	ACACB		GAPDH	ACACB		ACACB		ACACB		ACACB		标本编号	ACACB
对照组	16.208	18.914											对照组	1
	16.031	18.918		16.173	18.897		2.724		0		1		草柔花酸药物干预组	0.364334
	16.28	18.859
草柔花酸药物干预组	16.259	20.541
	16.316	20.493		16.2643	20.445		4.18067		1.45667		0.364334
	16.218	20.301
	基因名称			平均值			△CT=CT目的基因-Ct内参基因		△△CT=△CT实验-△CT对照		扩增倍数=2-△△CT
标本编号	GAPDH	TACR1		GAPDH	TACR1		TACR1		TACR1		TACR1		标本编号	TACR1
对照组	16.208	27.803											对照组	1
	16.031	27.872		16.173	27.8117		11.6387		0		1		草柔花酸药物干预组	0.45355
	16.28	27.76
草柔花酸药物干预组	16.259	28.828
	16.316	29.197		16.2643	29.0437		12.7793		1.14067		0.45355
	16.218	29.106
	基因名称			平均值			△CT=CT目的基因-Ct内参基因		△△CT=△CT实验-△CT对照		扩增倍数=2-△△CT
标本编号	GAPDH	GRIN2B		GAPDH	GRIN2B		GRIN2B		GRIN2B		GRIN2B		标本编号	GRIN2B
对照组	16.208	24.569											对照组	1
	16.031	24.751		16.173	24.7083		8.53533		0		1		草柔花酸药物干预组	0.544373
	16.28	24.805
草柔花酸药物干预组	16.259	25.982
	16.316	25.759		16.2643	25.677		9.41267		0.877333		0.544373
	16.218	25.29
	基因名称			平均值			△CT=CT目的基因-Ct内参基因		△△CT=△CT实验-△CT对照		扩增倍数=2-△△CT
标本编号	GAPDH	MPO		GAPDH	MPO		MPO		MPO		MPO		标本编号	MPO
对照组	16.208	27.692											对照组	1
	16.031	27.504		16.173	27.5907		11.4177		0		1		草柔花酸药物干预组	1.06585
	16.28	27.576
草柔花酸药物干预组	16.259	27.668
	16.316	27.528		16.2643	27.59		11.3257		-0.092		1.06585
	16.218	27.574

## Sheet: 引物信息
					Primer名称	序列(5'to3')	product length
				NM_001357943.2	H-GAPDH-S	GGAAGCTTGTCATCAATGGAAATC	168
					H-GAPDH-A	TGATGACCCTTTTGGCTCCC
				NM_025237.3	H-SOST-F	CACACAGCCTTCCGTGTAGT	190
					H-SOST-R	ACTCGGACACGTCTTTGGTC
				NM_001093.4	H-ACACB-F	AAGCGGCAGGAATAAAGTGATTT	133
					H-ACACB-R	ACTCTTGGTGATCGGCTTGG
				NM_001058.4	H-TACR1-F	GCTGCCCTTCCACATCTTCT	162
					H-TACR1-R	CCCAGACGGAACCTGTCATT
				NM_000250.2	H-MPO-F	GATGTGCAACAACAGACGCA	88
					H-MPO-R	GAAGCCGTCCTCATACTCCG
				NM_001413992.1	H-GRIN2B-F	CAGGGTGTGCGAGGAAATCT	106
					H-GRIN2B-R	AGGATATGCATTCGGACGCC
