# Supplementary material for: Identification of Key Bioactive Compounds of Medicine–Food Homologous Substances and Their Multi-Target Intervention Effects in Osteosarcoma Treatment
Source: Int J Mol Sci. 2026 Jan 29;27(3):1360. doi: 10.3390/ijms27031360 (PMC12898791; doi:10.3390/ijms27031360)
Supplement: Supplementary file 1 [file ijms-27-01360-s001.zip › File S3.xlsx]

## Sheet: Sheet1
定量分析数据
标本编号	划痕宽度（mm）
	0h	24h
对照组	0.7719	0.2177
	0.7844	0.2637
	0.7859	0.2655
鞣酸组	0.7687	0.5275
	0.7858	0.5894
	0.8053	0.5699
SPSS数据
0h见Sheet2
24h见Sheet3
最终分析数据
分组	划痕宽度（mm）
	0h		24h
对照组	0.7807±0.00769		0.249±0.02709
鞣酸组	0.7866±0.01831		0.5623±0.03165**
说明： **表示和对照组相比两组之间有极显著差异（P＜0.01）；*表示和对照组相比两组之间有显著差异（0.01＜P＜0.05）；ns表示和对照组相比两组之间差异不显著（P＞0.05）。

## Sheet: Sheet2
		Group Statistics
	分组	N	Mean	Std. Deviation	Std. Error Mean
t0h	10	3	0.7807	0.00769	0.00444
	对照组	3	0.7866	0.01831	0.01057
					Independent Samples Test
		Levene's Test for Equality of Variances					t-test for Equality of Means
									95% Confidence Interval of the Difference
		F	Sig.	t	df	Sig. (2-tailed)	Mean Difference	Std. Error Difference	Lower	Upper
t0h	Equal variances assumed	1.187	0.337	-0.512	4	0.636	-0.00587	0.01147	-0.0377	0.02597
	Equal variances not assumed			-0.512	2.683	0.648	-0.00587	0.01147	-0.04492	0.03319

## Sheet: Sheet3
		Group Statistics
	分组	N	Mean	Std. Deviation	Std. Error Mean
t24h	10	3	0.249	0.02709	0.01564
	对照组	3	0.5623	0.03165	0.01827
					Independent Samples Test
		Levene's Test for Equality of Variances					t-test for Equality of Means
									95% Confidence Interval of the Difference
		F	Sig.	t	df	Sig. (2-tailed)	Mean Difference	Std. Error Difference	Lower	Upper
t24h	Equal variances assumed	0.059	0.82	-13.025	4	0	-0.3133	0.02405	-0.38008	-0.24652
	Equal variances not assumed			-13.025	3.907	0	-0.3133	0.02405	-0.38071	-0.24589
