# Supplementary material for: Identification of Key Bioactive Compounds of Medicine–Food Homologous Substances and Their Multi-Target Intervention Effects in Osteosarcoma Treatment
Source: Int J Mol Sci. 2026 Jan 29;27(3):1360. doi: 10.3390/ijms27031360 (PMC12898791; doi:10.3390/ijms27031360)
Supplement: Supplementary file 1 [file ijms-27-01360-s001.zip › Supplementary Table S10_GSVA_res_sig.xlsx]

## Sheet: 01.GSVA_res_all
	logFC	AveExpr	t	P.Value	adj.P.Val	B	group
REACTOME_WNT5A_DEPENDENT_INTERNALIZATION_OF_FZD2_FZD5_AND_ROR2	0.510488075434481	-0.00956854	5.4098663858696	3.25221865463175e-06	0.00927207538435511	4.30737309597389	Up
REACTOME_ERYTHROCYTES_TAKE_UP_CARBON_DIOXIDE_AND_RELEASE_OXYGEN	-0.461788	0.00758069245727688	-5.12535	8.08360497129737e-06	0.0115231788865844	3.50214944202246	Down
BIOCARTA_PDZS_PATHWAY	-0.40838	-0.0118874	-4.93436	1.48383896010992e-05	0.0141014162509113	2.96438909661059	Down
REACTOME_DISEASES_ASSOCIATED_WITH_GLYCOSYLATION_PRECURSOR_BIOSYNTHESIS	0.419255070586284	-0.00896992	4.68860000230462	3.22220792409583e-05	0.022966286978993	2.27748033840388	Up
REACTOME_FOXO_MEDIATED_TRANSCRIPTION_OF_OXIDATIVE_STRESS_METABOLIC_AND_NEURONAL_GENES	-0.414436	0.00185586372489715	-4.35277	9.163702188589e-05	0.0436059968553973	1.35176848606332	Down
REACTOME_REGULATION_OF_FOXO_TRANSCRIPTIONAL_ACTIVITY_BY_ACETYLATION	-0.441878	-0.0233863	-4.27779	0.000115404065106053	0.0436059968553973	1.14766638638242	Down
REACTOME_MECP2_REGULATES_NEURONAL_RECEPTORS_AND_CHANNELS	-0.321582	0.0269723881875267	-4.26607	0.000119627191868404	0.0436059968553973	1.11586371163497	Down
WP_DEREGULATION_OF_RAB_AND_RAB_EFFECTOR_GENES_IN_BLADDER_CANCER	-0.372332	-0.01085	-4.17951	0.000155859755370784	0.0436059968553973	0.88182091508061	Down
REACTOME_RHOBTB3_ATPASE_CYCLE	0.335781274072835	-0.00900709	4.14623108015736	0.000172472850902694	0.0436059968553973	0.792263935287211	Up
REACTOME_GOLGI_CISTERNAE_PERICENTRIOLAR_STACK_REORGANIZATION	0.413729230657252	8.73668653853302e-05	4.10628490992025	0.000194705321201765	0.0436059968553973	0.68508509543137	Up
REACTOME_MHC_CLASS_II_ANTIGEN_PRESENTATION	0.351143491041716	0.00480531688774851	4.09669284634973	0.000200446474942978	0.0436059968553973	0.659402284474008	Up
REACTOME_WNT5A_DEPENDENT_INTERNALIZATION_OF_FZD4	0.354762563593279	-0.00346811	4.08398733731055	0.000208305709913109	0.0436059968553973	0.625415635471008	Up
REACTOME_HEME_BIOSYNTHESIS	-0.390092	-0.00998974	-4.06249	0.000222290711376719	0.0436059968553973	0.568002274265666	Down
KEGG_AMINO_SUGAR_AND_NUCLEOTIDE_SUGAR_METABOLISM	0.347573564716961	-0.00429878	3.9715703019892	0.000292248356992672	0.0436059968553973	0.326374996035153	Up
REACTOME_INTERACTION_BETWEEN_L1_AND_ANKYRINS	-0.359722	0.010185504082073	-3.94646	0.00031507834676168	0.0436059968553973	0.259992539521647	Down
REACTOME_MATURATION_OF_SARS_COV_2_SPIKE_PROTEIN	0.375309322603428	0.0164882175307447	3.9218167817925	0.000339153460189682	0.0436059968553973	0.195028272956811	Up
KEGG_GLYCOSAMINOGLYCAN_BIOSYNTHESIS_KERATAN_SULFATE	0.378824133498662	-0.0273651	3.91346535261615	0.000347712133031533	0.0436059968553973	0.173043895437893	Up
REACTOME_TRANSLATION_OF_SARS_COV_2_STRUCTURAL_PROTEINS	0.322219427844543	0.020945006853893	3.88753956141972	0.000375637684385464	0.0436059968553973	0.104914349392903	Up
REACTOME_SYNTHESIS_OF_SUBSTRATES_IN_N_GLYCAN_BIOSYTHESIS	0.282183339824692	0.00226795740587967	3.84409127602636	0.000427383506742248	0.0436059968553973	-0.00885494	Up
BIOCARTA_PROTEASOME_PATHWAY	0.544572020443244	0.0369694687813238	3.84098644179615	0.000431334762667103	0.0436059968553973	-0.0169651	Up
REACTOME_RETROGRADE_NEUROTROPHIN_SIGNALLING	0.33407253604578	-0.0140525	3.83922594286168	0.000433590894637098	0.0436059968553973	-0.0215625	Up
REACTOME_CARGO_CONCENTRATION_IN_THE_ER	0.374139380862956	-0.00390726	3.82328289352896	0.000454549598409164	0.0436059968553973	-0.0631571	Up
REACTOME_HEDGEHOG_ON_STATE	0.315971636539924	-0.0104925	3.80061109388954	0.000486051026401411	0.0436059968553973	-0.122183	Up
REACTOME_CARNITINE_SHUTTLE	-0.327716	-0.0153722	-3.76863	0.000534095998706063	0.0436059968553973	-0.205186	Down
REACTOME_SYNTHESIS_OF_IP2_IP_AND_INS_IN_THE_CYTOSOL	-0.362516	0.00548476653188194	-3.73239	0.000594097838202321	0.0436059968553973	-0.298888	Down
KEGG_MEDICUS_REFERENCE_COPII_VESICLE_FORMATION	0.434666635471279	0.000374916992474332	3.71792867031652	0.000619824500509522	0.0436059968553973	-0.336183	Up
REACTOME_METABOLISM_OF_FOLATE_AND_PTERINES	0.28922751243315	-0.0209334	3.71354068289178	0.000627838610582871	0.0436059968553973	-0.347483	Up
WP_PHOSPHOINOSITIDES_METABOLISM	-0.312772	0.00099254965534776	-3.7081	0.000637915452332502	0.0436059968553973	-0.361487	Down
REACTOME_KERATAN_SULFATE_BIOSYNTHESIS	0.336750208179811	-0.0113546	3.70795158625324	0.00063819132099057	0.0436059968553973	-0.361868	Up
KEGG_MEDICUS_PATHOGEN_ESCHERICHIA_EAE_TIR_TCCP_TO_ACTIN_SIGNALING_PATHWAY	0.489557034800088	0.0257880262943864	3.70738085022756	0.000639257721889314	0.0436059968553973	-0.363336	Up
REACTOME_VLDLR_INTERNALISATION_AND_DEGRADATION	0.362274278344791	0.0276711226418746	3.70175129420143	0.000649868908845554	0.0436059968553973	-0.377814	Up
REACTOME_FORMATION_OF_THE_EARLY_ELONGATION_COMPLEX	0.324459102401214	-0.00892719	3.6883207017308	0.000675875177476972	0.0436059968553973	-0.412316	Up
REACTOME_INOSITOL_PHOSPHATE_METABOLISM	-0.278766	-0.00643996	-3.68353	0.000685388485508647	0.0436059968553973	-0.424605	Down
BIOCARTA_INFLAM_PATHWAY	0.373020572297494	0.0106449221423152	3.67916267509148	0.000694180866019532	0.0436059968553973	-0.435811	Up
REACTOME_SCF_BETA_TRCP_MEDIATED_DEGRADATION_OF_EMI1	0.448728815403295	0.0138375322550233	3.67215193808609	0.000708516559372784	0.0436059968553973	-0.453779	Up
REACTOME_NEF_MEDIATES_DOWN_MODULATION_OF_CELL_SURFACE_RECEPTORS_BY_RECRUITING_THEM_TO_CLATHRIN_ADAPTERS	0.344040144798042	0.00470598233338872	3.67036225437306	0.000712221623436365	0.0436059968553973	-0.458363	Up
REACTOME_PCP_CE_PATHWAY	0.342565224088039	0.0161342735341817	3.65617837189455	0.000742253437150939	0.0436059968553973	-0.49466	Up
KEGG_TYPE_II_DIABETES_MELLITUS	-0.271376	0.00960792297733847	-3.64529	0.000766125506058047	0.0436059968553973	-0.522473	Down
KEGG_INOSITOL_PHOSPHATE_METABOLISM	-0.247051	-0.00476093	-3.6404	0.000777090626034576	0.0436059968553973	-0.534958	Down
REACTOME_AUF1_HNRNP_D0_BINDS_AND_DESTABILIZES_MRNA	0.467106220656648	0.0264203454076843	3.62987050219473	0.00080121669738471	0.0436059968553973	-0.561814	Up
REACTOME_FORMATION_OF_RNA_POL_II_ELONGATION_COMPLEX	0.262564771479347	-0.0137479	3.62637239433398	0.000809388799298394	0.0436059968553973	-0.570727	Up
REACTOME_CYCLIN_A_CDK2_ASSOCIATED_EVENTS_AT_S_PHASE_ENTRY	0.354843577474509	0.0107734171789362	3.62417876669241	0.000814554318123193	0.0436059968553973	-0.576314	Up
REACTOME_MRNA_CAPPING	0.302771029155951	-0.0073247	3.62137393975226	0.000821205325792631	0.0436059968553973	-0.583455	Up
REACTOME_HEDGEHOG_LIGAND_BIOGENESIS	0.43310704680683	0.0264375814209023	3.61129609429659	0.000845536657623232	0.0436059968553973	-0.609094	Up
REACTOME_LDL_CLEARANCE	0.398329911244063	0.00375144497504015	3.60590224033015	0.000858842768062039	0.0436059968553973	-0.622803	Up
REACTOME_HIV_ELONGATION_ARREST_AND_RECOVERY	0.327354288456234	-0.0208632	3.60391327595891	0.00086380000967564	0.0436059968553973	-0.627855	Up
WP_15Q133_COPY_NUMBER_VARIATION_SYNDROME	-0.306701	-0.0043509	-3.60258	0.000867130338675624	0.0436059968553973	-0.631233	Down
REACTOME_CHK1_CHK2_CDS1_MEDIATED_INACTIVATION_OF_CYCLIN_B_CDK1_COMPLEX	0.431715353632665	-0.006158	3.59855607136775	0.000877289472066732	0.0436059968553973	-0.641458	Up
REACTOME_ABC_TRANSPORTER_DISORDERS	0.375514488122917	0.033217136057091	3.59116419394041	0.000896235348910532	0.0436059968553973	-0.660211	Up
KEGG_MEDICUS_ENV_FACTOR_NNK_NNN_TO_PI3K_SIGNALING_PATHWAY_N01350	-0.349205	0.00221095615422464	-3.59092	0.000896858010680421	0.0436059968553973	-0.660821	Down
REACTOME_REGULATION_OF_RUNX3_EXPRESSION_AND_ACTIVITY	0.417241745958325	0.0122431226945286	3.58083015387781	0.000923382947461214	0.0436059968553973	-0.686399	Up
REACTOME_DEFECTIVE_CFTR_CAUSES_CYSTIC_FIBROSIS	0.44037183565047	0.041639696407544	3.57736243354939	0.000932668556000846	0.0436059968553973	-0.695179	Up
WP_DIFFERENTIATION_OF_WHITE_AND_BROWN_ADIPOCYTE	-0.318402	-0.00442562	-3.57725	0.000932961651896352	0.0436059968553973	-0.695454	Down
REACTOME_CDK_MEDIATED_PHOSPHORYLATION_AND_REMOVAL_OF_CDC6	0.398847633407111	0.0143785622728526	3.55161823299771	0.00100446593114823	0.0436059968553973	-0.760233	Up
REACTOME_ORC1_REMOVAL_FROM_CHROMATIN	0.410536869545519	-0.00783815	3.54631943720922	0.00101988866751585	0.0436059968553973	-0.773595	Up
REACTOME_G1_S_DNA_DAMAGE_CHECKPOINTS	0.375834447759853	0.0161423416314447	3.52806615592676	0.00107477670204429	0.0436059968553973	-0.819552	Up
WP_WHITE_FAT_CELL_DIFFERENTIATION	-0.329663	0.00588907652263826	-3.5277	0.00107590963693248	0.0436059968553973	-0.820476	Down
REACTOME_SOMITOGENESIS	0.421689508319484	0.0187406021779955	3.52575038636814	0.00108193969777147	0.0436059968553973	-0.825375	Up
REACTOME_COPII_MEDIATED_VESICLE_TRANSPORT	0.29739387655128	-0.00412852	3.52175196301835	0.00109441534753135	0.0436059968553973	-0.835423	Up
REACTOME_CONSTITUTIVE_SIGNALING_BY_OVEREXPRESSED_ERBB2	0.295872315547951	0.00446657018825061	3.52035372999401	0.00109881052119369	0.0436059968553973	-0.838936	Up
REACTOME_SCF_SKP2_MEDIATED_DEGRADATION_OF_P27_P21	0.437004339225379	0.0138595526847431	3.51684374430575	0.00110991847753149	0.0436059968553973	-0.847751	Up
REACTOME_GAP_JUNCTION_DEGRADATION	0.341144082226152	0.0153857257729278	3.51536979156697	0.00111461510568116	0.0436059968553973	-0.851451	Up
REACTOME_DEGRADATION_OF_GLI1_BY_THE_PROTEASOME	0.417825169210909	0.0136195446195875	3.49865645355456	0.0011692221733553	0.0436059968553973	-0.893357	Up
PID_HNF3B_PATHWAY	-0.303436	0.00399034563876519	-3.49652	0.00117640137380384	0.0436059968553973	-0.898719	Down
WP_NEPHROGENESIS	-0.285884	-0.0106928	-3.49354	0.00118644074136584	0.0436059968553973	-0.906163	Down
REACTOME_STABILIZATION_OF_P53	0.403775019254162	0.0300447282956256	3.49081	0.00119574192825422	0.0436059968553973	-0.913002	Up
REACTOME_FBXL7_DOWN_REGULATES_AURKA_DURING_MITOTIC_ENTRY_AND_IN_EARLY_MITOSIS	0.44838030697512	0.0139571808087982	3.48870395775436	0.00120294870703049	0.0436059968553973	-0.918265	Up
REACTOME_FORMATION_OF_INCISION_COMPLEX_IN_GG_NER	0.238003763296354	0.0051825417865241	3.47976235974012	0.00123404315629072	0.0436059968553973	-0.940614	Up
REACTOME_APC_C_CDH1_MEDIATED_DEGRADATION_OF_CDC20_AND_OTHER_APC_C_CDH1_TARGETED_PROTEINS_IN_LATE_MITOSIS_EARLY_G1	0.393018752800241	0.014127624702085	3.4755203649505	0.00124906269469078	0.0436059968553973	-0.951206	Up
WP_NGLYCAN_BIOSYNTHESIS	0.327025153474089	-0.0106841	3.47485308062039	0.00125144121902194	0.0436059968553973	-0.952872	Up
WP_7OXOC_AND_7BETAHC_PATHWAYS	0.294353518934296	-0.0181136	3.47196767256064	0.0012617762524401	0.0436059968553973	-0.960072	Up
REACTOME_HH_MUTANTS_ABROGATE_LIGAND_SECRETION	0.440125696869429	0.0341652253309278	3.47033859435784	0.0012676473919264	0.0436059968553973	-0.964137	Up
REACTOME_RECYCLING_PATHWAY_OF_L1	0.251609923745898	-0.00420594	3.46946346294643	0.0012708121301313	0.0436059968553973	-0.966319	Up
REACTOME_HOST_INTERACTIONS_OF_HIV_FACTORS	0.303138598867066	0.00816903178036549	3.46680329154967	0.00128047864430759	0.0436059968553973	-0.972953	Up
REACTOME_KERATAN_SULFATE_KERATIN_METABOLISM	0.325443788508909	-0.0062963	3.46541937898143	0.00128553530737563	0.0436059968553973	-0.976403	Up
REACTOME_REGULATION_OF_MRNA_STABILITY_BY_PROTEINS_THAT_BIND_AU_RICH_ELEMENTS	0.345507660322953	0.0195087367999333	3.46259257776712	0.00129592362138503	0.0436059968553973	-0.983448	Up
KEGG_MEDICUS_VARIANT_MUTATION_INACTIVATED_VCP_TO_26S_PROTEASOME_MEDIATED_PROTEIN_DEGRADATION	0.468679981965617	0.0357296043747165	3.46208031298131	0.00129781474624008	0.0436059968553973	-0.984724	Up
REACTOME_BIOSYNTHESIS_OF_THE_N_GLYCAN_PRECURSOR_DOLICHOL_LIPID_LINKED_OLIGOSACCHARIDE_LLO_AND_TRANSFER_TO_A_NASCENT_PROTEIN	0.247107460039549	-0.00627607	3.45522840931357	0.00132336533925489	0.0436059968553973	-1.00179	Up
REACTOME_FOXO_MEDIATED_TRANSCRIPTION_OF_CELL_DEATH_GENES	-0.364365	-0.0244118	-3.45512	0.00132377113194067	0.0436059968553973	-1.00206	Down
REACTOME_FORMATION_OF_THE_NEPHRIC_DUCT	-0.339402	-0.00233294	-3.45323	0.00133089316993469	0.0436059968553973	-1.00675	Down
REACTOME_SWITCHING_OF_ORIGINS_TO_A_POST_REPLICATIVE_STATE	0.362243746628399	-0.00839385	3.45148735114308	0.00133751821116845	0.0436059968553973	-1.0111	Up
KEGG_MEDICUS_REFERENCE_COPI_VESICLE_FORMATION	0.50315260260515	0.0135731903663087	3.44990097293439	0.00134356331873013	0.0436059968553973	-1.01504	Up
KEGG_MEDICUS_VARIANT_MUTATION_INACTIVATED_UBQLN2_TO_26S_PROTEASOME_MEDIATED_PROTEIN_DEGRADATION	0.46474314677178	0.0326154145839632	3.44764318222699	0.00135221205155273	0.0436059968553973	-1.02066	Up
REACTOME_PLASMA_LIPOPROTEIN_CLEARANCE	0.307250399684154	0.0186549097439517	3.44233599182423	0.00137275221320104	0.0436059968553973	-1.03385	Up
REACTOME_HIV_INFECTION	0.27048831059445	0.0044809900506417	3.44061946127797	0.00137945928596621	0.0436059968553973	-1.03811	Up
REACTOME_CHAPERONE_MEDIATED_AUTOPHAGY	0.323977543177735	0.00611923304293464	3.43467577546996	0.00140292641330002	0.0436059968553973	-1.05287	Up
REACTOME_HSF1_ACTIVATION	0.344976822041236	0.00560956137695694	3.43274156571152	0.00141064517761504	0.0436059968553973	-1.05767	Up
REACTOME_HIV_TRANSCRIPTION_ELONGATION	0.292087070591339	-0.0181458	3.43221912167733	0.00141273703070261	0.0436059968553973	-1.05896	Up
REACTOME_CROSS_PRESENTATION_OF_SOLUBLE_EXOGENOUS_ANTIGENS_ENDOSOMES	0.445963309459537	0.0265621694717604	3.43122918704037	0.00141670884627197	0.0436059968553973	-1.06142	Up
WP_PTDINS45P2_IN_CYTOKINESIS_PATHWAY	0.327550733733659	-0.0309754	3.4294814890035	0.00142374705094458	0.0436059968553973	-1.06575	Up
REACTOME_FOLDING_OF_ACTIN_BY_CCT_TRIC	0.510127883006452	0.0388633745684791	3.40899525961491	0.00150878134551467	0.0436059968553973	-1.11648	Up
KEGG_MEDICUS_VARIANT_MUTATION_CAUSED_ABERRANT_SOD1_TO_26S_PROTEASOME_MEDIATED_PROTEIN_DEGRADATION	0.460792906390313	0.0340236385260646	3.40560485521918	0.00152331444049848	0.0436059968553973	-1.12486	Up
REACTOME_GOLGI_TO_ER_RETROGRADE_TRANSPORT	0.261554882746627	-0.00144894	3.40483226037915	0.00152664486598303	0.0436059968553973	-1.12677	Up
REACTOME_DECTIN_1_MEDIATED_NONCANONICAL_NF_KB_SIGNALING	0.409084961413597	0.0225105461904297	3.40076963080112	0.00154427246596161	0.0436059968553973	-1.1368	Up
REACTOME_VIF_MEDIATED_DEGRADATION_OF_APOBEC3G	0.451059436370762	0.0310345330213011	3.39941097208685	0.00155021091489832	0.0436059968553973	-1.14016	Up
KEGG_MEDICUS_REFERENCE_26S_PROTEASOME_MEDIATED_PROTEIN_DEGRADATION	0.461950798217622	0.0317111076791083	3.39909523638425	0.00155159405936307	0.0436059968553973	-1.14094	Up
WP_SPHINGOLIPID_METABOLISM_IN_SENESCENCE	0.289516527010944	-0.00146164	3.39851318778143	0.00155414693287213	0.0436059968553973	-1.14237	Up
REACTOME_ASPARAGINE_N_LINKED_GLYCOSYLATION	0.269523947566223	0.00697297298210536	3.39428761779998	0.00157280104039501	0.0436059968553973	-1.1528	Up
REACTOME_FOXO_MEDIATED_TRANSCRIPTION_OF_CELL_CYCLE_GENES	-0.363965	0.000905424900534972	-3.39395	0.00157427880387623	0.0436059968553973	-1.15362	Down
REACTOME_ASSOCIATION_OF_TRIC_CCT_WITH_TARGET_PROTEINS_DURING_BIOSYNTHESIS	0.253641124617296	0.00356461300190136	3.38506117287322	0.00161427811176482	0.0436059968553973	-1.17554	Up
REACTOME_ASYMMETRIC_LOCALIZATION_OF_PCP_PROTEINS	0.361441307731639	0.0158451839069218	3.38285484173195	0.00162435024928951	0.0436059968553973	-1.18098	Up
BIOCARTA_AHSP_PATHWAY	-0.427429	-0.0193976	-3.38204	0.00162807847676536	0.0436059968553973	-1.18298	Down
REACTOME_SYNTHESIS_OF_IP3_AND_IP4_IN_THE_CYTOSOL	-0.27448	-0.0157579	-3.37886	0.00164273660847132	0.0436059968553973	-1.19081	Down
REACTOME_SYNTHESIS_OF_PE	-0.334469	-0.00845016	-3.37848	0.00164447835473506	0.0436059968553973	-1.19174	Down
KEGG_MEDICUS_VARIANT_AMPLIFIED_PDGFR_TO_PLCG_CAMK_SIGNALING_PATHWAY	-0.244802	0.00215834351056532	-3.37561	0.00165786675269116	0.0436059968553973	-1.19882	Down
REACTOME_PI_3K_CASCADE_FGFR4	-0.401732	-0.00453155	-3.37508	0.00166031931174531	0.0436059968553973	-1.20011	Down
REACTOME_ABORTIVE_ELONGATION_OF_HIV_1_TRANSCRIPT_IN_THE_ABSENCE_OF_TAT	0.353833267755065	-0.00801755	3.37334141746682	0.00166847140764134	0.0436059968553973	-1.20439	Up
KEGG_MEDICUS_VARIANT_SCRAPIE_CONFORMATION_PRPSC_TO_26S_PROTEASOME_MEDIATED_PROTEIN_DEGRADATION	0.466535363239574	0.0282396701112413	3.3726222585014	0.00167185281910001	0.0436059968553973	-1.20616	Up
REACTOME_TNFR2_NON_CANONICAL_NF_KB_PATHWAY	0.326079526556773	0.0210390112594631	3.37228968651572	0.00167341874961794	0.0436059968553973	-1.20697	Up
KEGG_MEDICUS_VARIANT_MUTATION_CAUSED_ABERRANT_HTT_TO_26S_PROTEASOME_MEDIATED_PROTEIN_DEGRADATION	0.455122322138043	0.0239437460436934	3.36818016647523	0.00169288452231055	0.0436059968553973	-1.21707	Up
KEGG_PHOSPHATIDYLINOSITOL_SIGNALING_SYSTEM	-0.245305	0.0108405131273615	-3.36483	0.00170889390770511	0.0436059968553973	-1.22529	Down
REACTOME_NEGATIVE_REGULATION_OF_NOTCH4_SIGNALING	0.422046164781172	0.0190869211819412	3.36397268865142	0.0017130381086652	0.0436059968553973	-1.22741	Up
WP_ENERGY_METABOLISM	-0.238556	-0.00561394	-3.35839	0.00174014442763318	0.0436716056102564	-1.24112	Down
REACTOME_BETA_CATENIN_INDEPENDENT_WNT_SIGNALING	0.24298583194742	0.00875044207232986	3.3571407024447	0.00174625150458408	0.0436716056102564	-1.24418	Up
REACTOME_SIGNALING_BY_HEDGEHOG	0.213295820034255	-0.000665443	3.35358434734941	0.0017637828307231	0.0437264769599266	-1.2529	Up
KEGG_MEDICUS_VARIANT_MUTATION_CAUSED_ABERRANT_ABETA_TO_26S_PROTEASOME_MEDIATED_PROTEIN_DEGRADATION	0.459320175197118	0.0281435824341035	3.34915032789592	0.00178587590186602	0.0438925189329312	-1.26376	Up
KEGG_N_GLYCAN_BIOSYNTHESIS	0.313205182869252	-0.010414	3.34305901780636	0.00181665735865854	0.0442674370045769	-1.27868	Up
KEGG_MEDICUS_REFERENCE_TRANSCRIPTION_COUPLED_NER	0.28427074597315	0.00204362931421185	3.3362612207819	0.00185160615367712	0.0447366876621481	-1.29531	Up
REACTOME_APC_C_MEDIATED_DEGRADATION_OF_CELL_CYCLE_PROTEINS	0.371426091998568	-0.00236923	3.33321097288784	0.00186749556443053	0.0447414273461465	-1.30276	Up
KEGG_PROTEASOME	0.440094975364999	0.0333361115311585	3.3277273548142	0.00189638833909532	0.0448378449366965	-1.31616	Up
REACTOME_REGULATION_OF_APOPTOSIS	0.42175880003786	0.0256678090630133	3.32648857291882	0.0019029741274431	0.0448378449366965	-1.31918	Up
WP_METABOLIC_PATHWAYS_OF_FIBROBLASTS	0.413375260209027	-0.00208803	3.3225191809735	0.00192422389615486	0.0449669043273566	-1.32887	Up
WP_OLIGODENDROCYTE_SPECIFICATION_AND_DIFFERENTIATION_LEADING_TO_MYELIN_COMPONENTS_FOR_CNS	-0.249064	0.00212865209035811	-3.3188	0.00194433278854901	0.0450674209768554	-1.33794	Down
REACTOME_DEGRADATION_OF_DVL	0.412733846365354	0.0278676874847977	3.31581025161857	0.00196065443978634	0.0450792403857328	-1.34523	Up
REACTOME_INTRA_GOLGI_AND_RETROGRADE_GOLGI_TO_ER_TRAFFIC	0.213554323828382	-0.00190064	3.31233300403771	0.00197979403672465	0.0451551423896157	-1.3537	Up
WP_PROTEASOME_DEGRADATION	0.398618487106348	0.0398845863358403	3.28667035925384	0.0021266505710922	0.0480105841943344	-1.41607	Up
REACTOME_ATTENUATION_PHASE	0.322792076284553	0.00453082011763088	3.28464557225769	0.00213866860493878	0.0480105841943344	-1.42098	Up
REACTOME_DNA_REPLICATION_PRE_INITIATION	0.3340055574633	-0.0187238	3.28146301484047	0.00215768922793307	0.0480591561627905	-1.4287	Up
REACTOME_RNA_POLYMERASE_II_PRE_TRANSCRIPTION_EVENTS	0.238451493577155	-0.0197662	3.27665788311264	0.00218671239414699	0.0483280390365355	-1.44034	Up
REACTOME_TRANSCRIPTIONAL_REGULATION_OF_PLURIPOTENT_STEM_CELLS	-0.293792	0.0298796932080699	-3.26568	0.00225442345383287	0.0494412405144425	-1.4669	Down
