# Supplementary material for: Identification of Key Bioactive Compounds of Medicine–Food Homologous Substances and Their Multi-Target Intervention Effects in Osteosarcoma Treatment
Source: Int J Mol Sci. 2026 Jan 29;27(3):1360. doi: 10.3390/ijms27031360 (PMC12898791; doi:10.3390/ijms27031360)
Supplement: Supplementary file 1 [file ijms-27-01360-s001.zip › Supplementary Table S11_cor_gene_cell.xlsx]

## Sheet: temp
	Dendritic Cell	B cell	Monocyte	Macrophage	Natural Killer Cell	Neutrophil	CD4+ T cell	CD8+ T cell	Natural Killer T Cell	Gamma delta T cell	Naive CD4+ T cell	Type 1 Regulatory T cell	Natural Regulatory T cell	Induced Regulatory T cell	Type 1 T helper cell	Type 2 T helper cell	T helper 17 cell	Follicular helper T cell	Naive CD8+ T cell	Cytotoxic T cell	Exhausted T cell	Mucosal-associated invariant T cell	Central memory T cell
Dendritic Cell	0	0.00954987	0.346767	0.949213	0.977128	0.0546982	0.634301	0.949213	0.0373903	0.800784	0.936749	0.945164	0.346767	0.185733	0.420428	0.941215	0.869767	0.977128	0.447359	0.362719	0.845879	0.842016	0.848908
B cell	0.000197752	0	0.816696	0.329208	0.845879	0.0308991	0.269749	0.845879	0.0468729	0.42488	0.831901	0.842016	0.0832842	0.704547	0.410627	0.148677	0.627313	0.414155	0.75115	0.842016	0.842016	0.850541	0.800428
Monocyte	0.118313	0.490663	0	0.842016	0.266179	0.758672	0.346767	0.32706	0.0730367	0.203085	0.22956	0.949213	0.168255	0.945164	0.949213	0.848908	0.831901	0.945164	0.0352206	0.842016	0.949213	0.519436	0.110574
Macrophage	0.861767	0.106634	0.572514	0	0.122852	0.519436	0.848908	0.0352206	0.949213	0.198716	0.800784	0.396276	0.704547	0.42488	0.358656	0.980738	0.294635	0.9584	0.973764	0.542563	0.185733	0.289389	0.221835
Natural Killer Cell	0.94623	0.612699	0.0736464	0.0208799	0	0.188598	0.831901	0.678025	0.028245	0.188127	0.848908	0.0906677	0.0518682	0.848908	0.949213	0.797556	0.00954987	0.949213	0.848908	0.269749	0.846997	0.842016	0.949213
Neutrophil	0.00626975	0.00232048	0.395829	0.222421	0.0417451	0	0.850541	0.759103	0.876478	0.00888028	0.797556	0.845879	0.0208375	0.869767	0.202136	0.977879	0.269749	0.627313	0.585361	0.842016	0.704547	0.842016	0.848908
CD4+ T cell	0.298347	0.0778327	0.121733	0.669861	0.519149	0.685812	0	0.982478	0.390637	0.519436	0.0215542	0.040435	0.221835	0.0546982	0.842016	0.0215542	0.831901	0.0208375	0.0878531	0.91488	0.42488	0.848908	0.10907
CD8+ T cell	0.869752	0.62162	0.103418	0.00302747	0.321593	0.399054	0.974214	0	0.811433	0.842016	0.704547	0.831901	0.831901	0.811433	0.955711	0.338089	0.329208	0.848908	0.0744229	0.0114493	0.0308991	2.85536e-05	0.0208375
Natural Killer T Cell	0.00339912	0.00463171	0.00894916	0.87672	0.00178624	0.724418	0.143594	0.481087	0	0.2157	0.75935	0.797556	0.945164	0.366108	0.346767	0.80472	0.150313	0.876478	0.283915	0.0822315	0.842016	0.842016	0.949213
Gamma delta T cell	0.461156	0.176334	0.0489651	0.046341	0.0408971	0.0001404	0.225665	0.602391	0.0537118	0	0.842016	0.905036	0.79053	0.0546982	0.949213	0.725242	0.33158	0.460996	0.0308991	0.185733	0.982478	0.797556	0.980738
Naive CD4+ T cell	0.803456	0.519527	0.0617	0.462112	0.673099	0.449584	0.00119542	0.348793	0.402185	0.598923	0	0.42488	0.797556	0.850541	0.33158	0.396276	0.842016	0.00432159	0.816604	0.627313	0.945164	0.741539	0.000634682
Type 1 Regulatory T cell	0.829532	0.541049	0.889184	0.148047	0.0132597	0.621456	0.00383573	0.517127	0.447204	0.769102	0.175238	0	0.0158341	0.0158341	0.879681	0.785281	0.017501	0.842016	0.410627	0.797556	0.574446	0.704547	0.091473
Natural Regulatory T cell	0.121985	0.0115215	0.033917	0.348445	0.00533032	0.0010707	0.0581171	0.514618	0.830278	0.428073	0.442066	0.000563268	0	0.138614	0.296235	0.842016	0.218885	0.945164	0.9584	0.845879	0.870083	0.937354	0.882754
Induced Regulatory T cell	0.0396427	0.345178	0.840561	0.173769	0.672102	0.70819	0.00620487	0.474839	0.13313	0.00600152	0.684459	0.000547787	0.0241069	0	0.842016	0.873863	0.741539	0.893134	0.0352206	0.998144	0.842016	0.767132	0.846997
Type 1 T helper cell	0.167839	0.15785	0.878827	0.127585	0.883587	0.0479374	0.599668	0.899049	0.121578	0.850354	0.11009	0.733647	0.0913293	0.554823	0	0.949213	0.845879	0.811433	0.886113	0.0713513	0.404047	0.842016	0.300021
Type 2 T helper cell	0.814727	0.0287952	0.658638	0.965233	0.443804	0.950823	0.00127792	0.113587	0.467565	0.366921	0.148799	0.422127	0.535137	0.718433	0.879426	0	0.189917	0.142448	0.842016	0.845879	0.144716	0.115802	0.704547
T helper 17 cell	0.705071	0.290991	0.515702	0.0896716	0.000226479	0.0765201	0.504869	0.1067	0.0297062	0.10926	0.572671	0.000691741	0.0561182	0.379989	0.631902	0.0435382	0	0.532971	0.956797	0.142227	0.977974	0.528321	0.725242
Follicular helper T cell	0.943813	0.163045	0.83938	0.914719	0.886048	0.292581	0.000977647	0.673017	0.727511	0.194967	5.12442e-05	0.601984	0.836123	0.755457	0.480239	0.0264627	0.23594	0	0.988953	0.283915	0.842016	0.9584	0.141707
Naive CD8+ T cell	0.187431	0.388936	0.00306266	0.935275	0.66061	0.266073	0.0125008	0.00941317	0.0835286	0.00231861	0.48738	0.159057	0.915225	0.00281513	0.746016	0.586325	0.903852	0.985045	0	0.414155	0.848908	0.189917	0.262398
Cytotoxic T cell	0.130464	0.583785	0.601417	0.24233	0.0770319	0.570036	0.781083	0.00031678	0.0109057	0.039472	0.28893	0.441874	0.629101	0.998144	0.00846063	0.609694	0.0258595	0.0841644	0.163698	0	0.842016	0.212248	0.218885
Exhausted T cell	0.627598	0.566264	0.885576	0.0392544	0.639433	0.341851	0.174713	0.00207804	0.546093	0.974711	0.825711	0.258841	0.711886	0.538921	0.153314	0.027456	0.954781	0.567217	0.659017	0.597056	0	0.0822315	0.845879
Mucosal-associated invariant T cell	0.596232	0.680424	0.225842	0.0869312	0.570162	0.589203	0.672495	1.1286e-07	0.583436	0.450793	0.381028	0.343102	0.807681	0.409339	0.579367	0.0192241	0.231793	0.916731	0.0429903	0.0520134	0.0110509	0	0.0920624
Central memory T cell	0.674429	0.45558	0.017919	0.0587469	0.885354	0.665011	0.0172442	0.00105131	0.884669	0.961935	5.01725e-06	0.013739	0.739699	0.639316	0.0936825	0.350881	0.366839	0.0252048	0.071563	0.0562352	0.631126	0.0141914	0
