# Supplementary material for: Identification of Key Bioactive Compounds of Medicine–Food Homologous Substances and Their Multi-Target Intervention Effects in Osteosarcoma Treatment
Source: Int J Mol Sci. 2026 Jan 29;27(3):1360. doi: 10.3390/ijms27031360 (PMC12898791; doi:10.3390/ijms27031360)
Supplement: Supplementary file 1 [file ijms-27-01360-s001.zip › Supplementary Table S1_GO_ALL.xlsx]

## Sheet: Sheet1
ONTOLOGY	ID	Description	GeneRatio	BgRatio	pvalue	p.adjust	qvalue	geneID	Count
BP	GO:0042742	defense response to bacterium	24/295	314/18614	2.23172e-10	8.34216e-07	6.66931e-07	ISG15/FGR/CD160/S100A9/S100A12/S100A8/SLAMF8/LTF/CAMP/TF/ANXA3/TREM2/DEFA4/DEFA3/LCN2/RAG2/PRG2/LYZ/CTSG/EPX/MPO/ELANE/BPI/CFP	24
BP	GO:0006959	humoral immune response	21/295	250/18614	5.61274e-10	9.2298e-07	7.37895e-07	MASP2/C1QC/S100A9/S100A12/LTF/CAMP/TF/CXCL9/CXCL10/CXCL14/C2/TREM2/DEFA4/DEFA3/FCN1/MS4A1/GAPDH/LYZ/CTSG/ELANE/CFP	21
BP	GO:0050832	defense response to fungus	11/295	56/18614	1.03978e-09	9.2298e-07	7.37895e-07	S100A9/S100A12/S100A8/LTF/ARG1/DEFA4/DEFA3/GAPDH/CTSG/MPO/ELANE	11
BP	GO:0030198	extracellular matrix organization	23/295	314/18614	1.23243e-09	9.2298e-07	7.37895e-07	COL8A2/COL11A1/HMCN1/FMOD/ADAMTS12/TGFBI/COL9A1/COL10A1/LOXL2/HAS2/ITGA8/COL17A1/MMP8/COL2A1/LUM/MMP14/CTSG/MMP25/MFAP4/ELANE/COMP/KLK4/EGFL6	23
BP	GO:0043062	extracellular structure organization	23/295	315/18614	1.31074e-09	9.2298e-07	7.37895e-07	COL8A2/COL11A1/HMCN1/FMOD/ADAMTS12/TGFBI/COL9A1/COL10A1/LOXL2/HAS2/ITGA8/COL17A1/MMP8/COL2A1/LUM/MMP14/CTSG/MMP25/MFAP4/ELANE/COMP/KLK4/EGFL6	23
BP	GO:0045229	external encapsulating structure organization	23/295	317/18614	1.48151e-09	9.2298e-07	7.37895e-07	COL8A2/COL11A1/HMCN1/FMOD/ADAMTS12/TGFBI/COL9A1/COL10A1/LOXL2/HAS2/ITGA8/COL17A1/MMP8/COL2A1/LUM/MMP14/CTSG/MMP25/MFAP4/ELANE/COMP/KLK4/EGFL6	23
BP	GO:0050900	leukocyte migration	25/295	393/18614	4.20133e-09	2.24351e-06	1.79362e-06	PADI2/ECM1/S100A9/S100A12/S100A8/SLAMF8/SELL/ADD2/TACR1/CXCL9/CXCL10/THBS4/TREM2/VEGFA/BMP5/CXCL12/ITGA7/MMP14/CTSG/GP1BA/CCL18/EPX/ELANE/MIF/HMOX1	25
BP	GO:0009620	response to fungus	11/295	67/18614	7.6882e-09	3.59231e-06	2.87195e-06	S100A9/S100A12/S100A8/LTF/ARG1/DEFA4/DEFA3/GAPDH/CTSG/MPO/ELANE	11
BP	GO:0019730	antimicrobial humoral response	14/295	126/18614	1.30332e-08	5.41311e-06	4.32762e-06	S100A9/S100A12/LTF/CAMP/TF/CXCL9/CXCL10/CXCL14/DEFA4/DEFA3/GAPDH/LYZ/CTSG/ELANE	14
BP	GO:0032496	response to lipopolysaccharide	22/295	345/18614	3.54637e-08	1.32563e-05	1.05981e-05	EPHB2/GFI1/S100A9/S100A8/FMO1/LTF/CAMP/CLDN1/CXCL9/CXCL10/SNCA/C2/TREM2/ARG1/DEFA4/DEFA3/GJB2/CTSG/MPO/ELANE/BPI/MIF	22
BP	GO:0061844	antimicrobial humoral immune response mediated by antimicrobial peptide	11/295	82/18614	6.78623e-08	2.30608e-05	1.84365e-05	S100A9/S100A12/LTF/CAMP/CXCL9/CXCL10/CXCL14/DEFA4/DEFA3/GAPDH/ELANE	11
BP	GO:0002237	response to molecule of bacterial origin	22/295	366/18614	1.00453e-07	3.12911e-05	2.50163e-05	EPHB2/GFI1/S100A9/S100A8/FMO1/LTF/CAMP/CLDN1/CXCL9/CXCL10/SNCA/C2/TREM2/ARG1/DEFA4/DEFA3/GJB2/CTSG/MPO/ELANE/BPI/MIF	22
BP	GO:0042744	hydrogen peroxide catabolic process	7/295	30/18614	3.48348e-07	0.000100163	8.00777e-05	SNCA/HBB/HBD/HBA2/HBA1/EPX/MPO	7
BP	GO:0010038	response to metal ion	21/295	367/18614	4.45995e-07	0.000119081	9.52015e-05	CASQ2/S100A8/BGLAP/TTN/TF/CLDN1/TFRC/SNCA/CRHBP/ARG1/LOXL2/AKR1C3/ANK3/FIBIN/RASGRP2/LRRK2/CAPN3/SLFN14/RYR1/KCNB1/HMOX1	21
BP	GO:0015669	gas transport	6/295	22/18614	9.0757e-07	0.000226166	0.000180813	RHAG/IPCEF1/HBB/HBD/HBA2/HBA1	6
BP	GO:0030099	myeloid cell differentiation	22/295	421/18614	1.08835e-06	0.000254265	0.000203277	ISG15/C1QC/TAL1/BGLAP/TRIM58/LTF/TF/TFRC/TRIM10/TREM2/VEGFA/RHAG/MYB/SFRP1/CDKN2B/EPB42/AHSP/GP1BA/SLC4A1/L3MBTL1/TUBB1/ALAS2	22
BP	GO:0055072	iron ion homeostasis	10/295	89/18614	1.44694e-06	0.000308407	0.000246562	LTF/TF/TFRC/RHAG/STEAP1/SLC25A37/LCN2/EPB42/HMOX1/ALAS2	10
BP	GO:0001503	ossification	22/295	429/18614	1.48511e-06	0.000308407	0.000246562	ISG15/FGR/COL11A1/ECM1/BGLAP/TACR1/LTF/ADAMTS12/ID4/GABBR1/BMP5/SFRP1/CTHRC1/RORB/HEMGN/COL2A1/FGF9/MMP14/SOST/COMP/RYR1/COL6A1	22
BP	GO:0050829	defense response to Gram-negative bacterium	10/295	90/18614	1.60528e-06	0.000315817	0.000252486	CD160/LTF/CAMP/TREM2/DEFA4/DEFA3/LYZ/CTSG/ELANE/BPI	10
BP	GO:0015670	carbon dioxide transport	5/295	14/18614	1.72103e-06	0.00032166	0.000257158	RHAG/HBB/HBD/HBA2/HBA1	5
BP	GO:0034101	erythrocyte homeostasis	12/295	139/18614	2.23164e-06	0.000397231	0.000317575	ISG15/TAL1/TRIM58/TRIM10/VEGFA/RHAG/MYB/EPB42/AHSP/SLC4A1/HMOX1/ALAS2	12
BP	GO:0002685	regulation of leukocyte migration	15/295	227/18614	3.60328e-06	0.000594566	0.000475338	PADI2/ECM1/SLAMF8/TACR1/CXCL10/THBS4/TREM2/VEGFA/BMP5/CXCL12/MMP14/GP1BA/ELANE/MIF/HMOX1	15
BP	GO:0015671	oxygen transport	5/295	16/18614	3.65838e-06	0.000594566	0.000475338	IPCEF1/HBB/HBD/HBA2/HBA1	5
BP	GO:0043270	positive regulation of monoatomic ion transport	15/295	231/18614	4.46193e-06	0.000678741	0.000542634	EPHB2/ACTN2/CXCL9/CXCL10/SNCA/ANK2/TREM2/CACNB2/CXCL12/ANK3/MS4A1/PKP2/CAPN3/WNK3/PLP1	15
BP	GO:0034767	positive regulation of monoatomic ion transmembrane transport	13/295	175/18614	4.53947e-06	0.000678741	0.000542634	EPHB2/ACTN2/CXCL9/CXCL10/SNCA/ANK2/TREM2/CACNB2/ANK3/MS4A1/CAPN3/WNK3/PLP1	13
BP	GO:0001666	response to hypoxia	17/295	293/18614	4.72961e-06	0.000679973	0.000543618	ENO1/PLOD1/AK4/TFRC/STC2/TREM2/VEGFA/LOXL2/SFRP1/CXCL12/PLAU/MMP14/EGLN3/SLC2A4/RYR1/HMOX1/ALAS2	17
BP	GO:0060348	bone development	15/295	235/18614	5.49883e-06	0.000757416	0.000605532	TAL1/LEPR/ECM1/BGLAP/LTF/ADAMTS12/HAS2/COL2A1/EPYC/MMP14/GP1BA/TMEM107/CHAD/COMP/RYR1	15
BP	GO:1904064	positive regulation of cation transmembrane transport	12/295	152/18614	5.67353e-06	0.000757416	0.000605532	ACTN2/CXCL9/CXCL10/SNCA/ANK2/TREM2/CACNB2/ANK3/MS4A1/CAPN3/WNK3/PLP1	12
BP	GO:0030218	erythrocyte differentiation	11/295	130/18614	7.18867e-06	0.000899358	0.00071901	ISG15/TAL1/TRIM58/TRIM10/VEGFA/RHAG/MYB/EPB42/AHSP/SLC4A1/ALAS2	11
BP	GO:0061515	myeloid cell development	9/295	84/18614	7.26284e-06	0.000899358	0.00071901	TAL1/TRIM58/LTF/RHAG/MYB/EPB42/GP1BA/SLC4A1/ALAS2	9
BP	GO:0097529	myeloid leukocyte migration	15/295	241/18614	7.45856e-06	0.000899358	0.00071901	S100A9/S100A12/S100A8/SLAMF8/CXCL9/CXCL10/THBS4/TREM2/VEGFA/CXCL12/MMP14/CTSG/CCL18/EPX/MIF	15
BP	GO:0048872	homeostasis of number of cells	17/295	304/18614	7.70324e-06	0.000899834	0.000719391	ISG15/TAL1/SPTA1/ILDR2/TRIM58/TRIM10/VEGFA/RHAG/MYB/CRISPLD1/RAG1/EPB42/AHSP/SLC4A1/MIF/HMOX1/ALAS2	17
BP	GO:0036293	response to decreased oxygen levels	17/295	306/18614	8.39601e-06	0.000951039	0.000760328	ENO1/PLOD1/AK4/TFRC/STC2/TREM2/VEGFA/LOXL2/SFRP1/CXCL12/PLAU/MMP14/EGLN3/SLC2A4/RYR1/HMOX1/ALAS2	17
BP	GO:1990748	cellular detoxification	10/295	115/18614	1.47697e-05	0.0016238	0.00129818	S100A9/ABCG2/IPCEF1/PTGES/HBB/HBD/HBA2/HBA1/EPX/MPO	10
BP	GO:0002262	myeloid cell homeostasis	12/295	171/18614	1.87865e-05	0.00199356	0.00159379	ISG15/TAL1/TRIM58/TRIM10/VEGFA/RHAG/MYB/EPB42/AHSP/SLC4A1/HMOX1/ALAS2	12
BP	GO:0071248	cellular response to metal ion	13/295	200/18614	1.91996e-05	0.00199356	0.00159379	TF/CLDN1/SNCA/CRHBP/AKR1C3/ANK3/RASGRP2/LRRK2/CAPN3/SLFN14/RYR1/KCNB1/HMOX1	13
BP	GO:0071241	cellular response to inorganic substance	14/295	231/18614	2.02515e-05	0.00200666	0.00160426	TF/CLDN1/SNCA/CRHBP/AKR1C3/ANK3/RASGRP2/DDI1/LRRK2/CAPN3/SLFN14/RYR1/KCNB1/HMOX1	14
BP	GO:0010042	response to manganese ion	5/295	22/18614	2.03994e-05	0.00200666	0.00160426	TFRC/ARG1/FIBIN/LRRK2/SLFN14	5
BP	GO:0042743	hydrogen peroxide metabolic process	7/295	55/18614	2.47464e-05	0.00233742	0.0018687	SNCA/HBB/HBD/HBA2/HBA1/EPX/MPO	7
BP	GO:0070482	response to oxygen levels	17/295	333/18614	2.50125e-05	0.00233742	0.0018687	ENO1/PLOD1/AK4/TFRC/STC2/TREM2/VEGFA/LOXL2/SFRP1/CXCL12/PLAU/MMP14/EGLN3/SLC2A4/RYR1/HMOX1/ALAS2	17
BP	GO:0098869	cellular oxidant detoxification	9/295	99/18614	2.77619e-05	0.00253107	0.00202352	S100A9/IPCEF1/PTGES/HBB/HBD/HBA2/HBA1/EPX/MPO	9
BP	GO:0097237	cellular response to toxic substance	10/295	124/18614	2.85318e-05	0.00253933	0.00203012	S100A9/ABCG2/IPCEF1/PTGES/HBB/HBD/HBA2/HBA1/EPX/MPO	10
BP	GO:0002274	myeloid leukocyte activation	14/295	240/18614	3.09287e-05	0.00262843	0.00210136	FGR/S100A12/IL18RAP/CAMP/ANXA3/SNCA/TREM2/MMP8/LRRK2/CTSG/CST7/BPI/MIF/HMOX1	14
BP	GO:0002385	mucosal immune response	6/295	39/18614	3.16425e-05	0.00262843	0.00210136	CD160/LTF/CAMP/DEFA4/DEFA3/RNASE2	6
BP	GO:0048821	erythrocyte development	6/295	39/18614	3.16425e-05	0.00262843	0.00210136	TAL1/TRIM58/RHAG/EPB42/SLC4A1/ALAS2	6
BP	GO:0002683	negative regulation of immune system process	21/295	487/18614	3.55546e-05	0.0028892	0.00230983	ISG15/PADI2/C1QC/FGR/CD160/SLAMF8/ILDR2/LTF/TREM2/BMP5/ARG1/SFRP1/CXCL12/RAG2/PRG2/CTSG/EPX/CST7/BPI/MIF/HMOX1	21
BP	GO:0051928	positive regulation of calcium ion transport	10/295	129/18614	4.01135e-05	0.0031903	0.00255055	CXCL9/CXCL10/SNCA/ANK2/CACNB2/CXCL12/MS4A1/CAPN3/WNK3/PLP1	10
BP	GO:0051235	maintenance of location	17/295	347/18614	4.20103e-05	0.00327155	0.00261551	CASQ2/S100A9/S100A8/CXCL9/CXCL10/SNCA/ANK2/TREM2/LPL/SQLE/LCN2/ANK3/PNPLA2/ACACB/CAPN3/GP1BA/RYR1	17
BP	GO:0015695	organic cation transport	7/295	60/18614	4.40207e-05	0.00335815	0.00268474	ADORA3/SLC19A3/SNCA/SLC22A4/SLC22A3/SLC7A8/KCNB1	7
BP	GO:0062014	negative regulation of small molecule metabolic process	9/295	107/18614	5.14971e-05	0.00384992	0.0030779	CDA/LEPR/GFI1/FMO1/C1QTNF3/BMP5/AKR1C3/ACACB/SLC4A1	9
BP	GO:0043030	regulation of macrophage activation	7/295	62/18614	5.45627e-05	0.00399913	0.00319719	SNCA/TREM2/MMP8/LRRK2/CST7/BPI/MIF	7
BP	GO:0002251	organ or tissue specific immune response	6/295	43/18614	5.6066e-05	0.00403028	0.00322209	CD160/LTF/CAMP/DEFA4/DEFA3/RNASE2	6
BP	GO:0031589	cell-substrate adhesion	17/295	359/18614	6.40224e-05	0.00438308	0.00350414	ACTN2/FAM107A/ADAMTS12/VEGFA/SFRP1/HAS2/CDKN2A/ITGA8/PLAU/COL17A1/PKP2/ITGA7/PPFIA2/OLFM4/MMP14/CEACAM6/EGFL6	17
BP	GO:0050679	positive regulation of epithelial cell proliferation	13/295	225/18614	6.53343e-05	0.00438308	0.00350414	ECM1/TACR1/CLDN1/THBS4/VEGFA/BMP5/ARG1/EGR3/SFRP1/HAS2/CXCL12/FGF9/HMOX1	13
BP	GO:0019731	antibacterial humoral response	7/295	64/18614	6.70862e-05	0.00438308	0.00350414	LTF/CAMP/TF/DEFA4/DEFA3/CTSG/ELANE	7
BP	GO:0030199	collagen fibril organization	7/295	64/18614	6.70862e-05	0.00438308	0.00350414	COL11A1/FMOD/ADAMTS12/LOXL2/COL2A1/LUM/COMP	7
BP	GO:0006979	response to oxidative stress	19/295	434/18614	6.87062e-05	0.00438308	0.00350414	TACR1/IL18RAP/SNCA/STC2/TREM2/ARG1/IPCEF1/MELK/AKR1C3/HBB/LRRK2/GJB2/MMP14/NEIL1/HBA2/HBA1/EPX/MPO/HMOX1	19
BP	GO:0002227	innate immune response in mucosa	5/295	28/18614	7.04257e-05	0.00438308	0.00350414	LTF/CAMP/DEFA4/DEFA3/RNASE2	5
BP	GO:0051873	killing by host of symbiont cells	5/295	28/18614	7.04257e-05	0.00438308	0.00350414	CAMP/ARG1/GAPDH/CTSG/ELANE	5
BP	GO:0010232	vascular transport	8/295	87/18614	7.1527e-05	0.00438308	0.00350414	LEPR/TFRC/ATP8A1/ABCG2/SLC22A3/SLC7A8/ATP2A3/SLC2A4	8
BP	GO:0150104	transport across blood-brain barrier	8/295	87/18614	7.1527e-05	0.00438308	0.00350414	LEPR/TFRC/ATP8A1/ABCG2/SLC22A3/SLC7A8/ATP2A3/SLC2A4	8
BP	GO:0001906	cell killing	12/295	197/18614	7.52149e-05	0.00453473	0.00362539	CD160/S100A12/IL18RAP/LTF/ARG1/ULBP1/DEFA4/DEFA3/GAPDH/LYZ/CTSG/ELANE	12
BP	GO:0071216	cellular response to biotic stimulus	14/295	264/18614	8.67806e-05	0.00514898	0.00411646	CDA/EPHB2/GFI1/LTF/CAMP/CXCL9/CXCL10/TREM2/ARG1/DEFA4/DEFA3/CTSG/BPI/MIF	14
BP	GO:0034329	cell junction assembly	19/295	444/18614	9.27315e-05	0.0054161	0.00433001	EPHB2/ACTN2/NRXN1/ADD2/FAM107A/CLDN11/CLDN1/SNCA/ANK2/GPM6A/PCDHB2/VEGFA/THBS2/SFRP1/COL17A1/PKP2/GJB2/MMP14/CBLN2	19
BP	GO:0034764	positive regulation of transmembrane transport	13/295	235/18614	0.000101455	0.00575852	0.00460376	EPHB2/ACTN2/CXCL9/CXCL10/SNCA/ANK2/TREM2/CACNB2/ANK3/MS4A1/CAPN3/WNK3/PLP1	13
BP	GO:0098754	detoxification	10/295	144/18614	0.000101675	0.00575852	0.00460376	S100A9/ABCG2/IPCEF1/PTGES/HBB/HBD/HBA2/HBA1/EPX/MPO	10
BP	GO:0006874	intracellular calcium ion homeostasis	15/295	303/18614	0.000105558	0.00588921	0.00470825	CASQ2/CXCL9/CXCL10/SNCA/ANK2/GRIA1/STC2/CACNB2/CXCL12/CAPN3/ATP2A3/GP1BA/ELANE/RYR1/XK	15
BP	GO:0071219	cellular response to molecule of bacterial origin	13/295	237/18614	0.000110453	0.00598369	0.00478379	EPHB2/GFI1/LTF/CAMP/CXCL9/CXCL10/TREM2/ARG1/DEFA4/DEFA3/CTSG/BPI/MIF	13
BP	GO:0072593	reactive oxygen species metabolic process	13/295	237/18614	0.000110453	0.00598369	0.00478379	IFI6/SNCA/AKR1C3/HBB/HBD/MMP8/BCO2/ABCD2/LRRK2/HBA2/HBA1/EPX/MPO	13
BP	GO:1904427	positive regulation of calcium ion transmembrane transport	8/295	93/18614	0.000114863	0.0061337	0.00490371	CXCL9/CXCL10/SNCA/ANK2/CACNB2/MS4A1/CAPN3/PLP1	8
BP	GO:0031640	killing of cells of another organism	6/295	49/18614	0.000118761	0.00623692	0.00498624	S100A12/LTF/DEFA4/DEFA3/GAPDH/LYZ	6
BP	GO:0007160	cell-matrix adhesion	13/295	239/18614	0.000120133	0.00623692	0.00498624	ACTN2/FAM107A/ADAMTS12/VEGFA/SFRP1/CDKN2A/ITGA8/PLAU/COL17A1/ITGA7/PPFIA2/MMP14/CEACAM6	13
BP	GO:0030595	leukocyte chemotaxis	13/295	241/18614	0.000130537	0.00668421	0.00534383	PADI2/S100A9/S100A12/S100A8/SLAMF8/CXCL9/CXCL10/THBS4/VEGFA/CXCL12/CTSG/CCL18/MIF	13
BP	GO:0009636	response to toxic substance	13/295	242/18614	0.000136024	0.00687105	0.0054932	S100A9/CLDN1/ABCG2/ARG1/IPCEF1/PTGES/HBB/HBD/SLC7A8/HBA2/HBA1/EPX/MPO	13
BP	GO:0002697	regulation of immune effector process	17/295	384/18614	0.000144716	0.00716632	0.00572926	EPHB2/FGR/CD160/SLAMF8/SH2D1B/IL18RAP/TFRC/TREM2/ARG1/ULBP1/FCN1/PRG2/EPX/CLC/MIF/HMOX1/CFP	17
BP	GO:0060326	cell chemotaxis	15/295	312/18614	0.000145704	0.00716632	0.00572926	PADI2/S100A9/S100A12/S100A8/SLAMF8/CXCL9/CXCL10/THBS4/CXCL14/VEGFA/EGR3/CXCL12/CTSG/CCL18/MIF	15
BP	GO:0020027	hemoglobin metabolic process	4/295	18/18614	0.000158719	0.00763897	0.00610714	SLC25A37/EPB42/AHSP/ALAS2	4
BP	GO:0050901	leukocyte tethering or rolling	5/295	33/18614	0.000159401	0.00763897	0.00610714	SELL/ADD2/CXCL12/GP1BA/ELANE	5
BP	GO:0050808	synapse organization	19/295	466/18614	0.000173256	0.00799696	0.00639333	C1QC/EPHB2/NRXN1/ADD2/SNCA/GPM6A/MYOT/PCDHB2/TREM2/THBS2/CACNB2/ANK3/GRIN2B/LRRK2/PPFIA2/WASF3/SPTB/UNC13C/CBLN2	19
BP	GO:0050890	cognition	15/295	317/18614	0.000173289	0.00799696	0.00639333	EPHB2/NRXN1/TACR1/CHL1/FAM107A/ATP8A1/CRHBP/GRIA1/TREM2/PRKAR2B/ITGA8/RAG1/GRIN2B/SLC2A4/SNAP25	15
BP	GO:0051047	positive regulation of secretion	15/295	317/18614	0.000173289	0.00799696	0.00639333	FGR/S100A8/CHRM3/TACR1/TTN/MYRIP/SNCA/C1QTNF3/GABBR1/TREM2/PTGES/CXCL12/MYOM1/KCNB1/MIF	15
BP	GO:0045471	response to ethanol	9/295	126/18614	0.000182083	0.00830032	0.00663586	S100A8/BGLAP/TACR1/CLDN1/CRHBP/GABBR1/GNRH1/GRIN2B/SLC2A4	9
BP	GO:0007584	response to nutrient	10/295	156/18614	0.000196589	0.00871228	0.00696521	BGLAP/TFRC/CXCL10/STC2/ARG1/LPL/SFRP1/CDKN2B/AKR1C3/HMOX1	10
BP	GO:0002523	leukocyte migration involved in inflammatory response	4/295	19/18614	0.000198547	0.00871228	0.00696521	S100A9/S100A8/SLAMF8/ELANE	4
BP	GO:0015711	organic anion transport	18/295	433/18614	0.00020235	0.00871228	0.00696521	SLC38A11/ABCG2/SNCA/SLCO4C1/SLC22A4/SLC36A2/GABBR1/RHAG/ARG1/SLC22A3/PMP2/PTGES/ABCD2/SLC7A8/SLC2A4/SLC4A1/MIF/XK	18
BP	GO:0042391	regulation of membrane potential	18/295	433/18614	0.00020235	0.00871228	0.00696521	IFI6/CASQ2/ACTN2/NRXN1/TACR1/SNCA/ANK2/GRIA1/GABBR1/TREM2/CACNB2/ANK3/BCO2/GRIN2B/PKP2/LRRK2/TCL1A/KCNB1	18
BP	GO:0097305	response to alcohol	13/295	252/18614	0.000202774	0.00871228	0.00696521	CDA/S100A8/BGLAP/TACR1/CLDN1/CRHBP/GABBR1/GNRH1/SFRP1/AKR1C2/AKR1C3/GRIN2B/SLC2A4	13
BP	GO:1903532	positive regulation of secretion by cell	14/295	289/18614	0.000223374	0.00944427	0.00755042	FGR/CHRM3/TACR1/TTN/MYRIP/SNCA/C1QTNF3/GABBR1/TREM2/PTGES/CXCL12/MYOM1/KCNB1/MIF	14
BP	GO:0002686	negative regulation of leukocyte migration	6/295	55/18614	0.00022739	0.00944427	0.00755042	PADI2/SLAMF8/BMP5/CXCL12/MIF/HMOX1	6
BP	GO:0019755	one-carbon compound transport	6/295	55/18614	0.00022739	0.00944427	0.00755042	RHAG/HBB/HBD/HBA2/HBA1/SLC4A1	6
BP	GO:0055074	calcium ion homeostasis	15/295	327/18614	0.000242303	0.00995306	0.00795718	CASQ2/CXCL9/CXCL10/SNCA/ANK2/GRIA1/STC2/CACNB2/CXCL12/CAPN3/ATP2A3/GP1BA/ELANE/RYR1/XK	15
BP	GO:1903978	regulation of microglial cell activation	4/295	20/18614	0.000245102	0.00995858	0.00796159	TREM2/MMP8/LRRK2/CST7	4
BP	GO:0071222	cellular response to lipopolysaccharide	12/295	224/18614	0.000251103	0.0100927	0.00806882	EPHB2/GFI1/LTF/CAMP/CXCL9/CXCL10/ARG1/DEFA4/DEFA3/CTSG/BPI/MIF	12
BP	GO:0008154	actin polymerization or depolymerization	11/295	192/18614	0.000254751	0.0101304	0.00809899	SPTA1/ACTN2/ADD2/FAM107A/FHDC1/CYFIP2/BAIAP2L1/TMOD1/CXCL12/WASF3/SPTB	11
BP	GO:0062012	regulation of small molecule metabolic process	15/295	331/18614	0.000275929	0.0108571	0.00867991	ENO1/CDA/AK4/LEPR/GFI1/FMO1/SNCA/C1QTNF3/TREM2/BMP5/AKR1C3/ABCD2/GPD1/ACACB/SLC4A1	15
BP	GO:0006956	complement activation	6/295	58/18614	0.000305128	0.0118809	0.00949843	MASP2/C1QC/C2/TREM2/FCN1/CFP	6
BP	GO:0003018	vascular process in circulatory system	13/295	265/18614	0.000330088	0.0127203	0.0101695	LEPR/CHRM3/TACR1/TFRC/ATP8A1/ABCG2/VEGFA/SLC22A3/HBB/SLC7A8/ATP2A3/SLC2A4/COMP	13
BP	GO:0002699	positive regulation of immune effector process	13/295	267/18614	0.000354726	0.013358	0.0106793	EPHB2/FGR/CD160/SH2D1B/IL18RAP/TFRC/TREM2/ARG1/ULBP1/FCN1/MIF/HMOX1/CFP	13
BP	GO:0007159	leukocyte cell-cell adhesion	17/295	415/18614	0.000358818	0.013358	0.0106793	CD160/S100A9/S100A8/SPTA1/ILDR2/SELL/ADD2/TFRC/ARG1/EGR3/HAS2/CXCL12/RAG1/RAG2/CTSG/GP1BA/ELANE	17
BP	GO:0051651	maintenance of location in cell	12/295	233/18614	0.000359468	0.013358	0.0106793	CASQ2/S100A9/S100A8/CXCL9/CXCL10/SNCA/ANK2/LCN2/ANK3/CAPN3/GP1BA/RYR1	12
BP	GO:0015874	norepinephrine transport	4/295	22/18614	0.00036093	0.013358	0.0106793	ADORA3/SNCA/SLC22A3/KCNB1	4
BP	GO:0006816	calcium ion transport	18/295	455/18614	0.000367859	0.0134227	0.0107311	CASQ2/SCN7A/CXCL9/CXCL10/SNCA/ANK2/GPM6A/STC2/CACNB2/CXCL12/MS4A1/GRIN2B/CAPN3/ATP2A3/GP1BA/RYR1/WNK3/PLP1	18
BP	GO:2000116	regulation of cysteine-type endopeptidase activity	12/295	234/18614	0.000373645	0.0134227	0.0107311	IFI6/S100A9/S100A8/LTF/SNCA/CYFIP2/VEGFA/RAG1/GRIN2B/EGLN3/ATP2A3/CST7	12
BP	GO:0007568	aging	10/295	169/18614	0.000374223	0.0134227	0.0107311	BGLAP/CLDN1/TFRC/ARG1/LOXL2/CDKN2B/GFRA1/GJB2/MPO/COMP	10
BP	GO:0097553	calcium ion transmembrane import into cytosol	11/295	201/18614	0.000377042	0.0134227	0.0107311	CASQ2/SCN7A/CXCL9/CXCL10/SNCA/ANK2/MS4A1/GRIN2B/CAPN3/GP1BA/RYR1	11
BP	GO:1905954	positive regulation of lipid localization	8/295	112/18614	0.000414059	0.0146014	0.0116734	ATP8A1/TREM2/ABCA13/LPL/PTGES/ACACB/ABCA8/MIF	8
BP	GO:1903980	positive regulation of microglial cell activation	3/295	10/18614	0.000435377	0.0152097	0.0121597	TREM2/MMP8/LRRK2	3
BP	GO:0002062	chondrocyte differentiation	8/295	113/18614	0.000439592	0.0152148	0.0121637	COL11A1/ECM1/ADAMTS12/TGFBI/LOXL2/COL2A1/FGF9/COMP	8
BP	GO:0010959	regulation of metal ion transport	17/295	423/18614	0.000446111	0.0152987	0.0122309	CASQ2/ACTN2/TF/CXCL9/CXCL10/SNCA/ANK2/STC2/TREM2/CACNB2/CXCL12/ANK3/MS4A1/PKP2/CAPN3/WNK3/PLP1	17
BP	GO:0006936	muscle contraction	15/295	349/18614	0.000481811	0.0163636	0.0130822	ENO1/CASQ2/TNNI1/CHRM3/TACR1/SCN7A/TTN/ANK2/MYOT/TMOD1/CACNB2/PKP2/MYH1/COMP/RYR1	15
BP	GO:0007611	learning or memory	13/295	276/18614	0.000485917	0.0163636	0.0130822	EPHB2/NRXN1/TACR1/ATP8A1/CRHBP/GRIA1/TREM2/PRKAR2B/ITGA8/RAG1/GRIN2B/SLC2A4/SNAP25	13
BP	GO:0031670	cellular response to nutrient	5/295	43/18614	0.00056813	0.0189613	0.015159	BGLAP/LPL/SFRP1/CDKN2B/HMOX1	5
BP	GO:0021700	developmental maturation	14/295	319/18614	0.000602018	0.0198536	0.0158724	TAL1/TRIM58/NRXN1/LTF/TRIP13/ADAMTS12/VEGFA/LRRK2/EPB42/GLDN/UNC13C/SLFN14/RYR1/KCNB1	14
BP	GO:0071695	anatomical structure maturation	12/295	247/18614	0.000605487	0.0198536	0.0158724	TAL1/TRIM58/LTF/TRIP13/ADAMTS12/VEGFA/LRRK2/EPB42/GLDN/SLFN14/RYR1/KCNB1	12
BP	GO:0030278	regulation of ossification	8/295	119/18614	0.000620983	0.0201846	0.016137	ISG15/ECM1/BGLAP/TACR1/LTF/SFRP1/SOST/COMP	8
BP	GO:0071456	cellular response to hypoxia	9/295	149/18614	0.000628818	0.0202631	0.0161998	ENO1/AK4/STC2/TREM2/VEGFA/SFRP1/EGLN3/SLC2A4/HMOX1	9
BP	GO:0070588	calcium ion transmembrane transport	15/295	360/18614	0.000663508	0.0211982	0.0169474	CASQ2/SCN7A/CXCL9/CXCL10/SNCA/ANK2/GPM6A/CACNB2/MS4A1/GRIN2B/CAPN3/ATP2A3/GP1BA/RYR1/PLP1	15
BP	GO:0051238	sequestering of metal ion	4/295	26/18614	0.00070177	0.0221598	0.0177161	CASQ2/S100A9/S100A8/LCN2	4
BP	GO:0002443	leukocyte mediated immunity	16/295	401/18614	0.000705462	0.0221598	0.0177161	MASP2/C1QC/FGR/CD160/SH2D1B/IL18RAP/TFRC/ANXA3/C2/TREM2/ARG1/ULBP1/CTSG/ELANE/CLC/HMOX1	16
BP	GO:0007015	actin filament organization	17/295	442/18614	0.000729942	0.0226572	0.0181138	SPTA1/HMCN1/ACTN2/ADD2/TACR1/TTN/FAM107A/TF/FHDC1/CYFIP2/BAIAP2L1/SFRP1/TMOD1/CXCL12/NRAP/WASF3/SPTB	17
BP	GO:0006140	regulation of nucleotide metabolic process	7/295	94/18614	0.000738428	0.0226572	0.0181138	ENO1/CDA/AK4/SNCA/TREM2/GPD1/SLC4A1	7
BP	GO:0023061	signal release	18/295	483/18614	0.000739481	0.0226572	0.0181138	ADORA3/ILDR2/CHRM3/NRXN1/TACR1/MYRIP/SNCA/C1QTNF3/CRHBP/GABBR1/SFRP1/PTGES/CXCL12/LRRK2/UNC13C/SNAP25/KCNB1/MIF	18
BP	GO:0032351	negative regulation of hormone metabolic process	3/295	12/18614	0.000779623	0.0235019	0.018789	GFI1/BMP5/AKR1C3	3
BP	GO:0070943	neutrophil-mediated killing of symbiont cell	3/295	12/18614	0.000779623	0.0235019	0.018789	ARG1/CTSG/ELANE	3
BP	GO:0050673	epithelial cell proliferation	18/295	488/18614	0.000832018	0.0248213	0.0198439	COL8A2/ECM1/TACR1/CLDN1/THBS4/VEGFA/BMP5/ARG1/ESR1/EGR3/LOXL2/SFRP1/HAS2/CDKN2B/CXCL12/FGF9/MMP14/HMOX1	18
BP	GO:0043627	response to estrogen	6/295	70/18614	0.000843611	0.0248213	0.0198439	BGLAP/CRHBP/ESR1/SFRP1/MMP14/HMOX1	6
BP	GO:0050922	negative regulation of chemotaxis	6/295	70/18614	0.000843611	0.0248213	0.0198439	PADI2/SLAMF8/SEMA3G/SEMA3D/ELANE/MIF	6
BP	GO:0001819	positive regulation of cytokine production	18/295	489/18614	0.000851671	0.0248213	0.0198439	ISG15/EPHB2/FGR/CD160/C1QTNF3/TREM2/LPL/FCN1/PRG2/MMP8/PANX3/GAPDH/LRRK2/LUM/EPX/ELANE/MIF/HMOX1	18
BP	GO:0001774	microglial cell activation	5/295	47/18614	0.000859845	0.0248213	0.0198439	SNCA/TREM2/MMP8/LRRK2/CST7	5
BP	GO:0010810	regulation of cell-substrate adhesion	11/295	222/18614	0.000863235	0.0248213	0.0198439	FAM107A/VEGFA/SFRP1/HAS2/CDKN2A/PLAU/PKP2/OLFM4/MMP14/CEACAM6/EGFL6	11
BP	GO:0097530	granulocyte migration	9/295	156/18614	0.000873446	0.0249232	0.0199254	S100A9/S100A12/S100A8/SLAMF8/CXCL9/CXCL10/THBS4/CCL18/EPX	9
BP	GO:0034109	homotypic cell-cell adhesion	7/295	97/18614	0.000890232	0.0252098	0.0201545	ANK3/HBB/PKP2/CTSG/GP1BA/COMP/TUBB1	7
BP	GO:0002548	monocyte chemotaxis	6/295	71/18614	0.000909419	0.0253068	0.020232	S100A12/SLAMF8/CXCL10/CXCL12/CTSG/CCL18	6
BP	GO:0090066	regulation of anatomical structure size	18/295	492/18614	0.000913036	0.0253068	0.020232	SPTA1/ACTN2/CHRM3/ADD2/TACR1/SEMA3G/CYFIP2/VEGFA/SEMA3D/BAIAP2L1/TMOD1/CXCL12/HBB/LRRK2/SPTB/COMP/XK/WNK3	18
BP	GO:0036294	cellular response to decreased oxygen levels	9/295	157/18614	0.000913968	0.0253068	0.020232	ENO1/AK4/STC2/TREM2/VEGFA/SFRP1/EGLN3/SLC2A4/HMOX1	9
BP	GO:0035987	endodermal cell differentiation	5/295	48/18614	0.000947547	0.0260436	0.0208211	COL11A1/MMP8/ITGA7/MMP14/COL6A1	5
BP	GO:0050727	regulation of inflammatory response	16/295	414/18614	0.00098789	0.0267435	0.0213806	FGR/S100A9/S100A12/S100A8/SLAMF8/SNCA/ADAMTS12/C1QTNF3/TREM2/ESR1/LPL/PTGES/MMP8/LRRK2/ELANE/CST7	16
BP	GO:0052548	regulation of endopeptidase activity	14/295	336/18614	0.000995609	0.0267435	0.0213806	IFI6/S100A9/S100A8/LTF/SERPINI1/SNCA/CYFIP2/VEGFA/RAG1/GAPDH/GRIN2B/EGLN3/ATP2A3/CST7	14
BP	GO:0070486	leukocyte aggregation	3/295	13/18614	0.00100167	0.0267435	0.0213806	S100A9/S100A8/HAS2	3
BP	GO:1990266	neutrophil migration	8/295	128/18614	0.00100199	0.0267435	0.0213806	S100A9/S100A12/S100A8/SLAMF8/CXCL9/CXCL10/THBS4/CCL18	8
BP	GO:0055001	muscle cell development	10/295	192/18614	0.00100878	0.0267435	0.0213806	ACTN2/TTN/ANK2/VEGFA/TMOD1/NRAP/CAPN3/COMP/RYR1/XK	10
BP	GO:0046850	regulation of bone remodeling	5/295	49/18614	0.00104173	0.0274224	0.0219234	LEPR/BGLAP/TF/TFRC/SFRP1	5
BP	GO:0051937	catecholamine transport	6/295	73/18614	0.00105283	0.0275209	0.0220022	ADORA3/SNCA/GABBR1/SLC22A3/CXCL12/KCNB1	6
BP	GO:0048545	response to steroid hormone	14/295	339/18614	0.00108374	0.0281321	0.0224908	PADI2/BGLAP/TACR1/FAM107A/CLDN1/ANXA3/ARG1/ESR1/DEFA3/GNRH1/SFRP1/AKR1C3/FIBIN/GJB2	14
BP	GO:0051209	release of sequestered calcium ion into cytosol	8/295	130/18614	0.00110785	0.028443	0.0227394	CASQ2/CXCL9/CXCL10/SNCA/ANK2/CAPN3/GP1BA/RYR1	8
BP	GO:0048705	skeletal system morphogenesis	11/295	229/18614	0.00111094	0.028443	0.0227394	FGR/COL11A1/LTF/HHIP/SFRP1/HAS2/COL2A1/MMP14/TMEM107/CHAD/COMP	11
BP	GO:0030041	actin filament polymerization	9/295	162/18614	0.00114014	0.0287362	0.0229737	SPTA1/ADD2/FAM107A/FHDC1/CYFIP2/BAIAP2L1/TMOD1/WASF3/SPTB	9
BP	GO:0002269	leukocyte activation involved in inflammatory response	5/295	50/18614	0.00114268	0.0287362	0.0229737	SNCA/TREM2/MMP8/LRRK2/CST7	5
BP	GO:0050920	regulation of chemotaxis	11/295	230/18614	0.00115068	0.0287362	0.0229737	PADI2/SLAMF8/SEMA3G/CXCL10/THBS4/TREM2/VEGFA/SEMA3D/CXCL12/ELANE/MIF	11
BP	GO:0051924	regulation of calcium ion transport	12/295	266/18614	0.00115314	0.0287362	0.0229737	CASQ2/CXCL9/CXCL10/SNCA/ANK2/STC2/CACNB2/CXCL12/MS4A1/CAPN3/WNK3/PLP1	12
BP	GO:0051283	negative regulation of sequestering of calcium ion	8/295	131/18614	0.00116403	0.0288156	0.0230373	CASQ2/CXCL9/CXCL10/SNCA/ANK2/CAPN3/GP1BA/RYR1	8
BP	GO:0042472	inner ear morphogenesis	7/295	102/18614	0.00119689	0.0294342	0.0235317	EPHB2/COL11A1/CTHRC1/ITGA8/COL2A1/FGF9/ALDH1A3	7
BP	GO:0070942	neutrophil mediated cytotoxicity	3/295	14/18614	0.00125996	0.0307825	0.0246097	ARG1/CTSG/ELANE	3
BP	GO:0051090	regulation of DNA-binding transcription factor activity	17/295	465/18614	0.00126891	0.0307998	0.0246236	GFI1/ADORA3/S100A9/S100A12/S100A8/TRIM58/IL18RAP/LTF/TFRC/ANXA3/VEGFA/ESR1/CDKN2A/LPAR5/LRRK2/CAPN3/HMOX1	17
BP	GO:0051282	regulation of sequestering of calcium ion	8/295	133/18614	0.00128321	0.0309461	0.0247405	CASQ2/CXCL9/CXCL10/SNCA/ANK2/CAPN3/GP1BA/RYR1	8
BP	GO:1904062	regulation of monoatomic cation transmembrane transport	14/295	346/18614	0.00131517	0.0315136	0.0251942	CASQ2/ACTN2/CXCL9/CXCL10/SNCA/ANK2/TREM2/CACNB2/ANK3/MS4A1/GRIN2B/CAPN3/WNK3/PLP1	14
BP	GO:0051091	positive regulation of DNA-binding transcription factor activity	12/295	271/18614	0.00135131	0.0321732	0.0257215	S100A9/S100A12/S100A8/TRIM58/IL18RAP/LTF/TFRC/ANXA3/VEGFA/ESR1/LPAR5/CAPN3	12
BP	GO:0071356	cellular response to tumor necrosis factor	11/295	235/18614	0.0013674	0.0323503	0.0258631	CAMP/CLDN1/ADAMTS12/CRHBP/SFRP1/HAS2/LRRK2/GPD1/TCL1A/SLC2A4/CCL18	11
BP	GO:0010039	response to iron ion	4/295	31/18614	0.00138796	0.0326302	0.0260869	TF/TFRC/SNCA/HMOX1	4
BP	GO:0030834	regulation of actin filament depolymerization	5/295	53/18614	0.0014891	0.0347618	0.027791	SPTA1/ACTN2/ADD2/TMOD1/SPTB	5
BP	GO:1901890	positive regulation of cell junction assembly	7/295	106/18614	0.00149723	0.0347618	0.027791	EPHB2/NRXN1/CLDN1/VEGFA/THBS2/SFRP1/CBLN2	7
BP	GO:0051216	cartilage development	10/295	203/18614	0.00153344	0.0348872	0.0278913	COL11A1/ECM1/ADAMTS12/TGFBI/BMP5/LOXL2/COL2A1/EPYC/FGF9/COMP	10
BP	GO:0046942	carboxylic acid transport	14/295	352/18614	0.00154521	0.0348872	0.0278913	SLC38A11/ABCG2/SNCA/SLC22A4/SLC36A2/GABBR1/ARG1/SLC22A3/PMP2/PTGES/ABCD2/SLC7A8/MIF/XK	14
BP	GO:0051208	sequestering of calcium ion	8/295	137/18614	0.00155065	0.0348872	0.0278913	CASQ2/CXCL9/CXCL10/SNCA/ANK2/CAPN3/GP1BA/RYR1	8
BP	GO:0002679	respiratory burst involved in defense response	3/295	15/18614	0.00155657	0.0348872	0.0278913	SLAMF8/TREM2/MPO	3
BP	GO:0010889	regulation of sequestering of triglyceride	3/295	15/18614	0.00155657	0.0348872	0.0278913	TREM2/LPL/PNPLA2	3
BP	GO:0010644	cell communication by electrical coupling	4/295	32/18614	0.00156667	0.0348872	0.0278913	CASQ2/ANK3/PKP2/GJB2	4
BP	GO:0051258	protein polymerization	12/295	276/18614	0.00157686	0.0348872	0.0278913	CASQ2/SPTA1/ADD2/FAM107A/SNCA/FHDC1/CYFIP2/BAIAP2L1/TMOD1/WASF3/SPTB/TUBB1	12
BP	GO:0030593	neutrophil chemotaxis	7/295	107/18614	0.00158077	0.0348872	0.0278913	S100A9/S100A12/S100A8/CXCL9/CXCL10/THBS4/CCL18	7
BP	GO:0015849	organic acid transport	14/295	353/18614	0.00158663	0.0348872	0.0278913	SLC38A11/ABCG2/SNCA/SLC22A4/SLC36A2/GABBR1/ARG1/SLC22A3/PMP2/PTGES/ABCD2/SLC7A8/MIF/XK	14
BP	GO:0050867	positive regulation of cell activation	15/295	394/18614	0.00163399	0.0357185	0.0285559	EPHB2/FGR/CD160/SPTA1/TACR1/TFRC/TREM2/EGR3/RAG1/MMP8/LRRK2/MMP14/CAPN3/GP1BA/MIF	15
BP	GO:0000302	response to reactive oxygen species	10/295	205/18614	0.00164917	0.0358406	0.0286535	TACR1/IL18RAP/ARG1/AKR1C3/HBB/LRRK2/HBA2/HBA1/MPO/HMOX1	10
BP	GO:0042445	hormone metabolic process	11/295	241/18614	0.00167061	0.0360967	0.0288582	GFI1/STC2/BMP5/ESR1/AKR1C2/AKR1C3/PNPLA2/BCO2/CTSG/ALDH1A3/PCSK2	11
BP	GO:0034765	regulation of monoatomic ion transmembrane transport	17/295	478/18614	0.00170146	0.0365521	0.0292223	EPHB2/CASQ2/ACTN2/SCN7A/CXCL9/CXCL10/SNCA/ANK2/TREM2/CACNB2/ANK3/MS4A1/GRIN2B/CAPN3/KCNB1/WNK3/PLP1	17
BP	GO:0071453	cellular response to oxygen levels	9/295	172/18614	0.00172805	0.0369112	0.0295094	ENO1/AK4/STC2/TREM2/VEGFA/SFRP1/EGLN3/SLC2A4/HMOX1	9
BP	GO:0042116	macrophage activation	7/295	109/18614	0.00175871	0.0369762	0.0295614	SNCA/TREM2/MMP8/LRRK2/CST7/BPI/MIF	7
BP	GO:0061900	glial cell activation	5/295	55/18614	0.00175938	0.0369762	0.0295614	SNCA/TREM2/MMP8/LRRK2/CST7	5
BP	GO:0006958	complement activation, classical pathway	4/295	33/18614	0.00176077	0.0369762	0.0295614	MASP2/C1QC/C2/TREM2	4
BP	GO:1901654	response to ketone	10/295	208/18614	0.00183595	0.0383395	0.0306513	CDA/BGLAP/TACR1/CLDN1/ARG1/SFRP1/AKR1C2/AKR1C3/FIBIN/GJB2	10
BP	GO:0031349	positive regulation of defense response	16/295	441/18614	0.00188958	0.0392403	0.0313715	GFI1/CD160/S100A9/S100A12/S100A8/SH2D1B/IL18RAP/LTF/SNCA/TREM2/ARG1/ESR1/LPL/FCN1/MMP8/LRRK2	16
BP	GO:0042908	xenobiotic transport	5/295	56/18614	0.00190723	0.0393879	0.0314895	CLDN1/ABCG2/SLC22A4/SLC22A3/ABCA8	5
BP	GO:0051279	regulation of release of sequestered calcium ion into cytosol	6/295	82/18614	0.00192395	0.0395149	0.031591	CASQ2/CXCL9/CXCL10/SNCA/ANK2/CAPN3	6
BP	GO:0048841	regulation of axon extension involved in axon guidance	4/295	34/18614	0.00197095	0.040259	0.0321859	SEMA3G/VEGFA/SEMA3D/CXCL12	4
BP	GO:0072659	protein localization to plasma membrane	12/295	285/18614	0.00206088	0.0410376	0.0328084	EPHB2/ACTN2/ANK2/TREM2/ANK1/CACNB2/ANK3/PKP2/MMP14/SLC4A1/KCNB1/WNK3	12
BP	GO:0001706	endoderm formation	5/295	57/18614	0.00206396	0.0410376	0.0328084	COL11A1/MMP8/ITGA7/MMP14/COL6A1	5
BP	GO:0006826	iron ion transport	5/295	57/18614	0.00206396	0.0410376	0.0328084	LTF/TF/TFRC/SLC25A37/LCN2	5
BP	GO:0050433	regulation of catecholamine secretion	5/295	57/18614	0.00206396	0.0410376	0.0328084	ADORA3/SNCA/GABBR1/CXCL12/KCNB1	5
BP	GO:0061756	leukocyte adhesion to vascular endothelial cell	5/295	57/18614	0.00206396	0.0410376	0.0328084	SELL/ADD2/CXCL12/GP1BA/ELANE	5
BP	GO:0051259	protein complex oligomerization	11/295	248/18614	0.00209163	0.0413678	0.0330723	ISG15/CLDN1/SNCA/MS4A1/GRIN2B/ACACB/ALDH1A3/COMP/RYR1/KCNB1/MIF	11
BP	GO:0032414	positive regulation of ion transmembrane transporter activity	7/295	113/18614	0.00216098	0.042131	0.0336825	EPHB2/ACTN2/ANK2/TREM2/CACNB2/ANK3/WNK3	7
BP	GO:0002446	neutrophil mediated immunity	4/295	35/18614	0.00219785	0.042131	0.0336825	ANXA3/ARG1/CTSG/ELANE	4
BP	GO:0002719	negative regulation of cytokine production involved in immune response	4/295	35/18614	0.00219785	0.042131	0.0336825	ARG1/PRG2/EPX/HMOX1	4
BP	GO:0051354	negative regulation of oxidoreductase activity	4/295	35/18614	0.00219785	0.042131	0.0336825	GFI1/SNCA/LRRK2/SLC4A1	4
BP	GO:0071398	cellular response to fatty acid	4/295	35/18614	0.00219785	0.042131	0.0336825	CLDN1/LPL/AKR1C2/AKR1C3	4
BP	GO:1990806	ligand-gated ion channel signaling pathway	4/295	35/18614	0.00219785	0.042131	0.0336825	CHRM3/GRIA1/GRIN2B/PLP1	4
BP	GO:0030042	actin filament depolymerization	5/295	58/18614	0.00222989	0.0422598	0.0337854	SPTA1/ACTN2/ADD2/TMOD1/SPTB	5
BP	GO:1901888	regulation of cell junction assembly	10/295	214/18614	0.00226083	0.0422598	0.0337854	EPHB2/NRXN1/FAM107A/CLDN1/SNCA/VEGFA/THBS2/SFRP1/MMP14/CBLN2	10
BP	GO:0017014	protein nitrosylation	3/295	17/18614	0.0022724	0.0422598	0.0337854	S100A9/S100A8/GAPDH	3
BP	GO:0018119	peptidyl-cysteine S-nitrosylation	3/295	17/18614	0.0022724	0.0422598	0.0337854	S100A9/S100A8/GAPDH	3
BP	GO:0043249	erythrocyte maturation	3/295	17/18614	0.0022724	0.0422598	0.0337854	TAL1/TRIM58/EPB42	3
BP	GO:1903236	regulation of leukocyte tethering or rolling	3/295	17/18614	0.0022724	0.0422598	0.0337854	CXCL12/GP1BA/ELANE	3
BP	GO:0007272	ensheathment of neurons	8/295	146/18614	0.00231428	0.0426147	0.0340692	CLDN11/ANK2/ID4/ABCD2/WASF3/CST7/XK/PLP1	8
BP	GO:0008366	axon ensheathment	8/295	146/18614	0.00231428	0.0426147	0.0340692	CLDN11/ANK2/ID4/ABCD2/WASF3/CST7/XK/PLP1	8
BP	GO:0009612	response to mechanical stimulus	10/295	215/18614	0.00233876	0.042696	0.0341342	COL11A1/BGLAP/NRXN1/TACR1/TTN/CXCL10/CXCL12/MMP14/SOST/MPO	10
BP	GO:0043254	regulation of protein-containing complex assembly	15/295	409/18614	0.00234154	0.042696	0.0341342	ISG15/TAL1/SPTA1/ADD2/TFRC/SNCA/CYFIP2/TREM2/VEGFA/ESR1/BAIAP2L1/TMOD1/SPTB/TCL1A/SOST	15
BP	GO:0001938	positive regulation of endothelial cell proliferation	7/295	115/18614	0.00238704	0.0428146	0.034229	ECM1/THBS4/VEGFA/ARG1/EGR3/CXCL12/HMOX1	7
BP	GO:0042692	muscle cell differentiation	15/295	410/18614	0.00239658	0.0428146	0.034229	ACTN2/TTN/CXCL9/CXCL10/ANK2/VEGFA/TMOD1/ITGA8/NRAP/FGF9/MMP14/CAPN3/COMP/RYR1/XK	15
BP	GO:0050432	catecholamine secretion	5/295	59/18614	0.00240532	0.0428146	0.034229	ADORA3/SNCA/GABBR1/CXCL12/KCNB1	5
BP	GO:0006865	amino acid transport	8/295	147/18614	0.00241466	0.0428146	0.034229	SLC38A11/SNCA/SLC22A4/SLC36A2/GABBR1/ARG1/SLC7A8/XK	8
BP	GO:0003012	muscle system process	16/295	452/18614	0.00241686	0.0428146	0.034229	ENO1/CASQ2/TNNI1/CHRM3/TACR1/SCN7A/TTN/ANK2/MYOT/TMOD1/CACNB2/PKP2/MYH1/COMP/RYR1/HMOX1	16
BP	GO:0010737	protein kinase A signaling	4/295	36/18614	0.00244213	0.0428146	0.034229	TTN/LRRK2/MYOM1/MIF	4
BP	GO:0048771	tissue remodeling	9/295	181/18614	0.00244492	0.0428146	0.034229	LEPR/BGLAP/TF/TFRC/THBS4/ARG1/SFRP1/CTHRC1/MMP14	9
BP	GO:0015844	monoamine transport	6/295	86/18614	0.00245113	0.0428146	0.034229	ADORA3/SNCA/GABBR1/SLC22A3/CXCL12/KCNB1	6
BP	GO:0034103	regulation of tissue remodeling	6/295	86/18614	0.00245113	0.0428146	0.034229	LEPR/BGLAP/TF/TFRC/THBS4/SFRP1	6
BP	GO:1905952	regulation of lipid localization	9/295	182/18614	0.00253729	0.0441135	0.0352675	ATP8A1/TREM2/ABCA13/LPL/PTGES/PNPLA2/ACACB/ABCA8/MIF	9
BP	GO:0010876	lipid localization	17/295	497/18614	0.00255279	0.0441775	0.0353186	ATP8A1/ABCG2/TREM2/ABCA13/LPL/PMP2/SQLE/PTGES/PNPLA2/ABCD2/ACACB/SLC4A1/ABCA8/ABCA9/ABCA6/ABCA10/MIF	17
BP	GO:0032370	positive regulation of lipid transport	6/295	87/18614	0.00259839	0.0445541	0.0356197	ATP8A1/TREM2/ABCA13/PTGES/ABCA8/MIF	6
BP	GO:0048708	astrocyte differentiation	6/295	87/18614	0.00259839	0.0445541	0.0356197	TAL1/S100A9/S100A8/ID4/TREM2/PLP1	6
BP	GO:0008064	regulation of actin polymerization or depolymerization	8/295	149/18614	0.00262562	0.0446117	0.0356657	SPTA1/ACTN2/ADD2/CYFIP2/BAIAP2L1/TMOD1/CXCL12/SPTB	8
BP	GO:0051592	response to calcium ion	8/295	149/18614	0.00262562	0.0446117	0.0356657	CASQ2/TTN/CRHBP/AKR1C3/RASGRP2/CAPN3/RYR1/KCNB1	8
BP	GO:0030730	sequestering of triglyceride	3/295	18/18614	0.00269513	0.0447312	0.0357613	TREM2/LPL/PNPLA2	3
BP	GO:0042574	retinal metabolic process	3/295	18/18614	0.00269513	0.0447312	0.0357613	AKR1C3/BCO2/ALDH1A3	3
BP	GO:0071391	cellular response to estrogen stimulus	3/295	18/18614	0.00269513	0.0447312	0.0357613	CRHBP/ESR1/SFRP1	3
BP	GO:0150078	positive regulation of neuroinflammatory response	3/295	18/18614	0.00269513	0.0447312	0.0357613	TREM2/MMP8/LRRK2	3
BP	GO:0033280	response to vitamin D	4/295	37/18614	0.00270445	0.0447312	0.0357613	BGLAP/CXCL10/STC2/SFRP1	4
BP	GO:0086019	cell-cell signaling involved in cardiac conduction	4/295	37/18614	0.00270445	0.0447312	0.0357613	CASQ2/ANK2/CACNB2/PKP2	4
BP	GO:0048469	cell maturation	9/295	184/18614	0.00273035	0.0447865	0.0358055	TAL1/TRIM58/TRIP13/VEGFA/LRRK2/EPB42/GLDN/SLFN14/KCNB1	9
BP	GO:0046849	bone remodeling	6/295	88/18614	0.0027522	0.0447865	0.0358055	LEPR/BGLAP/TF/TFRC/SFRP1/CTHRC1	6
BP	GO:0071277	cellular response to calcium ion	6/295	88/18614	0.0027522	0.0447865	0.0358055	CRHBP/AKR1C3/RASGRP2/CAPN3/RYR1/KCNB1	6
BP	GO:0034612	response to tumor necrosis factor	11/295	257/18614	0.00275572	0.0447865	0.0358055	CAMP/CLDN1/ADAMTS12/CRHBP/SFRP1/HAS2/LRRK2/GPD1/TCL1A/SLC2A4/CCL18	11
BP	GO:0043903	regulation of biological process involved in symbiotic interaction	5/295	61/18614	0.00278595	0.0450817	0.0360415	TRIM58/LTF/TRIM10/ARG1/FCN1	5
BP	GO:0002718	regulation of cytokine production involved in immune response	7/295	119/18614	0.00289346	0.0466196	0.037271	CD160/ARG1/PRG2/EPX/CLC/MIF/HMOX1	7
BP	GO:1903169	regulation of calcium ion transmembrane transport	9/295	186/18614	0.00293485	0.0467918	0.0374087	CASQ2/CXCL9/CXCL10/SNCA/ANK2/CACNB2/MS4A1/CAPN3/PLP1	9
BP	GO:0030832	regulation of actin filament length	8/295	152/18614	0.00296879	0.0467918	0.0374087	SPTA1/ACTN2/ADD2/CYFIP2/BAIAP2L1/TMOD1/CXCL12/SPTB	8
BP	GO:0030808	regulation of nucleotide biosynthetic process	4/295	38/18614	0.00298545	0.0467918	0.0374087	ENO1/AK4/SNCA/TREM2	4
BP	GO:0048846	axon extension involved in axon guidance	4/295	38/18614	0.00298545	0.0467918	0.0374087	SEMA3G/VEGFA/SEMA3D/CXCL12	4
BP	GO:1900371	regulation of purine nucleotide biosynthetic process	4/295	38/18614	0.00298545	0.0467918	0.0374087	ENO1/AK4/SNCA/TREM2	4
BP	GO:1902284	neuron projection extension involved in neuron projection guidance	4/295	38/18614	0.00298545	0.0467918	0.0374087	SEMA3G/VEGFA/SEMA3D/CXCL12	4
BP	GO:0022617	extracellular matrix disassembly	5/295	62/18614	0.00299177	0.0467918	0.0374087	MMP8/MMP14/CTSG/ELANE/KLK4	5
BP	GO:0051262	protein tetramerization	6/295	90/18614	0.00308016	0.0477745	0.0381943	SNCA/MS4A1/GRIN2B/ACACB/ALDH1A3/RYR1	6
BP	GO:0106027	neuron projection organization	6/295	90/18614	0.00308016	0.0477745	0.0381943	EPHB2/TREM2/GRIN2B/ABCD2/LRRK2/PPFIA2	6
BP	GO:0016082	synaptic vesicle priming	3/295	19/18614	0.00316324	0.0483607	0.038663	SNCA/UNC13C/SNAP25	3
BP	GO:0032026	response to magnesium ion	3/295	19/18614	0.00316324	0.0483607	0.038663	SNCA/ANK3/SLFN14	3
BP	GO:0048266	behavioral response to pain	3/295	19/18614	0.00316324	0.0483607	0.038663	TACR1/THBS4/LPAR5	3
BP	GO:0002367	cytokine production involved in immune response	7/295	121/18614	0.00317564	0.0483607	0.038663	CD160/ARG1/PRG2/EPX/CLC/MIF/HMOX1	7
BP	GO:0031638	zymogen activation	5/295	63/18614	0.00320835	0.0483607	0.038663	ENO1/PRSS12/CYFIP2/PLAU/MMP14	5
BP	GO:0050729	positive regulation of inflammatory response	8/295	154/18614	0.00321631	0.0483607	0.038663	S100A9/S100A12/S100A8/SNCA/TREM2/LPL/MMP8/LRRK2	8
BP	GO:0050866	negative regulation of cell activation	10/295	225/18614	0.0032432	0.0483607	0.038663	FGR/ILDR2/TREM2/ARG1/SFRP1/RAG2/CTSG/CST7/BPI/HMOX1	10
BP	GO:0070098	chemokine-mediated signaling pathway	6/295	91/18614	0.00325468	0.0483607	0.038663	PADI2/CXCL9/CXCL10/TREM2/CXCL12/CCL18	6
BP	GO:2000117	negative regulation of cysteine-type endopeptidase activity	6/295	91/18614	0.00325468	0.0483607	0.038663	IFI6/LTF/SNCA/VEGFA/RAG1/CST7	6
BP	GO:0002700	regulation of production of molecular mediator of immune response	9/295	189/18614	0.0032641	0.0483607	0.038663	EPHB2/CD160/TFRC/ARG1/PRG2/EPX/CLC/MIF/HMOX1	9
BP	GO:0032350	regulation of hormone metabolic process	4/295	39/18614	0.00328575	0.0483607	0.038663	GFI1/STC2/BMP5/AKR1C3	4
BP	GO:0001894	tissue homeostasis	11/295	263/18614	0.00328615	0.0483607	0.038663	BGLAP/ILDR2/LTF/TF/CLDN1/TFRC/VEGFA/COL2A1/LYZ/COMP/WNK3	11
BP	GO:0060249	anatomical structure homeostasis	11/295	263/18614	0.00328615	0.0483607	0.038663	BGLAP/ILDR2/LTF/TF/CLDN1/TFRC/VEGFA/COL2A1/LYZ/COMP/WNK3	11
BP	GO:0052547	regulation of peptidase activity	15/295	425/18614	0.00335954	0.0492469	0.0393715	IFI6/ECM1/S100A9/S100A8/LTF/SERPINI1/SNCA/CYFIP2/VEGFA/RAG1/GAPDH/GRIN2B/EGLN3/ATP2A3/CST7	15
BP	GO:0042471	ear morphogenesis	7/295	123/18614	0.00347838	0.0507898	0.040605	EPHB2/COL11A1/CTHRC1/ITGA8/COL2A1/FGF9/ALDH1A3	7
BP	GO:1990778	protein localization to cell periphery	13/295	345/18614	0.00357288	0.0519666	0.0415457	EPHB2/ACTN2/ANK2/TREM2/ANK1/CACNB2/ANK3/PKP2/MMP14/SLC4A1/SNAP25/KCNB1/WNK3	13
BP	GO:0051693	actin filament capping	4/295	40/18614	0.00360597	0.05208	0.0416365	SPTA1/ADD2/TMOD1/SPTB	4
BP	GO:1900542	regulation of purine nucleotide metabolic process	6/295	93/18614	0.00362568	0.05208	0.0416365	ENO1/AK4/SNCA/TREM2/GPD1/SLC4A1	6
BP	GO:0032411	positive regulation of transporter activity	7/295	124/18614	0.00363776	0.05208	0.0416365	EPHB2/ACTN2/ANK2/TREM2/CACNB2/ANK3/WNK3	7
BP	GO:0032970	regulation of actin filament-based process	14/295	387/18614	0.00365599	0.05208	0.0416365	SPTA1/ACTN2/ADD2/TACR1/FAM107A/ANK2/CYFIP2/BAIAP2L1/SFRP1/TMOD1/CXCL12/PKP2/WASF3/SPTB	14
BP	GO:0006879	intracellular iron ion homeostasis	5/295	65/18614	0.00367502	0.05208	0.0416365	TF/TFRC/LCN2/HMOX1/ALAS2	5
BP	GO:1905330	regulation of morphogenesis of an epithelium	5/295	65/18614	0.00367502	0.05208	0.0416365	CXCL10/ADAMTS12/VEGFA/ESR1/SFRP1	5
BP	GO:0071379	cellular response to prostaglandin stimulus	3/295	20/18614	0.00367821	0.05208	0.0416365	SFRP1/AKR1C2/AKR1C3	3
BP	GO:0110053	regulation of actin filament organization	11/295	268/18614	0.00378824	0.0534356	0.0427202	SPTA1/ACTN2/ADD2/TACR1/CYFIP2/BAIAP2L1/SFRP1/TMOD1/CXCL12/WASF3/SPTB	11
BP	GO:0001952	regulation of cell-matrix adhesion	7/295	125/18614	0.00380263	0.0534369	0.0427213	FAM107A/VEGFA/SFRP1/CDKN2A/PLAU/MMP14/CEACAM6	7
BP	GO:0090596	sensory organ morphogenesis	11/295	269/18614	0.00389565	0.053647	0.0428892	MFAP2/EPHB2/COL8A2/COL11A1/VEGFA/CTHRC1/RORB/ITGA8/COL2A1/FGF9/ALDH1A3	11
BP	GO:0051092	positive regulation of NF-kappaB transcription factor activity	8/295	159/18614	0.00390548	0.053647	0.0428892	S100A9/S100A12/S100A8/TRIM58/IL18RAP/LTF/TFRC/CAPN3	8
BP	GO:0030219	megakaryocyte differentiation	5/295	66/18614	0.00392574	0.053647	0.0428892	TAL1/MYB/CDKN2B/GP1BA/L3MBTL1	5
BP	GO:0032613	interleukin-10 production	5/295	66/18614	0.00392574	0.053647	0.0428892	ISG15/TREM2/PRG2/MMP8/EPX	5
BP	GO:0032653	regulation of interleukin-10 production	5/295	66/18614	0.00392574	0.053647	0.0428892	ISG15/TREM2/PRG2/MMP8/EPX	5
BP	GO:2001259	positive regulation of cation channel activity	5/295	66/18614	0.00392574	0.053647	0.0428892	ACTN2/ANK2/TREM2/CACNB2/ANK3	5
BP	GO:0062197	cellular response to chemical stress	13/295	349/18614	0.00393608	0.053647	0.0428892	IL18RAP/SNCA/TREM2/ARG1/MELK/AKR1C3/LRRK2/GJB2/CAPN3/SLC2A4/MPO/HMOX1/WNK3	13
BP	GO:0051281	positive regulation of release of sequestered calcium ion into cytosol	4/295	41/18614	0.00394674	0.053647	0.0428892	CXCL9/CXCL10/SNCA/CAPN3	4
BP	GO:0150077	regulation of neuroinflammatory response	4/295	41/18614	0.00394674	0.053647	0.0428892	TREM2/MMP8/LRRK2/CST7	4
BP	GO:0002688	regulation of leukocyte chemotaxis	7/295	126/18614	0.00397311	0.0538098	0.0430193	PADI2/SLAMF8/CXCL10/THBS4/VEGFA/CXCL12/MIF	7
BP	GO:0010951	negative regulation of endopeptidase activity	8/295	160/18614	0.00405605	0.0547347	0.0437588	IFI6/LTF/SERPINI1/SNCA/VEGFA/RAG1/GAPDH/CST7	8
BP	GO:0031667	response to nutrient levels	16/295	477/18614	0.00408151	0.0548801	0.043875	BGLAP/FAM107A/TFRC/CXCL10/STC2/ARG1/SLC22A3/LPL/SFRP1/CDKN2B/AKR1C3/LRRK2/ACACB/MPO/KCNB1/HMOX1	16
BP	GO:0001704	formation of primary germ layer	7/295	127/18614	0.00414934	0.0555922	0.0444443	TAL1/COL11A1/ITGA8/MMP8/ITGA7/MMP14/COL6A1	7
BP	GO:0070613	regulation of protein processing	5/295	67/18614	0.00418846	0.055916	0.0447032	ENO1/PLAU/LRRK2/MMP14/CST7	5
BP	GO:0007044	cell-substrate junction assembly	6/295	96/18614	0.00423989	0.0562011	0.0449311	ACTN2/FAM107A/VEGFA/SFRP1/COL17A1/MMP14	6
BP	GO:0045807	positive regulation of endocytosis	6/295	96/18614	0.00423989	0.0562011	0.0449311	TF/SNCA/TREM2/VEGFA/ABCA13/LRRK2	6
BP	GO:0050807	regulation of synapse organization	10/295	234/18614	0.00427726	0.056496	0.0451669	EPHB2/NRXN1/SNCA/GPM6A/TREM2/THBS2/GRIN2B/LRRK2/PPFIA2/CBLN2	10
BP	GO:0042119	neutrophil activation	4/295	42/18614	0.00430866	0.0567104	0.0453383	IL18RAP/CAMP/ANXA3/CTSG	4
BP	GO:0044403	biological process involved in symbiotic interaction	12/295	313/18614	0.00439481	0.0576414	0.0460826	TRIM58/LTF/CAMP/CLDN1/TFRC/GYPA/TRIM10/ARG1/FCN1/GAPDH/CTSG/ELANE	12
BP	GO:0032535	regulation of cellular component size	13/295	354/18614	0.00443154	0.05792	0.0463053	SPTA1/ACTN2/ADD2/SEMA3G/CYFIP2/VEGFA/SEMA3D/BAIAP2L1/TMOD1/CXCL12/SPTB/XK/WNK3	13
BP	GO:0045785	positive regulation of cell adhesion	16/295	482/18614	0.00450742	0.058659	0.0468961	CD160/SPTA1/TFRC/VEGFA/EGR3/SFRP1/HAS2/CXCL12/ANK3/RAG1/OLFM4/CTSG/GP1BA/ELANE/CEACAM6/EGFL6	16
BP	GO:0042542	response to hydrogen peroxide	7/295	129/18614	0.00451947	0.058659	0.0468961	IL18RAP/ARG1/HBB/LRRK2/HBA2/HBA1/HMOX1	7
BP	GO:0061448	connective tissue development	11/295	275/18614	0.00459231	0.0593981	0.047487	COL11A1/ECM1/ADAMTS12/TGFBI/ID4/BMP5/LOXL2/COL2A1/EPYC/FGF9/COMP	11
BP	GO:0009914	hormone transport	12/295	315/18614	0.00462059	0.0595578	0.0476147	ILDR2/CHRM3/TACR1/MYRIP/C1QTNF3/CRHBP/GABBR1/SFRP1/SLC7A8/SNAP25/KCNB1/TUBB1	12
BP	GO:0032642	regulation of chemokine production	6/295	98/18614	0.00468997	0.0596592	0.0476958	C1QTNF3/TREM2/LPL/ELANE/MIF/HMOX1	6
BP	GO:0051952	regulation of amine transport	6/295	98/18614	0.00468997	0.0596592	0.0476958	ADORA3/SNCA/GABBR1/ARG1/CXCL12/KCNB1	6
BP	GO:0014002	astrocyte development	4/295	43/18614	0.0046923	0.0596592	0.0476958	S100A9/S100A8/TREM2/PLP1	4
BP	GO:0071548	response to dexamethasone	4/295	43/18614	0.0046923	0.0596592	0.0476958	CLDN1/ARG1/FIBIN/GJB2	4
BP	GO:1901016	regulation of potassium ion transmembrane transporter activity	5/295	69/18614	0.00475115	0.0602027	0.0481303	CASQ2/ACTN2/ANK2/TREM2/ANK3	5
BP	GO:0086012	membrane depolarization during cardiac muscle cell action potential	3/295	22/18614	0.00485411	0.0605919	0.0484414	ANK2/CACNB2/ANK3	3
BP	GO:1902644	tertiary alcohol metabolic process	3/295	22/18614	0.00485411	0.0605919	0.0484414	BMP5/AKR1C2/AKR1C3	3
BP	GO:0001935	endothelial cell proliferation	9/295	201/18614	0.004882	0.0605919	0.0484414	ECM1/THBS4/VEGFA/ARG1/EGR3/LOXL2/CXCL12/MMP14/HMOX1	9
BP	GO:0007626	locomotory behavior	9/295	201/18614	0.004882	0.0605919	0.0484414	TAL1/CHL1/SNCA/NPY1R/TMOD1/CXCL12/LRRK2/ALDH1A3/SNAP25	9
BP	GO:0071621	granulocyte chemotaxis	7/295	131/18614	0.00491401	0.0605919	0.0484414	S100A9/S100A12/S100A8/CXCL9/CXCL10/THBS4/CCL18	7
BP	GO:0032602	chemokine production	6/295	99/18614	0.00492775	0.0605919	0.0484414	C1QTNF3/TREM2/LPL/ELANE/MIF/HMOX1	6
BP	GO:0060349	bone morphogenesis	6/295	99/18614	0.00492775	0.0605919	0.0484414	LTF/HAS2/COL2A1/MMP14/TMEM107/COMP	6
BP	GO:1990868	response to chemokine	6/295	99/18614	0.00492775	0.0605919	0.0484414	PADI2/CXCL9/CXCL10/TREM2/CXCL12/CCL18	6
BP	GO:1990869	cellular response to chemokine	6/295	99/18614	0.00492775	0.0605919	0.0484414	PADI2/CXCL9/CXCL10/TREM2/CXCL12/CCL18	6
BP	GO:0098742	cell-cell adhesion via plasma-membrane adhesion molecules	11/295	278/18614	0.00497594	0.0609089	0.0486949	SELL/HMCN1/CLDN11/CLDN1/PCDH7/MYOT/PCDHB2/PCDH20/PCDH9/CEACAM6/CEACAM8	11
BP	GO:0002695	negative regulation of leukocyte activation	9/295	202/18614	0.00504073	0.0609089	0.0486949	FGR/ILDR2/ARG1/SFRP1/RAG2/CTSG/CST7/BPI/HMOX1	9
BP	GO:0071674	mononuclear cell migration	9/295	202/18614	0.00504073	0.0609089	0.0486949	PADI2/ECM1/S100A12/SLAMF8/CXCL10/BMP5/CXCL12/CTSG/CCL18	9
BP	GO:0030239	myofibril assembly	5/295	70/18614	0.00505173	0.0609089	0.0486949	ACTN2/TTN/TMOD1/NRAP/CAPN3	5
BP	GO:0048488	synaptic vesicle endocytosis	5/295	70/18614	0.00505173	0.0609089	0.0486949	SNCA/AMPH/ABCA13/LRRK2/SLC2A4	5
BP	GO:0031960	response to corticosteroid	8/295	166/18614	0.00505567	0.0609089	0.0486949	BGLAP/FAM107A/CLDN1/ANXA3/ARG1/AKR1C3/FIBIN/GJB2	8
BP	GO:0030835	negative regulation of actin filament depolymerization	4/295	44/18614	0.00509825	0.0609089	0.0486949	SPTA1/ADD2/TMOD1/SPTB	4
BP	GO:1905521	regulation of macrophage migration	4/295	44/18614	0.00509825	0.0609089	0.0486949	SLAMF8/TREM2/MMP14/MIF	4
BP	GO:0050803	regulation of synapse structure or activity	10/295	240/18614	0.00510019	0.0609089	0.0486949	EPHB2/NRXN1/SNCA/GPM6A/TREM2/THBS2/GRIN2B/LRRK2/PPFIA2/CBLN2	10
BP	GO:0050878	regulation of body fluid levels	13/295	361/18614	0.00520854	0.0619668	0.0495406	EPHB2/CHRM3/TACR1/VEGFA/HAS2/PLAU/HBB/NFE2/CTSG/GP1BA/SLC4A1/COMP/TUBB1	13
BP	GO:0032102	negative regulation of response to external stimulus	15/295	446/18614	0.00522192	0.0619668	0.0495406	ISG15/PADI2/FGR/SLAMF8/LTF/SEMA3G/C1QTNF3/TREM2/ARG1/SEMA3D/PLAU/GP1BA/ELANE/CST7/MIF	15
BP	GO:0022407	regulation of cell-cell adhesion	16/295	491/18614	0.00536551	0.0630704	0.050423	CD160/SPTA1/ILDR2/TFRC/VEGFA/ARG1/EGR3/HAS2/CXCL12/ANK3/RAG1/RAG2/CTSG/GP1BA/ELANE/CEACAM6	16
BP	GO:0055002	striated muscle cell development	5/295	71/18614	0.00536554	0.0630704	0.050423	ACTN2/TTN/TMOD1/NRAP/CAPN3	5
BP	GO:1903317	regulation of protein maturation	5/295	71/18614	0.00536554	0.0630704	0.050423	ENO1/PLAU/LRRK2/MMP14/CST7	5
BP	GO:0002689	negative regulation of leukocyte chemotaxis	3/295	23/18614	0.0055175	0.0642505	0.0513664	PADI2/SLAMF8/MIF	3
BP	GO:0035988	chondrocyte proliferation	3/295	23/18614	0.0055175	0.0642505	0.0513664	LTF/MMP14/COMP	3
BP	GO:2001169	regulation of ATP biosynthetic process	3/295	23/18614	0.0055175	0.0642505	0.0513664	ENO1/AK4/TREM2	3
BP	GO:0140238	presynaptic endocytosis	5/295	72/18614	0.00569289	0.0658983	0.0526837	SNCA/AMPH/ABCA13/LRRK2/SLC2A4	5
BP	GO:0030316	osteoclast differentiation	6/295	102/18614	0.00569426	0.0658983	0.0526837	BGLAP/LTF/TF/TFRC/TREM2/SFRP1	6
BP	GO:0150115	cell-substrate junction organization	6/295	103/18614	0.0059681	0.0687717	0.0549809	ACTN2/FAM107A/VEGFA/SFRP1/COL17A1/MMP14	6
BP	GO:0002455	humoral immune response mediated by circulating immunoglobulin	4/295	46/18614	0.00597935	0.0687717	0.0549809	MASP2/C1QC/C2/TREM2	4
BP	GO:0007405	neuroblast proliferation	5/295	73/18614	0.00603407	0.0688627	0.0550537	HHIP/ACSL6/ID4/VEGFA/LRRK2	5
BP	GO:0070527	platelet aggregation	5/295	73/18614	0.00603407	0.0688627	0.0550537	HBB/CTSG/GP1BA/COMP/TUBB1	5
BP	GO:0002703	regulation of leukocyte mediated immunity	10/295	246/18614	0.00604252	0.0688627	0.0550537	FGR/CD160/SH2D1B/IL18RAP/TFRC/TREM2/ARG1/ULBP1/CLC/HMOX1	10
BP	GO:0010721	negative regulation of cell development	11/295	286/18614	0.00612406	0.0695797	0.0556269	C1QC/EPHB2/LTF/SEMA3G/ID4/TREM2/VEGFA/SEMA3D/SFRP1/CDKN2B/RAG2	11
BP	GO:0071900	regulation of protein serine/threonine kinase activity	13/295	369/18614	0.00622662	0.0701738	0.0561019	S100A12/LTF/SNCA/VEGFA/PRKAR2B/SFRP1/CDKN2A/CDKN2B/LRRK2/CDKN3/TCL1A/ELANE/MIF	13
BP	GO:0071676	negative regulation of mononuclear cell migration	3/295	24/18614	0.00623266	0.0701738	0.0561019	PADI2/SLAMF8/BMP5	3
BP	GO:0098743	cell aggregation	3/295	24/18614	0.00623266	0.0701738	0.0561019	COL11A1/LTF/COL2A1	3
BP	GO:0045123	cellular extravasation	5/295	74/18614	0.00638938	0.0715075	0.0571682	SELL/ADD2/CXCL12/GP1BA/ELANE	5
BP	GO:1903578	regulation of ATP metabolic process	5/295	74/18614	0.00638938	0.0715075	0.0571682	ENO1/AK4/TREM2/GPD1/SLC4A1	5
BP	GO:0002701	negative regulation of production of molecular mediator of immune response	4/295	47/18614	0.00645558	0.0720327	0.057588	ARG1/PRG2/EPX/HMOX1	4
BP	GO:0022898	regulation of transmembrane transporter activity	11/295	289/18614	0.0066047	0.0734773	0.0587429	EPHB2/CASQ2/ACTN2/CHRM3/SNCA/ANK2/CRHBP/TREM2/CACNB2/ANK3/WNK3	11
BP	GO:1903706	regulation of hemopoiesis	14/295	415/18614	0.0066836	0.0741344	0.0592683	ISG15/C1QC/TAL1/BGLAP/SLAMF8/LTF/TREM2/MYB/EGR3/SFRP1/RAG1/RAG2/MMP14/L3MBTL1	14
BP	GO:0001649	osteoblast differentiation	10/295	250/18614	0.00674259	0.0743106	0.0594091	BGLAP/LTF/ID4/GABBR1/SFRP1/CTHRC1/RORB/HEMGN/FGF9/COL6A1	10
BP	GO:0016485	protein processing	10/295	250/18614	0.00674259	0.0743106	0.0594091	ENO1/PRSS12/CYFIP2/PLAU/LRRK2/MMP14/CTSG/COMP/PCSK2/CST7	10
BP	GO:0051899	membrane depolarization	5/295	75/18614	0.00675912	0.0743106	0.0594091	IFI6/ANK2/CACNB2/ANK3/LRRK2	5
BP	GO:0036230	granulocyte activation	4/295	48/18614	0.00695631	0.0760703	0.060816	IL18RAP/CAMP/ANXA3/CTSG	4
BP	GO:0032693	negative regulation of interleukin-10 production	3/295	25/18614	0.00700058	0.0760703	0.060816	PRG2/MMP8/EPX	3
BP	GO:0046885	regulation of hormone biosynthetic process	3/295	25/18614	0.00700058	0.0760703	0.060816	GFI1/STC2/BMP5	3
BP	GO:0086010	membrane depolarization during action potential	3/295	25/18614	0.00700058	0.0760703	0.060816	ANK2/CACNB2/ANK3	3
BP	GO:0006919	activation of cysteine-type endopeptidase activity involved in apoptotic process	5/295	76/18614	0.00714359	0.0769094	0.0614868	S100A9/S100A8/SNCA/EGLN3/ATP2A3	5
BP	GO:0150076	neuroinflammatory response	5/295	76/18614	0.00714359	0.0769094	0.0614868	SNCA/TREM2/MMP8/LRRK2/CST7	5
BP	GO:0015837	amine transport	6/295	107/18614	0.0071601	0.0769094	0.0614868	ADORA3/SNCA/GABBR1/ARG1/CXCL12/KCNB1	6
BP	GO:0034308	primary alcohol metabolic process	6/295	107/18614	0.0071601	0.0769094	0.0614868	BMP5/AKR1C2/AKR1C3/PNPLA2/GPD1/ALDH1A3	6
BP	GO:1902903	regulation of supramolecular fiber organization	13/295	376/18614	0.00724225	0.0773778	0.0618612	SPTA1/ACTN2/ADD2/TACR1/SNCA/CYFIP2/TREM2/BAIAP2L1/SFRP1/TMOD1/CXCL12/WASF3/SPTB	13
BP	GO:0050678	regulation of epithelial cell proliferation	14/295	419/18614	0.00724511	0.0773778	0.0618612	ECM1/TACR1/CLDN1/THBS4/VEGFA/BMP5/ARG1/EGR3/SFRP1/HAS2/CDKN2B/CXCL12/FGF9/HMOX1	14
BP	GO:0045637	regulation of myeloid cell differentiation	9/295	214/18614	0.0072748	0.0774735	0.0619378	ISG15/C1QC/TAL1/BGLAP/LTF/TREM2/MYB/SFRP1/L3MBTL1	9
BP	GO:0002696	positive regulation of leukocyte activation	13/295	377/18614	0.00739747	0.0785561	0.0628033	EPHB2/FGR/CD160/SPTA1/TACR1/TFRC/TREM2/EGR3/RAG1/MMP8/LRRK2/MMP14/MIF	13
BP	GO:0007528	neuromuscular junction development	4/295	49/18614	0.00748205	0.0792292	0.0633414	CACNB2/ANK3/LRRK2/UNC13C	4
BP	GO:1903037	regulation of leukocyte cell-cell adhesion	13/295	378/18614	0.00755533	0.0794248	0.0634978	CD160/SPTA1/ILDR2/TFRC/ARG1/EGR3/HAS2/CXCL12/RAG1/RAG2/CTSG/GP1BA/ELANE	13
BP	GO:0051384	response to glucocorticoid	7/295	142/18614	0.00756427	0.0794248	0.0634978	BGLAP/FAM107A/CLDN1/ANXA3/ARG1/FIBIN/GJB2	7
BP	GO:2001056	positive regulation of cysteine-type endopeptidase activity	7/295	142/18614	0.00756427	0.0794248	0.0634978	S100A9/S100A8/SNCA/CYFIP2/GRIN2B/EGLN3/ATP2A3	7
BP	GO:0035235	ionotropic glutamate receptor signaling pathway	3/295	26/18614	0.00782217	0.0812202	0.0649331	GRIA1/GRIN2B/PLP1	3
BP	GO:0043931	ossification involved in bone maturation	3/295	26/18614	0.00782217	0.0812202	0.0649331	LTF/ADAMTS12/RYR1	3
BP	GO:0060740	prostate gland epithelium morphogenesis	3/295	26/18614	0.00782217	0.0812202	0.0649331	ID4/ESR1/SFRP1	3
BP	GO:1903421	regulation of synaptic vesicle recycling	3/295	26/18614	0.00782217	0.0812202	0.0649331	SNCA/ABCA13/LRRK2	3
BP	GO:0051146	striated muscle cell differentiation	11/295	297/18614	0.00803185	0.0827231	0.0661347	ACTN2/TTN/CXCL9/CXCL10/VEGFA/TMOD1/NRAP/MMP14/CAPN3/RYR1/XK	11
BP	GO:0006692	prostanoid metabolic process	4/295	50/18614	0.0080333	0.0827231	0.0661347	PTGES/AKR1C2/AKR1C3/MIF	4
BP	GO:0006693	prostaglandin metabolic process	4/295	50/18614	0.0080333	0.0827231	0.0661347	PTGES/AKR1C2/AKR1C3/MIF	4
BP	GO:0042552	myelination	7/295	144/18614	0.00814153	0.0835742	0.0668152	ANK2/ID4/ABCD2/WASF3/CST7/XK/PLP1	7
BP	GO:0002444	myeloid leukocyte mediated immunity	6/295	110/18614	0.00816067	0.0835742	0.0668152	FGR/ANXA3/ARG1/CTSG/ELANE/HMOX1	6
BP	GO:0060537	muscle tissue development	14/295	426/18614	0.00831777	0.0846166	0.0676485	COL11A1/TNNI1/ACTN2/TTN/VEGFA/BMP5/ITGA8/NRAP/PKP2/ITGA7/FGF9/HLF/RYR1/XK	14
BP	GO:0043122	regulation of I-kappaB kinase/NF-kappaB signaling	10/295	258/18614	0.00833037	0.0846166	0.0676485	ECM1/S100A12/TRIM58/LTF/TFRC/TREM2/ESR1/GAPDH/CAPN3/HMOX1	10
BP	GO:0045927	positive regulation of growth	10/295	258/18614	0.00833037	0.0846166	0.0676485	S100A9/S100A8/VEGFA/SFRP1/CXCL12/RAG2/ACACB/FGF9/MMP14/CAPN3	10
BP	GO:0015872	dopamine transport	4/295	51/18614	0.00861054	0.0866664	0.0692872	SNCA/GABBR1/SLC22A3/CXCL12	4
BP	GO:0060688	regulation of morphogenesis of a branching structure	4/295	51/18614	0.00861054	0.0866664	0.0692872	VEGFA/ESR1/SFRP1/LRRK2	4
BP	GO:0061082	myeloid leukocyte cytokine production	4/295	51/18614	0.00861054	0.0866664	0.0692872	PRG2/EPX/MIF/HMOX1	4
BP	GO:0002449	lymphocyte mediated immunity	11/295	300/18614	0.00862491	0.0866664	0.0692872	MASP2/C1QC/CD160/SH2D1B/IL18RAP/TFRC/C2/TREM2/ARG1/ULBP1/CLC	11
BP	GO:0097193	intrinsic apoptotic signaling pathway	11/295	301/18614	0.00882996	0.087594	0.0700288	ENO1/IFI6/S100A9/S100A8/TREM2/MELK/CXCL12/LRRK2/ATP2A3/MIF/HMOX1	11
BP	GO:0030500	regulation of bone mineralization	5/295	80/18614	0.00883439	0.087594	0.0700288	ISG15/ECM1/BGLAP/LTF/COMP	5
BP	GO:0032272	negative regulation of protein polymerization	5/295	80/18614	0.00883439	0.087594	0.0700288	SPTA1/ADD2/SNCA/TMOD1/SPTB	5
BP	GO:0032890	regulation of organic acid transport	5/295	80/18614	0.00883439	0.087594	0.0700288	SNCA/GABBR1/ARG1/PTGES/MIF	5
BP	GO:0097061	dendritic spine organization	5/295	80/18614	0.00883439	0.087594	0.0700288	EPHB2/TREM2/GRIN2B/LRRK2/PPFIA2	5
BP	GO:0043583	ear development	9/295	221/18614	0.00888868	0.0878991	0.0702728	EPHB2/COL11A1/BMP5/CTHRC1/ITGA8/COL2A1/GJB2/FGF9/ALDH1A3	9
BP	GO:0002687	positive regulation of leukocyte migration	7/295	147/18614	0.00906743	0.0894302	0.0714968	TACR1/CXCL10/THBS4/TREM2/VEGFA/CXCL12/MMP14	7
BP	GO:0002706	regulation of lymphocyte mediated immunity	8/295	184/18614	0.00920275	0.0897995	0.071792	CD160/SH2D1B/IL18RAP/TFRC/TREM2/ARG1/ULBP1/CLC	8
BP	GO:0006636	unsaturated fatty acid biosynthetic process	4/295	52/18614	0.00921425	0.0897995	0.071792	PTGES/AKR1C3/ABCD2/MIF	4
BP	GO:0007157	heterophilic cell-cell adhesion via plasma membrane cell adhesion molecules	4/295	52/18614	0.00921425	0.0897995	0.071792	SELL/HMCN1/CEACAM6/CEACAM8	4
BP	GO:0007215	glutamate receptor signaling pathway	4/295	52/18614	0.00921425	0.0897995	0.071792	GRIA1/GRIN2B/KCNB1/PLP1	4
BP	GO:0003007	heart morphogenesis	10/295	262/18614	0.00922498	0.0897995	0.071792	COL11A1/TNNI1/TTN/NPY1R/VEGFA/BMP5/HAS2/PKP2/COL2A1/RYR1	10
BP	GO:0051346	negative regulation of hydrolase activity	12/295	345/18614	0.00926264	0.0899318	0.0718978	IFI6/LEPR/ECM1/LTF/SERPINI1/SNCA/VEGFA/RAG1/GAPDH/LRRK2/NEIL1/CST7	12
BP	GO:0036465	synaptic vesicle recycling	5/295	81/18614	0.00929673	0.090029	0.0719755	SNCA/AMPH/ABCA13/LRRK2/SLC2A4	5
BP	GO:0002705	positive regulation of leukocyte mediated immunity	7/295	148/18614	0.00939256	0.0904881	0.0723426	CD160/SH2D1B/IL18RAP/TFRC/TREM2/ARG1/ULBP1	7
BP	GO:0031333	negative regulation of protein-containing complex assembly	7/295	148/18614	0.00939256	0.0904881	0.0723426	SPTA1/ADD2/SNCA/TREM2/TMOD1/SPTB/SOST	7
BP	GO:0032956	regulation of actin cytoskeleton organization	12/295	346/18614	0.00946389	0.0907324	0.0725379	SPTA1/ACTN2/ADD2/TACR1/FAM107A/CYFIP2/BAIAP2L1/SFRP1/TMOD1/CXCL12/WASF3/SPTB	12
BP	GO:0032640	tumor necrosis factor production	8/295	185/18614	0.00949074	0.0907324	0.0725379	EPHB2/LTF/TREM2/LPL/MMP8/LRRK2/BPI/MIF	8
BP	GO:0032680	regulation of tumor necrosis factor production	8/295	185/18614	0.00949074	0.0907324	0.0725379	EPHB2/LTF/TREM2/LPL/MMP8/LRRK2/BPI/MIF	8
BP	GO:0060512	prostate gland morphogenesis	3/295	28/18614	0.00962952	0.0917488	0.0733505	ID4/ESR1/SFRP1	3
BP	GO:0033559	unsaturated fatty acid metabolic process	6/295	114/18614	0.00964614	0.0917488	0.0733505	PTGES/AKR1C2/AKR1C3/ABCD2/CYP4F3/MIF	6
BP	GO:0010883	regulation of lipid storage	4/295	53/18614	0.00984487	0.0927224	0.0741289	TREM2/LPL/PNPLA2/ACACB	4
BP	GO:0007411	axon guidance	9/295	225/18614	0.00992524	0.0927224	0.0741289	EPHB2/NRXN1/CHL1/SEMA3G/MYOT/CYFIP2/VEGFA/SEMA3D/CXCL12	9
BP	GO:0097485	neuron projection guidance	9/295	225/18614	0.00992524	0.0927224	0.0741289	EPHB2/NRXN1/CHL1/SEMA3G/MYOT/CYFIP2/VEGFA/SEMA3D/CXCL12	9
BP	GO:0098657	import into cell	10/295	265/18614	0.00994288	0.0927224	0.0741289	SLC9A2/SCN7A/SNCA/SLC22A4/TREM2/ARG1/SLC22A3/MS4A1/SLC7A8/SNAP25	10
BP	GO:0042886	amide transport	12/295	349/18614	0.0100881	0.0927224	0.0741289	S100A8/ILDR2/CHRM3/MYRIP/ABCG2/SNCA/CRHBP/GABBR1/ABCA13/SFRP1/SNAP25/KCNB1	12
BP	GO:0007492	endoderm development	5/295	83/18614	0.0102709	0.0927224	0.0741289	COL11A1/MMP8/ITGA7/MMP14/COL6A1	5
BP	GO:0002138	retinoic acid biosynthetic process	2/295	10/18614	0.0103571	0.0927224	0.0741289	AKR1C3/ALDH1A3	2
BP	GO:0008300	isoprenoid catabolic process	2/295	10/18614	0.0103571	0.0927224	0.0741289	AKR1C3/BCO2	2
BP	GO:0010496	intercellular transport	2/295	10/18614	0.0103571	0.0927224	0.0741289	EPHB2/GJB2	2
BP	GO:0030638	polyketide metabolic process	2/295	10/18614	0.0103571	0.0927224	0.0741289	AKR1C2/AKR1C3	2
BP	GO:0030647	aminoglycoside antibiotic metabolic process	2/295	10/18614	0.0103571	0.0927224	0.0741289	AKR1C2/AKR1C3	2
BP	GO:0032353	negative regulation of hormone biosynthetic process	2/295	10/18614	0.0103571	0.0927224	0.0741289	GFI1/BMP5	2
BP	GO:0044598	doxorubicin metabolic process	2/295	10/18614	0.0103571	0.0927224	0.0741289	AKR1C2/AKR1C3	2
BP	GO:0048241	epinephrine transport	2/295	10/18614	0.0103571	0.0927224	0.0741289	GABBR1/SLC22A3	2
BP	GO:0060346	bone trabecula formation	2/295	10/18614	0.0103571	0.0927224	0.0741289	SFRP1/CHAD	2
BP	GO:0060525	prostate glandular acinus development	2/295	10/18614	0.0103571	0.0927224	0.0741289	ESR1/SFRP1	2
BP	GO:0070099	regulation of chemokine-mediated signaling pathway	2/295	10/18614	0.0103571	0.0927224	0.0741289	PADI2/TREM2	2
BP	GO:0071377	cellular response to glucagon stimulus	2/295	10/18614	0.0103571	0.0927224	0.0741289	ARG1/GJB2	2
BP	GO:0097104	postsynaptic membrane assembly	2/295	10/18614	0.0103571	0.0927224	0.0741289	EPHB2/NRXN1	2
BP	GO:0098885	modification of postsynaptic actin cytoskeleton	2/295	10/18614	0.0103571	0.0927224	0.0741289	WASF3/SPTB	2
BP	GO:1901725	regulation of histone deacetylase activity	2/295	10/18614	0.0103571	0.0927224	0.0741289	VEGFA/LRRK2	2
BP	GO:1903365	regulation of fear response	2/295	10/18614	0.0103571	0.0927224	0.0741289	EPHB2/RAG1	2
BP	GO:1990504	dense core granule exocytosis	2/295	10/18614	0.0103571	0.0927224	0.0741289	UNC13C/SNAP25	2
BP	GO:2000425	regulation of apoptotic cell clearance	2/295	10/18614	0.0103571	0.0927224	0.0741289	C2/TREM2	2
BP	GO:0006631	fatty acid metabolic process	13/295	394/18614	0.0104629	0.0927224	0.0741289	FMO1/SNCA/ACSL6/PRKAR2B/LPL/PTGES/AKR1C2/AKR1C3/ABCD2/ACACB/CYP4F3/MIF/PLP1	13
BP	GO:0002573	myeloid leukocyte differentiation	9/295	227/18614	0.0104765	0.0927224	0.0741289	C1QC/TAL1/BGLAP/LTF/TF/TFRC/TREM2/VEGFA/SFRP1	9
BP	GO:0009409	response to cold	4/295	54/18614	0.0105029	0.0927224	0.0741289	CXCL10/SLC25A27/LPL/PLIN1	4
BP	GO:0006910	phagocytosis, recognition	3/295	29/18614	0.0106167	0.0927224	0.0741289	TREM2/FCN1/CFP	3
BP	GO:0010955	negative regulation of protein processing	3/295	29/18614	0.0106167	0.0927224	0.0741289	PLAU/LRRK2/CST7	3
BP	GO:0010996	response to auditory stimulus	3/295	29/18614	0.0106167	0.0927224	0.0741289	NRXN1/TACR1/CXCL10	3
BP	GO:0070977	bone maturation	3/295	29/18614	0.0106167	0.0927224	0.0741289	LTF/ADAMTS12/RYR1	3
BP	GO:0090025	regulation of monocyte chemotaxis	3/295	29/18614	0.0106167	0.0927224	0.0741289	SLAMF8/CXCL10/CXCL12	3
BP	GO:1901017	negative regulation of potassium ion transmembrane transporter activity	3/295	29/18614	0.0106167	0.0927224	0.0741289	CASQ2/ACTN2/ANK3	3
BP	GO:1901018	positive regulation of potassium ion transmembrane transporter activity	3/295	29/18614	0.0106167	0.0927224	0.0741289	ACTN2/ANK2/TREM2	3
BP	GO:1903318	negative regulation of protein maturation	3/295	29/18614	0.0106167	0.0927224	0.0741289	PLAU/LRRK2/CST7	3
BP	GO:0045055	regulated exocytosis	9/295	228/18614	0.0107606	0.0937005	0.0749108	FGR/ANXA3/SNCA/CRHBP/LRRK2/UNC13C/SNAP25/KCNB1/HMOX1	9
BP	GO:0007612	learning	7/295	152/18614	0.0107788	0.0937005	0.0749108	EPHB2/NRXN1/TACR1/ATP8A1/PRKAR2B/RAG1/SNAP25	7
BP	GO:0071706	tumor necrosis factor superfamily cytokine production	8/295	190/18614	0.0110324	0.095461	0.0763183	EPHB2/LTF/TREM2/LPL/MMP8/LRRK2/BPI/MIF	8
BP	GO:1903555	regulation of tumor necrosis factor superfamily cytokine production	8/295	190/18614	0.0110324	0.095461	0.0763183	EPHB2/LTF/TREM2/LPL/MMP8/LRRK2/BPI/MIF	8
BP	GO:0050804	modulation of chemical synaptic transmission	15/295	487/18614	0.0112359	0.0968311	0.0774136	EPHB2/ADORA3/NRXN1/TACR1/FAM107A/SNCA/GRIA1/GABBR1/PRKAR2B/GRIN2B/LRRK2/UNC13C/CBLN2/SNAP25/KCNB1	15
BP	GO:0050830	defense response to Gram-positive bacterium	6/295	118/18614	0.011315	0.0968311	0.0774136	FGR/CAMP/DEFA4/DEFA3/LYZ/CTSG	6
BP	GO:0051702	biological process involved in interaction with symbiont	6/295	118/18614	0.011315	0.0968311	0.0774136	LTF/CAMP/ARG1/GAPDH/CTSG/ELANE	6
BP	GO:0007162	negative regulation of cell adhesion	11/295	312/18614	0.0113433	0.0968311	0.0774136	EPHB2/ILDR2/FAM107A/TGFBI/VEGFA/ARG1/CDKN2A/CXCL12/RAG2/MMP14/CTSG	11
BP	GO:0007599	hemostasis	9/295	230/18614	0.0113462	0.0968311	0.0774136	EPHB2/PLAU/HBB/NFE2/CTSG/GP1BA/SLC4A1/COMP/TUBB1	9
BP	GO:0031669	cellular response to nutrient levels	9/295	230/18614	0.0113462	0.0968311	0.0774136	BGLAP/FAM107A/LPL/SFRP1/CDKN2B/AKR1C3/LRRK2/KCNB1/HMOX1	9
BP	GO:0022411	cellular component disassembly	15/295	488/18614	0.0114315	0.097116	0.0776414	C1QC/SPTA1/ACTN2/TRIM58/ADD2/TREM2/TMOD1/PNPLA2/MMP8/NFE2/MMP14/CTSG/SPTB/ELANE/KLK4	15
BP	GO:0099177	regulation of trans-synaptic signaling	15/295	488/18614	0.0114315	0.097116	0.0776414	EPHB2/ADORA3/NRXN1/TACR1/FAM107A/SNCA/GRIA1/GABBR1/PRKAR2B/GRIN2B/LRRK2/UNC13C/CBLN2/SNAP25/KCNB1	15
BP	GO:0043032	positive regulation of macrophage activation	3/295	30/18614	0.0116603	0.098389	0.0786591	TREM2/MMP8/LRRK2	3
BP	GO:0060142	regulation of syncytium formation by plasma membrane fusion	3/295	30/18614	0.0116603	0.098389	0.0786591	CXCL9/CXCL10/TREM2	3
BP	GO:0099505	regulation of presynaptic membrane potential	3/295	30/18614	0.0116603	0.098389	0.0786591	GRIA1/GABBR1/GRIN2B	3
BP	GO:0021782	glial cell development	6/295	119/18614	0.0117621	0.0989558	0.0791122	S100A9/S100A8/ID4/TREM2/WASF3/PLP1	6
BP	GO:0006970	response to osmotic stress	5/295	86/18614	0.0118599	0.0989558	0.0791122	FMO1/CLDN1/CAPN3/SLC2A4/WNK3	5
BP	GO:0019915	lipid storage	5/295	86/18614	0.0118599	0.0989558	0.0791122	TREM2/LPL/SQLE/PNPLA2/ACACB	5
BP	GO:0048041	focal adhesion assembly	5/295	86/18614	0.0118599	0.0989558	0.0791122	ACTN2/FAM107A/VEGFA/SFRP1/MMP14	5
BP	GO:1901879	regulation of protein depolymerization	5/295	86/18614	0.0118599	0.0989558	0.0791122	SPTA1/ACTN2/ADD2/TMOD1/SPTB	5
BP	GO:0048839	inner ear development	8/295	193/18614	0.0120421	0.100252	0.0801486	EPHB2/COL11A1/CTHRC1/ITGA8/COL2A1/GJB2/FGF9/ALDH1A3	8
BP	GO:0001960	negative regulation of cytokine-mediated signaling pathway	5/295	87/18614	0.0124246	0.101356	0.0810311	ISG15/PADI2/ECM1/TREM2/ARG1	5
BP	GO:0010507	negative regulation of autophagy	5/295	87/18614	0.0124246	0.101356	0.0810311	LEPR/SNCA/TREM2/LRRK2/HMOX1	5
BP	GO:0001867	complement activation, lectin pathway	2/295	11/18614	0.0125271	0.101356	0.0810311	MASP2/FCN1	2
BP	GO:0010960	magnesium ion homeostasis	2/295	11/18614	0.0125271	0.101356	0.0810311	ANK3/XK	2
BP	GO:0016081	synaptic vesicle docking	2/295	11/18614	0.0125271	0.101356	0.0810311	UNC13C/SNAP25	2
BP	GO:0016102	diterpenoid biosynthetic process	2/295	11/18614	0.0125271	0.101356	0.0810311	AKR1C3/ALDH1A3	2
BP	GO:0035524	proline transmembrane transport	2/295	11/18614	0.0125271	0.101356	0.0810311	SLC36A2/SLC7A8	2
BP	GO:0070327	thyroid hormone transport	2/295	11/18614	0.0125271	0.101356	0.0810311	SLC7A8/TUBB1	2
BP	GO:0070673	response to interleukin-18	2/295	11/18614	0.0125271	0.101356	0.0810311	IL18RAP/CLDN1	2
BP	GO:0070944	neutrophil-mediated killing of bacterium	2/295	11/18614	0.0125271	0.101356	0.0810311	CTSG/ELANE	2
BP	GO:0071313	cellular response to caffeine	2/295	11/18614	0.0125271	0.101356	0.0810311	CASQ2/RYR1	2
BP	GO:0071679	commissural neuron axon guidance	2/295	11/18614	0.0125271	0.101356	0.0810311	EPHB2/VEGFA	2
BP	GO:1903027	regulation of opsonization	2/295	11/18614	0.0125271	0.101356	0.0810311	FCN1/CFP	2
BP	GO:0001541	ovarian follicle development	4/295	57/18614	0.0126451	0.101707	0.0813114	VEGFA/ESR1/GNRH1/MMP14	4
BP	GO:0030282	bone mineralization	6/295	121/18614	0.0126936	0.101707	0.0813114	ISG15/FGR/ECM1/BGLAP/LTF/COMP	6
BP	GO:0002791	regulation of peptide secretion	8/295	195/18614	0.0127519	0.101707	0.0813114	S100A8/CHRM3/MYRIP/CRHBP/GABBR1/SFRP1/SNAP25/KCNB1	8
BP	GO:0031334	positive regulation of protein-containing complex assembly	8/295	195/18614	0.0127519	0.101707	0.0813114	ISG15/TAL1/TFRC/SNCA/VEGFA/ESR1/BAIAP2L1/TCL1A	8
BP	GO:0071902	positive regulation of protein serine/threonine kinase activity	8/295	195/18614	0.0127519	0.101707	0.0813114	S100A12/LTF/SNCA/VEGFA/LRRK2/TCL1A/ELANE/MIF	8
BP	GO:0033688	regulation of osteoblast proliferation	3/295	31/18614	0.0127609	0.101707	0.0813114	LTF/SFRP1/CTHRC1	3
BP	GO:0070293	renal absorption	3/295	31/18614	0.0127609	0.101707	0.0813114	HAS2/AKR1C3/HBB	3
BP	GO:0033273	response to vitamin	5/295	88/18614	0.0130073	0.103449	0.0827046	BGLAP/CXCL10/STC2/ARG1/SFRP1	5
BP	GO:0007369	gastrulation	8/295	196/18614	0.0131181	0.103973	0.0831236	TAL1/COL11A1/SFRP1/ITGA8/MMP8/ITGA7/MMP14/COL6A1	8
BP	GO:0120254	olefinic compound metabolic process	7/295	158/18614	0.0131288	0.103973	0.0831236	BMP5/AKR1C2/AKR1C3/PNPLA2/BCO2/ALDH1A3/CYP4F3	7
BP	GO:0071675	regulation of mononuclear cell migration	6/295	122/18614	0.0131782	0.104144	0.0832601	PADI2/ECM1/SLAMF8/CXCL10/BMP5/CXCL12	6
BP	GO:1902105	regulation of leukocyte differentiation	11/295	319/18614	0.0132068	0.10415	0.0832646	C1QC/TAL1/BGLAP/SLAMF8/LTF/TREM2/EGR3/SFRP1/RAG1/RAG2/MMP14	11
BP	GO:0010466	negative regulation of peptidase activity	9/295	236/18614	0.0132464	0.104242	0.0833388	IFI6/ECM1/LTF/SERPINI1/SNCA/VEGFA/RAG1/GAPDH/CST7	9
BP	GO:0010975	regulation of neuron projection development	14/295	452/18614	0.0134452	0.105509	0.084351	EPHB2/GFI1/S100A9/SEMA3G/SERPINI1/VEGFA/BMP5/SEMA3D/SFRP1/CXCL12/LRRK2/PPFIA2/SNAP25/XK	14
BP	GO:0007416	synapse assembly	8/295	197/18614	0.013492	0.105509	0.084351	EPHB2/NRXN1/ADD2/SNCA/GPM6A/PCDHB2/THBS2/CBLN2	8
BP	GO:0090087	regulation of peptide transport	8/295	197/18614	0.013492	0.105509	0.084351	S100A8/CHRM3/MYRIP/CRHBP/GABBR1/SFRP1/SNAP25/KCNB1	8
BP	GO:0032412	regulation of monoatomic ion transmembrane transporter activity	10/295	278/18614	0.0135567	0.105794	0.0845788	EPHB2/CASQ2/ACTN2/CHRM3/ANK2/CRHBP/TREM2/CACNB2/ANK3/WNK3	10
BP	GO:0002761	regulation of myeloid leukocyte differentiation	6/295	123/18614	0.0136756	0.106499	0.0851428	C1QC/TAL1/BGLAP/LTF/TREM2/SFRP1	6
BP	GO:0022409	positive regulation of cell-cell adhesion	11/295	321/18614	0.0137796	0.106836	0.0854122	CD160/SPTA1/TFRC/EGR3/HAS2/ANK3/RAG1/CTSG/GP1BA/ELANE/CEACAM6	11
BP	GO:0001516	prostaglandin biosynthetic process	3/295	32/18614	0.013919	0.106836	0.0854122	PTGES/AKR1C3/MIF	3
BP	GO:0002717	positive regulation of natural killer cell mediated immunity	3/295	32/18614	0.013919	0.106836	0.0854122	CD160/SH2D1B/IL18RAP	3
BP	GO:0010765	positive regulation of sodium ion transport	3/295	32/18614	0.013919	0.106836	0.0854122	ANK3/PKP2/WNK3	3
BP	GO:0034694	response to prostaglandin	3/295	32/18614	0.013919	0.106836	0.0854122	SFRP1/AKR1C2/AKR1C3	3
BP	GO:0046457	prostanoid biosynthetic process	3/295	32/18614	0.013919	0.106836	0.0854122	PTGES/AKR1C3/MIF	3
BP	GO:0098868	bone growth	3/295	32/18614	0.013919	0.106836	0.0854122	LEPR/ECM1/COMP	3
BP	GO:0045862	positive regulation of proteolysis	12/295	365/18614	0.0139742	0.10704	0.0855755	ENO1/S100A9/S100A8/SNCA/CYFIP2/TREM2/GRIN2B/LRRK2/MMP14/EGLN3/CAPN3/ATP2A3	12
BP	GO:0033555	multicellular organismal response to stress	5/295	90/18614	0.0142274	0.10871	0.0869104	EPHB2/TACR1/THBS4/RAG1/LPAR5	5
BP	GO:0006066	alcohol metabolic process	12/295	366/18614	0.0142504	0.10871	0.0869104	LEPR/GFI1/SNCA/BMP5/MOXD1/SQLE/AKR1C2/AKR1C3/PNPLA2/GPD1/ALDH1A3/NUDT10	12
BP	GO:0006633	fatty acid biosynthetic process	7/295	161/18614	0.0144325	0.109875	0.0878418	LPL/PTGES/AKR1C3/ABCD2/ACACB/MIF/PLP1	7
BP	GO:0032409	regulation of transporter activity	11/295	324/18614	0.0146739	0.110555	0.0883851	EPHB2/CASQ2/ACTN2/CHRM3/SNCA/ANK2/CRHBP/TREM2/CACNB2/ANK3/WNK3	11
BP	GO:0010811	positive regulation of cell-substrate adhesion	6/295	125/18614	0.0147096	0.110555	0.0883851	VEGFA/SFRP1/HAS2/OLFM4/CEACAM6/EGFL6	6
BP	GO:0031623	receptor internalization	6/295	125/18614	0.0147096	0.110555	0.0883851	RSPO1/TFRC/SNCA/GRIA1/VEGFA/SNAP25	6
BP	GO:0002327	immature B cell differentiation	2/295	12/18614	0.0148767	0.110555	0.0883851	RAG1/RAG2	2
BP	GO:0010936	negative regulation of macrophage cytokine production	2/295	12/18614	0.0148767	0.110555	0.0883851	PRG2/EPX	2
BP	GO:0015808	L-alanine transport	2/295	12/18614	0.0148767	0.110555	0.0883851	SLC36A2/SLC7A8	2
BP	GO:0030656	regulation of vitamin metabolic process	2/295	12/18614	0.0148767	0.110555	0.0883851	GFI1/AKR1C3	2
BP	GO:0045161	neuronal ion channel clustering	2/295	12/18614	0.0148767	0.110555	0.0883851	GLDN/KCNB1	2
BP	GO:0060442	branching involved in prostate gland morphogenesis	2/295	12/18614	0.0148767	0.110555	0.0883851	ESR1/SFRP1	2
BP	GO:0097084	vascular associated smooth muscle cell development	2/295	12/18614	0.0148767	0.110555	0.0883851	VEGFA/COMP	2
BP	GO:0150065	regulation of deacetylase activity	2/295	12/18614	0.0148767	0.110555	0.0883851	VEGFA/LRRK2	2
BP	GO:1903238	positive regulation of leukocyte tethering or rolling	2/295	12/18614	0.0148767	0.110555	0.0883851	GP1BA/ELANE	2
BP	GO:0055008	cardiac muscle tissue morphogenesis	4/295	60/18614	0.0150479	0.111366	0.0890337	COL11A1/TNNI1/TTN/PKP2	4
BP	GO:0002063	chondrocyte development	3/295	33/18614	0.0151348	0.111366	0.0890337	COL11A1/ECM1/COMP	3
BP	GO:0042573	retinoic acid metabolic process	3/295	33/18614	0.0151348	0.111366	0.0890337	AKR1C3/BCO2/ALDH1A3	3
BP	GO:0048799	animal organ maturation	3/295	33/18614	0.0151348	0.111366	0.0890337	LTF/ADAMTS12/RYR1	3
BP	GO:1901380	negative regulation of potassium ion transmembrane transport	3/295	33/18614	0.0151348	0.111366	0.0890337	CASQ2/ACTN2/ANK3	3
BP	GO:0002708	positive regulation of lymphocyte mediated immunity	6/295	126/18614	0.0152464	0.111747	0.0893385	CD160/SH2D1B/IL18RAP/TFRC/TREM2/ULBP1	6
BP	GO:0010927	cellular component assembly involved in morphogenesis	6/295	126/18614	0.0152464	0.111747	0.0893385	ACTN2/TTN/ANK2/TMOD1/NRAP/CAPN3	6
BP	GO:0031032	actomyosin structure organization	8/295	202/18614	0.0154791	0.11323	0.0905244	ACTN2/TACR1/TTN/FHDC1/SFRP1/TMOD1/NRAP/CAPN3	8
BP	GO:0060761	negative regulation of response to cytokine stimulus	5/295	92/18614	0.0155222	0.113324	0.0905994	ISG15/PADI2/ECM1/TREM2/ARG1	5
BP	GO:0001818	negative regulation of cytokine production	12/295	371/18614	0.015694	0.113919	0.0910747	EPHB2/LTF/C1QTNF3/TREM2/ARG1/PRG2/MMP8/ABCD2/EPX/ELANE/BPI/HMOX1	12
BP	GO:0002790	peptide secretion	9/295	243/18614	0.0157512	0.113919	0.0910747	S100A8/ILDR2/CHRM3/MYRIP/CRHBP/GABBR1/SFRP1/SNAP25/KCNB1	9
BP	GO:0048738	cardiac muscle tissue development	9/295	243/18614	0.0157512	0.113919	0.0910747	COL11A1/TNNI1/ACTN2/TTN/VEGFA/BMP5/NRAP/PKP2/FGF9	9
BP	GO:0003014	renal system process	6/295	127/18614	0.0157967	0.113919	0.0910747	TACR1/ABCG2/HAS2/AKR1C3/HBB/SLC4A1	6
BP	GO:0034113	heterotypic cell-cell adhesion	4/295	61/18614	0.0159084	0.113919	0.0910747	PKP2/ITGA7/GLDN/CEACAM6	4
BP	GO:0060135	maternal process involved in female pregnancy	4/295	61/18614	0.0159084	0.113919	0.0910747	STC2/ARG1/ESR1/GJB2	4
BP	GO:0086065	cell communication involved in cardiac conduction	4/295	61/18614	0.0159084	0.113919	0.0910747	CASQ2/ANK2/CACNB2/PKP2	4
BP	GO:0098900	regulation of action potential	4/295	61/18614	0.0159084	0.113919	0.0910747	TACR1/ANK2/PKP2/KCNB1	4
BP	GO:1903409	reactive oxygen species biosynthetic process	4/295	61/18614	0.0159084	0.113919	0.0910747	SNCA/MMP8/ABCD2/MPO	4
BP	GO:1905517	macrophage migration	4/295	61/18614	0.0159084	0.113919	0.0910747	SLAMF8/TREM2/MMP14/MIF	4
BP	GO:0045088	regulation of innate immune response	12/295	373/18614	0.0163015	0.116273	0.0929566	ISG15/FGR/GFI1/CD160/SLAMF8/SH2D1B/IL18RAP/LTF/TREM2/ARG1/ESR1/FCN1	12
BP	GO:0043281	regulation of cysteine-type endopeptidase activity involved in apoptotic process	8/295	204/18614	0.0163304	0.116273	0.0929566	IFI6/S100A9/S100A8/SNCA/VEGFA/RAG1/EGLN3/ATP2A3	8
BP	GO:1902075	cellular response to salt	8/295	204/18614	0.0163304	0.116273	0.0929566	CHRM3/CLDN1/CRHBP/AKR1C3/RASGRP2/CAPN3/RYR1/KCNB1	8
BP	GO:0045577	regulation of B cell differentiation	3/295	34/18614	0.0164087	0.116387	0.0930477	SLAMF8/SFRP1/MMP14	3
BP	GO:0048265	response to pain	3/295	34/18614	0.0164087	0.116387	0.0930477	TACR1/THBS4/LPAR5	3
BP	GO:0045861	negative regulation of proteolysis	11/295	330/18614	0.0165931	0.117472	0.093915	IFI6/ECM1/LTF/SERPINI1/SNCA/VEGFA/PLAU/RAG1/GAPDH/LRRK2/CST7	11
BP	GO:0046031	ADP metabolic process	5/295	94/18614	0.0168934	0.119146	0.095254	ENO1/AK4/GAPDH/GPD1/SLC4A1	5
BP	GO:1901379	regulation of potassium ion transmembrane transport	5/295	94/18614	0.0168934	0.119146	0.095254	CASQ2/ACTN2/ANK2/TREM2/ANK3	5
BP	GO:0001558	regulation of cell growth	13/295	420/18614	0.0169676	0.119445	0.0954924	ENO1/CDA/S100A9/S100A8/SEMA3G/FAM107A/VEGFA/SEMA3D/SFRP1/CDKN2A/CXCL12/RASGRP2/MMP14	13
BP	GO:0051604	protein maturation	11/295	332/18614	0.0172728	0.119998	0.0959348	ENO1/PRSS12/CYFIP2/PLAU/LRRK2/MMP14/CTSG/GP1BA/COMP/PCSK2/CST7	11
BP	GO:0046883	regulation of hormone secretion	9/295	247/18614	0.01733	0.119998	0.0959348	CHRM3/TACR1/MYRIP/C1QTNF3/CRHBP/GABBR1/SFRP1/SNAP25/KCNB1	9
BP	GO:0032494	response to peptidoglycan	2/295	13/18614	0.0173994	0.119998	0.0959348	CAMP/TREM2	2
BP	GO:0033605	positive regulation of catecholamine secretion	2/295	13/18614	0.0173994	0.119998	0.0959348	CXCL12/KCNB1	2
BP	GO:0033690	positive regulation of osteoblast proliferation	2/295	13/18614	0.0173994	0.119998	0.0959348	LTF/CTHRC1	2
BP	GO:0046541	saliva secretion	2/295	13/18614	0.0173994	0.119998	0.0959348	CHRM3/TACR1	2
BP	GO:0051610	serotonin uptake	2/295	13/18614	0.0173994	0.119998	0.0959348	SNCA/SLC22A3	2
BP	GO:0061430	bone trabecula morphogenesis	2/295	13/18614	0.0173994	0.119998	0.0959348	SFRP1/CHAD	2
BP	GO:0070493	thrombin-activated receptor signaling pathway	2/295	13/18614	0.0173994	0.119998	0.0959348	SNCA/GP1BA	2
BP	GO:0071287	cellular response to manganese ion	2/295	13/18614	0.0173994	0.119998	0.0959348	LRRK2/SLFN14	2
BP	GO:0090177	establishment of planar polarity involved in neural tube closure	2/295	13/18614	0.0173994	0.119998	0.0959348	SFRP1/CTHRC1	2
BP	GO:0030833	regulation of actin filament polymerization	6/295	130/18614	0.0175296	0.120452	0.0962977	SPTA1/ADD2/CYFIP2/BAIAP2L1/TMOD1/SPTB	6
BP	GO:0050864	regulation of B cell activation	6/295	130/18614	0.0175296	0.120452	0.0962977	EPHB2/SLAMF8/TFRC/SFRP1/MMP14/MIF	6
BP	GO:0044703	multi-organism reproductive process	8/295	207/18614	0.0176702	0.120574	0.0963955	TACR1/CRHBP/STC2/VEGFA/ARG1/ESR1/EPYC/GJB2	8
BP	GO:0034599	cellular response to oxidative stress	10/295	290/18614	0.017695	0.120574	0.0963955	IL18RAP/SNCA/TREM2/ARG1/MELK/AKR1C3/LRRK2/GJB2/MPO/HMOX1	10
BP	GO:0051965	positive regulation of synapse assembly	4/295	63/18614	0.0177206	0.120574	0.0963955	EPHB2/NRXN1/THBS2/CBLN2	4
BP	GO:0070542	response to fatty acid	4/295	63/18614	0.0177206	0.120574	0.0963955	CLDN1/LPL/AKR1C2/AKR1C3	4
BP	GO:0014808	release of sequestered calcium ion into cytosol by sarcoplasmic reticulum	3/295	35/18614	0.017741	0.120574	0.0963955	CASQ2/ANK2/RYR1	3
BP	GO:0035633	maintenance of blood-brain barrier	3/295	35/18614	0.017741	0.120574	0.0963955	CLDN1/VEGFA/WNK3	3
BP	GO:0007156	homophilic cell adhesion via plasma membrane adhesion molecules	7/295	168/18614	0.0178296	0.120737	0.096526	HMCN1/PCDH7/MYOT/PCDHB2/PCDH20/PCDH9/CEACAM6	7
BP	GO:0046661	male sex differentiation	7/295	168/18614	0.0178296	0.120737	0.096526	BMP5/ESR1/SFRP1/AKR1C3/GFRA1/FGF9/MMP14	7
BP	GO:0048167	regulation of synaptic plasticity	8/295	209/18614	0.0186062	0.125089	0.100005	EPHB2/FAM107A/SNCA/GRIA1/GRIN2B/UNC13C/SNAP25/KCNB1	8
BP	GO:0071383	cellular response to steroid hormone stimulus	8/295	209/18614	0.0186062	0.125089	0.100005	PADI2/FAM107A/ARG1/ESR1/DEFA3/SFRP1/AKR1C3/GJB2	8
BP	GO:0050918	positive chemotaxis	4/295	64/18614	0.0186729	0.125089	0.100005	CXCL10/VEGFA/CXCL12/MIF	4
BP	GO:0051893	regulation of focal adhesion assembly	4/295	64/18614	0.0186729	0.125089	0.100005	FAM107A/VEGFA/SFRP1/MMP14	4
BP	GO:0071384	cellular response to corticosteroid stimulus	4/295	64/18614	0.0186729	0.125089	0.100005	FAM107A/ARG1/AKR1C3/GJB2	4
BP	GO:0090109	regulation of cell-substrate junction assembly	4/295	64/18614	0.0186729	0.125089	0.100005	FAM107A/VEGFA/SFRP1/MMP14	4
BP	GO:0007249	I-kappaB kinase/NF-kappaB signaling	10/295	293/18614	0.0188614	0.12578	0.100557	ECM1/S100A12/TRIM58/LTF/TFRC/TREM2/ESR1/GAPDH/CAPN3/HMOX1	10
BP	GO:0007009	plasma membrane organization	7/295	170/18614	0.0188955	0.12578	0.100557	S100A9/SPTA1/ANK2/BAIAP2L1/ANK3/ABCD2/SLC4A1	7
BP	GO:0050806	positive regulation of synaptic transmission	7/295	170/18614	0.0188955	0.12578	0.100557	EPHB2/NRXN1/TACR1/FAM107A/SNCA/GRIN2B/SNAP25	7
BP	GO:2001233	regulation of apoptotic signaling pathway	12/295	381/18614	0.0189107	0.12578	0.100557	ENO1/IFI6/S100A9/S100A8/TREM2/BMP5/SFRP1/CXCL12/LRRK2/COL2A1/MIF/HMOX1	12
BP	GO:0000041	transition metal ion transport	5/295	97/18614	0.0190972	0.126065	0.100786	LTF/TF/TFRC/SLC25A37/LCN2	5
BP	GO:0033687	osteoblast proliferation	3/295	36/18614	0.0191318	0.126065	0.100786	LTF/SFRP1/CTHRC1	3
BP	GO:0046320	regulation of fatty acid oxidation	3/295	36/18614	0.0191318	0.126065	0.100786	FMO1/ABCD2/ACACB	3
BP	GO:1903514	release of sequestered calcium ion into cytosol by endoplasmic reticulum	3/295	36/18614	0.0191318	0.126065	0.100786	CASQ2/ANK2/RYR1	3
BP	GO:1903580	positive regulation of ATP metabolic process	3/295	36/18614	0.0191318	0.126065	0.100786	ENO1/TREM2/GPD1	3
BP	GO:0040013	negative regulation of locomotion	13/295	427/18614	0.019156	0.126065	0.100786	PADI2/ADORA3/SLAMF8/SRGAP3/SEMA3G/BMP5/SEMA3D/GNRH1/SFRP1/CXCL12/ELANE/MIF/HMOX1	13
BP	GO:0010950	positive regulation of endopeptidase activity	7/295	171/18614	0.0194449	0.127742	0.102126	S100A9/S100A8/SNCA/CYFIP2/GRIN2B/EGLN3/ATP2A3	7
BP	GO:0001505	regulation of neurotransmitter levels	8/295	211/18614	0.0195771	0.128385	0.10264	NRXN1/SNCA/MOXD1/SLC22A3/LRRK2/PRIMA1/UNC13C/SNAP25	8
BP	GO:0030837	negative regulation of actin filament polymerization	4/295	65/18614	0.0196564	0.128454	0.102695	SPTA1/ADD2/TMOD1/SPTB	4
BP	GO:0048857	neural nucleus development	4/295	65/18614	0.0196564	0.128454	0.102695	PADI2/FGF9/ALDH1A3/PLP1	4
BP	GO:0014061	regulation of norepinephrine secretion	2/295	14/18614	0.0200893	0.129027	0.103153	ADORA3/KCNB1	2
BP	GO:0031000	response to caffeine	2/295	14/18614	0.0200893	0.129027	0.103153	CASQ2/RYR1	2
BP	GO:0032306	regulation of prostaglandin secretion	2/295	14/18614	0.0200893	0.129027	0.103153	PTGES/MIF	2
BP	GO:0032308	positive regulation of prostaglandin secretion	2/295	14/18614	0.0200893	0.129027	0.103153	PTGES/MIF	2
BP	GO:0042541	hemoglobin biosynthetic process	2/295	14/18614	0.0200893	0.129027	0.103153	SLC25A37/ALAS2	2
BP	GO:0048243	norepinephrine secretion	2/295	14/18614	0.0200893	0.129027	0.103153	ADORA3/KCNB1	2
BP	GO:0050930	induction of positive chemotaxis	2/295	14/18614	0.0200893	0.129027	0.103153	VEGFA/CXCL12	2
BP	GO:0071415	cellular response to purine-containing compound	2/295	14/18614	0.0200893	0.129027	0.103153	CASQ2/RYR1	2
BP	GO:1905522	negative regulation of macrophage migration	2/295	14/18614	0.0200893	0.129027	0.103153	SLAMF8/MIF	2
BP	GO:2001171	positive regulation of ATP biosynthetic process	2/295	14/18614	0.0200893	0.129027	0.103153	ENO1/TREM2	2
BP	GO:0006814	sodium ion transport	9/295	254/18614	0.0203666	0.130394	0.104247	SLC9A2/SLC38A11/SCN7A/SLC22A4/ANK3/PKP2/SLC6A16/SLC5A4/WNK3	9
BP	GO:0006937	regulation of muscle contraction	7/295	173/18614	0.020577	0.130394	0.104247	ENO1/CASQ2/TNNI1/CHRM3/TACR1/ANK2/PKP2	7
BP	GO:0031214	biomineral tissue development	7/295	173/18614	0.020577	0.130394	0.104247	ISG15/FGR/ECM1/BGLAP/LTF/COMP/KLK4	7
BP	GO:2001242	regulation of intrinsic apoptotic signaling pathway	7/295	173/18614	0.020577	0.130394	0.104247	ENO1/S100A9/S100A8/TREM2/CXCL12/LRRK2/MIF	7
BP	GO:0007616	long-term memory	3/295	37/18614	0.0205813	0.130394	0.104247	TACR1/GRIA1/SLC2A4	3
BP	GO:0008207	C21-steroid hormone metabolic process	3/295	37/18614	0.0205813	0.130394	0.104247	BMP5/AKR1C2/AKR1C3	3
BP	GO:0014059	regulation of dopamine secretion	3/295	37/18614	0.0205813	0.130394	0.104247	SNCA/GABBR1/CXCL12	3
BP	GO:0071312	cellular response to alkaloid	3/295	37/18614	0.0205813	0.130394	0.104247	CASQ2/CRHBP/RYR1	3
BP	GO:0001655	urogenital system development	4/295	66/18614	0.0206713	0.130487	0.104321	EPHB2/ID4/ESR1/SFRP1	4
BP	GO:0031100	animal organ regeneration	4/295	66/18614	0.0206713	0.130487	0.104321	CLDN1/ANXA3/CXCL12/HMOX1	4
BP	GO:0010565	regulation of cellular ketone metabolic process	6/295	135/18614	0.0207007	0.130487	0.104321	FMO1/SNCA/BMP5/AKR1C3/ABCD2/ACACB	6
BP	GO:0001912	positive regulation of leukocyte mediated cytotoxicity	4/295	67/18614	0.0217178	0.136669	0.109263	CD160/IL18RAP/ARG1/ULBP1	4
BP	GO:0014046	dopamine secretion	3/295	38/18614	0.0220895	0.138298	0.110566	SNCA/GABBR1/CXCL12	3
BP	GO:0032373	positive regulation of sterol transport	3/295	38/18614	0.0220895	0.138298	0.110566	TREM2/ABCA13/ABCA8	3
BP	GO:0032376	positive regulation of cholesterol transport	3/295	38/18614	0.0220895	0.138298	0.110566	TREM2/ABCA13/ABCA8	3
BP	GO:0042180	cellular ketone metabolic process	8/295	216/18614	0.0221618	0.138298	0.110566	FMO1/SNCA/BMP5/AKR1C2/AKR1C3/ABCD2/GPD1/ACACB	8
BP	GO:0044706	multi-multicellular organism process	8/295	216/18614	0.0221618	0.138298	0.110566	TACR1/CRHBP/STC2/VEGFA/ARG1/ESR1/EPYC/GJB2	8
BP	GO:0048608	reproductive structure development	10/295	301/18614	0.0222473	0.13835	0.110607	ID4/VEGFA/BMP5/ESR1/GNRH1/SFRP1/AKR1C3/GFRA1/FGF9/MMP14	10
BP	GO:0050764	regulation of phagocytosis	5/295	101/18614	0.0223181	0.13835	0.110607	FGR/C2/TREM2/FCN1/CFP	5
BP	GO:0061337	cardiac conduction	5/295	101/18614	0.0223181	0.13835	0.110607	CASQ2/ANK2/CACNB2/PKP2/ATP2A3	5
BP	GO:0070167	regulation of biomineral tissue development	5/295	101/18614	0.0223181	0.13835	0.110607	ISG15/ECM1/BGLAP/LTF/COMP	5
BP	GO:0014706	striated muscle tissue development	9/295	259/18614	0.022759	0.13966	0.111654	COL11A1/TNNI1/ACTN2/TTN/VEGFA/BMP5/NRAP/PKP2/FGF9	9
BP	GO:0015833	peptide transport	9/295	259/18614	0.022759	0.13966	0.111654	S100A8/ILDR2/CHRM3/MYRIP/CRHBP/GABBR1/SFRP1/SNAP25/KCNB1	9
BP	GO:0008360	regulation of cell shape	6/295	138/18614	0.022779	0.13966	0.111654	FGR/SPTA1/VEGFA/ITGA7/WASF3/EPB42	6
BP	GO:0045670	regulation of osteoclast differentiation	4/295	68/18614	0.0227962	0.13966	0.111654	BGLAP/LTF/TREM2/SFRP1	4
BP	GO:2000401	regulation of lymphocyte migration	4/295	68/18614	0.0227962	0.13966	0.111654	PADI2/ECM1/CXCL10/CXCL12	4
BP	GO:0010649	regulation of cell communication by electrical coupling	2/295	15/18614	0.0229405	0.13966	0.111654	CASQ2/ANK3	2
BP	GO:0015816	glycine transport	2/295	15/18614	0.0229405	0.13966	0.111654	SLC36A2/SLC7A8	2
BP	GO:0045838	positive regulation of membrane potential	2/295	15/18614	0.0229405	0.13966	0.111654	ANK3/TCL1A	2
BP	GO:0046322	negative regulation of fatty acid oxidation	2/295	15/18614	0.0229405	0.13966	0.111654	FMO1/ACACB	2
BP	GO:0098883	synapse pruning	2/295	15/18614	0.0229405	0.13966	0.111654	C1QC/TREM2	2
BP	GO:2000651	positive regulation of sodium ion transmembrane transporter activity	2/295	15/18614	0.0229405	0.13966	0.111654	ANK3/WNK3	2
BP	GO:0006165	nucleoside diphosphate phosphorylation	5/295	102/18614	0.023175	0.140402	0.112247	ENO1/AK4/GAPDH/GPD1/SLC4A1	5
BP	GO:0008585	female gonad development	5/295	102/18614	0.023175	0.140402	0.112247	VEGFA/ESR1/GNRH1/SFRP1/MMP14	5
BP	GO:1905477	positive regulation of protein localization to membrane	5/295	102/18614	0.023175	0.140402	0.112247	EPHB2/TREM2/ANK3/KCNB1/WNK3	5
BP	GO:0001909	leukocyte mediated cytotoxicity	6/295	139/18614	0.0235018	0.142152	0.113646	CD160/IL18RAP/ARG1/ULBP1/CTSG/ELANE	6
BP	GO:0030279	negative regulation of ossification	3/295	39/18614	0.0236564	0.142625	0.114025	ECM1/SFRP1/SOST	3
BP	GO:0045730	respiratory burst	3/295	39/18614	0.0236564	0.142625	0.114025	SLAMF8/TREM2/MPO	3
BP	GO:0031668	cellular response to extracellular stimulus	9/295	261/18614	0.0237701	0.14308	0.114388	BGLAP/FAM107A/LPL/SFRP1/CDKN2B/AKR1C3/LRRK2/KCNB1/HMOX1	9
BP	GO:0006081	cellular aldehyde metabolic process	4/295	69/18614	0.0239067	0.14344	0.114676	BMP5/AKR1C3/BCO2/ALDH1A3	4
BP	GO:0150116	regulation of cell-substrate junction organization	4/295	69/18614	0.0239067	0.14344	0.114676	FAM107A/VEGFA/SFRP1/MMP14	4
BP	GO:0003333	amino acid transmembrane transport	5/295	103/18614	0.0240529	0.143658	0.11485	SLC38A11/SLC22A4/SLC36A2/ARG1/SLC7A8	5
BP	GO:0042100	B cell proliferation	5/295	103/18614	0.0240529	0.143658	0.11485	EPHB2/TFRC/RAG2/MS4A1/MIF	5
BP	GO:0046879	hormone secretion	10/295	305/18614	0.0240967	0.143658	0.11485	ILDR2/CHRM3/TACR1/MYRIP/C1QTNF3/CRHBP/GABBR1/SFRP1/SNAP25/KCNB1	10
BP	GO:0061458	reproductive system development	10/295	305/18614	0.0240967	0.143658	0.11485	ID4/VEGFA/BMP5/ESR1/GNRH1/SFRP1/AKR1C3/GFRA1/FGF9/MMP14	10
BP	GO:0007601	visual perception	8/295	220/18614	0.0243964	0.144982	0.115909	COL11A1/HMCN1/TGFBI/RORB/CACNB2/ABLIM1/COL2A1/LUM	8
BP	GO:0072330	monocarboxylic acid biosynthetic process	8/295	220/18614	0.0243964	0.144982	0.115909	LPL/PTGES/AKR1C3/ABCD2/ACACB/ALDH1A3/MIF/PLP1	8
BP	GO:0006887	exocytosis	11/295	351/18614	0.024807	0.146292	0.116956	FGR/ANXA3/SNCA/PRSS12/CRHBP/ANK1/LRRK2/UNC13C/SNAP25/KCNB1/HMOX1	11
BP	GO:0007517	muscle organ development	11/295	351/18614	0.024807	0.146292	0.116956	COL11A1/TNNI1/TTN/CXCL10/EGR3/PKP2/ITGA7/CAPN3/HLF/RYR1/XK	11
BP	GO:0035265	organ growth	7/295	180/18614	0.0249002	0.146292	0.116956	LEPR/ECM1/ESR1/RAG2/ACACB/FGF9/COMP	7
BP	GO:0046939	nucleotide phosphorylation	5/295	104/18614	0.024952	0.146292	0.116956	ENO1/AK4/GAPDH/GPD1/SLC4A1	5
BP	GO:0060291	long-term synaptic potentiation	5/295	104/18614	0.024952	0.146292	0.116956	EPHB2/FAM107A/SNCA/GRIN2B/SNAP25	5
BP	GO:0070555	response to interleukin-1	6/295	141/18614	0.0249934	0.146292	0.116956	CAMP/SNCA/ADAMTS12/SFRP1/HAS2/CCL18	6
BP	GO:0034394	protein localization to cell surface	4/295	70/18614	0.0250494	0.146292	0.116956	EPHB2/ACTN2/ANK2/FCN1	4
BP	GO:0051881	regulation of mitochondrial membrane potential	4/295	70/18614	0.0250494	0.146292	0.116956	IFI6/BCO2/LRRK2/TCL1A	4
BP	GO:1901880	negative regulation of protein depolymerization	4/295	70/18614	0.0250494	0.146292	0.116956	SPTA1/ADD2/TMOD1/SPTB	4
BP	GO:0001953	negative regulation of cell-matrix adhesion	3/295	40/18614	0.0252822	0.146292	0.116956	FAM107A/CDKN2A/MMP14	3
BP	GO:0035886	vascular associated smooth muscle cell differentiation	3/295	40/18614	0.0252822	0.146292	0.116956	VEGFA/FGF9/COMP	3
BP	GO:0042092	type 2 immune response	3/295	40/18614	0.0252822	0.146292	0.116956	ECM1/ARG1/MYB	3
BP	GO:0043267	negative regulation of potassium ion transport	3/295	40/18614	0.0252822	0.146292	0.116956	CASQ2/ACTN2/ANK3	3
BP	GO:0048489	synaptic vesicle transport	3/295	40/18614	0.0252822	0.146292	0.116956	SNCA/LRRK2/SLC2A4	3
BP	GO:0071392	cellular response to estradiol stimulus	3/295	40/18614	0.0252822	0.146292	0.116956	CRHBP/ESR1/SFRP1	3
BP	GO:1900016	negative regulation of cytokine production involved in inflammatory response	3/295	40/18614	0.0252822	0.146292	0.116956	EPHB2/TREM2/ABCD2	3
BP	GO:1904994	regulation of leukocyte adhesion to vascular endothelial cell	3/295	40/18614	0.0252822	0.146292	0.116956	CXCL12/GP1BA/ELANE	3
BP	GO:0001508	action potential	6/295	142/18614	0.0257623	0.148531	0.118746	TACR1/ANK2/CACNB2/ANK3/PKP2/KCNB1	6
BP	GO:0032760	positive regulation of tumor necrosis factor production	5/295	105/18614	0.0258723	0.148531	0.118746	EPHB2/LPL/MMP8/LRRK2/MIF	5
BP	GO:0042249	establishment of planar polarity of embryonic epithelium	2/295	16/18614	0.0259472	0.148531	0.118746	SFRP1/CTHRC1	2
BP	GO:0042448	progesterone metabolic process	2/295	16/18614	0.0259472	0.148531	0.118746	AKR1C2/AKR1C3	2
BP	GO:0045721	negative regulation of gluconeogenesis	2/295	16/18614	0.0259472	0.148531	0.118746	LEPR/C1QTNF3	2
BP	GO:0048712	negative regulation of astrocyte differentiation	2/295	16/18614	0.0259472	0.148531	0.118746	ID4/TREM2	2
BP	GO:1902931	negative regulation of alcohol biosynthetic process	2/295	16/18614	0.0259472	0.148531	0.118746	GFI1/BMP5	2
BP	GO:0030534	adult behavior	6/295	143/18614	0.0265468	0.151353	0.121002	NRXN1/CHL1/SNCA/CRHBP/TMOD1/CXCL12	6
BP	GO:0006869	lipid transport	13/295	447/18614	0.0265826	0.151353	0.121002	ATP8A1/ABCG2/TREM2/ABCA13/PMP2/PTGES/ABCD2/SLC4A1/ABCA8/ABCA9/ABCA6/ABCA10/MIF	13
BP	GO:0007596	blood coagulation	8/295	224/18614	0.0267845	0.151353	0.121002	EPHB2/PLAU/HBB/CTSG/GP1BA/SLC4A1/COMP/TUBB1	8
BP	GO:0050953	sensory perception of light stimulus	8/295	224/18614	0.0267845	0.151353	0.121002	COL11A1/HMCN1/TGFBI/RORB/CACNB2/ABLIM1/COL2A1/LUM	8
BP	GO:0009135	purine nucleoside diphosphate metabolic process	5/295	106/18614	0.0268142	0.151353	0.121002	ENO1/AK4/GAPDH/GPD1/SLC4A1	5
BP	GO:0009179	purine ribonucleoside diphosphate metabolic process	5/295	106/18614	0.0268142	0.151353	0.121002	ENO1/AK4/GAPDH/GPD1/SLC4A1	5
BP	GO:0046545	development of primary female sexual characteristics	5/295	106/18614	0.0268142	0.151353	0.121002	VEGFA/ESR1/GNRH1/SFRP1/MMP14	5
BP	GO:0016049	cell growth	14/295	495/18614	0.0269134	0.151353	0.121002	ENO1/CDA/S100A9/S100A8/SEMA3G/FAM107A/CYFIP2/VEGFA/SEMA3D/SFRP1/CDKN2A/CXCL12/RASGRP2/MMP14	14
BP	GO:0006109	regulation of carbohydrate metabolic process	7/295	183/18614	0.0269305	0.151353	0.121002	LEPR/SNCA/C1QTNF3/HAS2/GPD1/ACACB/SLC4A1	7
BP	GO:0009266	response to temperature stimulus	7/295	183/18614	0.0269305	0.151353	0.121002	TACR1/CXCL10/SLC25A27/LPL/CXCL12/PLIN1/HMOX1	7
BP	GO:0002691	regulation of cellular extravasation	3/295	41/18614	0.0269665	0.151353	0.121002	CXCL12/GP1BA/ELANE	3
BP	GO:0098751	bone cell development	3/295	41/18614	0.0269665	0.151353	0.121002	TAL1/LTF/GP1BA	3
BP	GO:1901381	positive regulation of potassium ion transmembrane transport	3/295	41/18614	0.0269665	0.151353	0.121002	ACTN2/ANK2/TREM2	3
BP	GO:0008584	male gonad development	6/295	144/18614	0.027347	0.153258	0.122525	ESR1/SFRP1/AKR1C3/GFRA1/FGF9/MMP14	6
BP	GO:0043954	cellular component maintenance	4/295	72/18614	0.0274323	0.153276	0.12254	CLDN1/TREM2/GRIN2B/CBLN2	4
BP	GO:1900046	regulation of hemostasis	4/295	72/18614	0.0274323	0.153276	0.12254	EPHB2/PLAU/GP1BA/COMP	4
BP	GO:1901655	cellular response to ketone	5/295	107/18614	0.0277776	0.154974	0.123897	ARG1/SFRP1/AKR1C2/AKR1C3/GJB2	5
BP	GO:0046546	development of primary male sexual characteristics	6/295	145/18614	0.0281631	0.156308	0.124963	ESR1/SFRP1/AKR1C3/GFRA1/FGF9/MMP14	6
BP	GO:0001936	regulation of endothelial cell proliferation	7/295	185/18614	0.028345	0.156308	0.124963	ECM1/THBS4/VEGFA/ARG1/EGR3/CXCL12/HMOX1	7
BP	GO:0010952	positive regulation of peptidase activity	7/295	185/18614	0.028345	0.156308	0.124963	S100A9/S100A8/SNCA/CYFIP2/GRIN2B/EGLN3/ATP2A3	7
BP	GO:0050766	positive regulation of phagocytosis	4/295	73/18614	0.0286728	0.156308	0.124963	C2/TREM2/FCN1/CFP	4
BP	GO:0060415	muscle tissue morphogenesis	4/295	73/18614	0.0286728	0.156308	0.124963	COL11A1/TNNI1/TTN/PKP2	4
BP	GO:0045124	regulation of bone resorption	3/295	42/18614	0.0287094	0.156308	0.124963	BGLAP/TF/TFRC	3
BP	GO:0045981	positive regulation of nucleotide metabolic process	3/295	42/18614	0.0287094	0.156308	0.124963	ENO1/TREM2/GPD1	3
BP	GO:0046688	response to copper ion	3/295	42/18614	0.0287094	0.156308	0.124963	TFRC/SNCA/LOXL2	3
BP	GO:0070296	sarcoplasmic reticulum calcium ion transport	3/295	42/18614	0.0287094	0.156308	0.124963	CASQ2/ANK2/RYR1	3
BP	GO:0086091	regulation of heart rate by cardiac conduction	3/295	42/18614	0.0287094	0.156308	0.124963	ANK2/CACNB2/PKP2	3
BP	GO:1900544	positive regulation of purine nucleotide metabolic process	3/295	42/18614	0.0287094	0.156308	0.124963	ENO1/TREM2/GPD1	3
BP	GO:1904037	positive regulation of epithelial cell apoptotic process	3/295	42/18614	0.0287094	0.156308	0.124963	CD160/AKR1C3/HMOX1	3
BP	GO:0032963	collagen metabolic process	5/295	108/18614	0.0287628	0.156308	0.124963	ARG1/MMP8/MMP14/MMP25/MFAP4	5
BP	GO:0033138	positive regulation of peptidyl-serine phosphorylation	5/295	108/18614	0.0287628	0.156308	0.124963	TFRC/SNCA/VEGFA/TCL1A/MIF	5
BP	GO:0043266	regulation of potassium ion transport	5/295	108/18614	0.0287628	0.156308	0.124963	CASQ2/ACTN2/ANK2/TREM2/ANK3	5
BP	GO:0050714	positive regulation of protein secretion	6/295	146/18614	0.028995	0.156308	0.124963	CHRM3/TTN/MYRIP/C1QTNF3/TREM2/MYOM1	6
BP	GO:0008228	opsonization	2/295	17/18614	0.0291038	0.156308	0.124963	FCN1/CFP	2
BP	GO:0009251	glucan catabolic process	2/295	17/18614	0.0291038	0.156308	0.124963	MGAM/PYGM	2
BP	GO:0010566	regulation of ketone biosynthetic process	2/295	17/18614	0.0291038	0.156308	0.124963	BMP5/AKR1C3	2
BP	GO:0016114	terpenoid biosynthetic process	2/295	17/18614	0.0291038	0.156308	0.124963	AKR1C3/ALDH1A3	2
BP	GO:0033151	V(D)J recombination	2/295	17/18614	0.0291038	0.156308	0.124963	RAG1/RAG2	2
BP	GO:0034112	positive regulation of homotypic cell-cell adhesion	2/295	17/18614	0.0291038	0.156308	0.124963	ANK3/CTSG	2
BP	GO:0036005	response to macrophage colony-stimulating factor	2/295	17/18614	0.0291038	0.156308	0.124963	BGLAP/TREM2	2
BP	GO:0051895	negative regulation of focal adhesion assembly	2/295	17/18614	0.0291038	0.156308	0.124963	FAM107A/MMP14	2
BP	GO:0090494	dopamine uptake	2/295	17/18614	0.0291038	0.156308	0.124963	SNCA/SLC22A3	2
BP	GO:0150118	negative regulation of cell-substrate junction organization	2/295	17/18614	0.0291038	0.156308	0.124963	FAM107A/MMP14	2
BP	GO:0008406	gonad development	8/295	228/18614	0.0293306	0.157299	0.125756	VEGFA/ESR1/GNRH1/SFRP1/AKR1C3/GFRA1/FGF9/MMP14	8
BP	GO:0045833	negative regulation of lipid metabolic process	5/295	109/18614	0.0297698	0.158954	0.127079	GFI1/FMO1/BMP5/AKR1C3/ACACB	5
BP	GO:1903557	positive regulation of tumor necrosis factor superfamily cytokine production	5/295	109/18614	0.0297698	0.158954	0.127079	EPHB2/LPL/MMP8/LRRK2/MIF	5
BP	GO:0006006	glucose metabolic process	7/295	187/18614	0.0298091	0.158954	0.127079	ENO1/LEPR/NPY1R/C1QTNF3/GAPDH/GPD1/ACACB	7
BP	GO:0007565	female pregnancy	7/295	187/18614	0.0298091	0.158954	0.127079	CRHBP/STC2/VEGFA/ARG1/ESR1/EPYC/GJB2	7
BP	GO:0031343	positive regulation of cell killing	4/295	74/18614	0.0299461	0.15923	0.1273	CD160/IL18RAP/ARG1/ULBP1	4
BP	GO:0051145	smooth muscle cell differentiation	4/295	74/18614	0.0299461	0.15923	0.1273	VEGFA/ITGA8/FGF9/COMP	4
BP	GO:0050817	coagulation	8/295	229/18614	0.0299923	0.159249	0.127315	EPHB2/PLAU/HBB/CTSG/GP1BA/SLC4A1/COMP/TUBB1	8
BP	GO:0006904	vesicle docking involved in exocytosis	3/295	43/18614	0.0305107	0.161086	0.128784	UNC13C/SNAP25/KCNB1	3
BP	GO:0051954	positive regulation of amine transport	3/295	43/18614	0.0305107	0.161086	0.128784	GABBR1/CXCL12/KCNB1	3
BP	GO:0061001	regulation of dendritic spine morphogenesis	3/295	43/18614	0.0305107	0.161086	0.128784	EPHB2/LRRK2/PPFIA2	3
BP	GO:0090278	negative regulation of peptide hormone secretion	3/295	43/18614	0.0305107	0.161086	0.128784	CRHBP/SFRP1/KCNB1	3
BP	GO:0060078	regulation of postsynaptic membrane potential	6/295	148/18614	0.0307071	0.161895	0.12943	NRXN1/SNCA/GRIA1/GABBR1/GRIN2B/LRRK2	6
BP	GO:0014812	muscle cell migration	5/295	110/18614	0.0307988	0.162149	0.129633	TACR1/THBS4/HAS2/PLAU/FGF9	5
BP	GO:0050708	regulation of protein secretion	9/295	275/18614	0.0317608	0.164756	0.131718	CHRM3/TTN/MYRIP/C1QTNF3/TREM2/SFRP1/MYOM1/SNAP25/KCNB1	9
BP	GO:0051341	regulation of oxidoreductase activity	5/295	111/18614	0.0318499	0.164756	0.131718	GFI1/SLAMF8/SNCA/LRRK2/SLC4A1	5
BP	GO:0071347	cellular response to interleukin-1	5/295	111/18614	0.0318499	0.164756	0.131718	CAMP/ADAMTS12/SFRP1/HAS2/CCL18	5
BP	GO:0042063	gliogenesis	10/295	320/18614	0.0320239	0.164756	0.131718	TAL1/LEPR/S100A9/S100A8/ID4/TREM2/CDKN2B/WASF3/MMP14/PLP1	10
BP	GO:0002792	negative regulation of peptide secretion	3/295	44/18614	0.0323702	0.164756	0.131718	CRHBP/SFRP1/KCNB1	3
BP	GO:0021762	substantia nigra development	3/295	44/18614	0.0323702	0.164756	0.131718	PADI2/FGF9/PLP1	3
BP	GO:0045214	sarcomere organization	3/295	44/18614	0.0323702	0.164756	0.131718	ACTN2/TTN/CAPN3	3
BP	GO:0051955	regulation of amino acid transport	3/295	44/18614	0.0323702	0.164756	0.131718	SNCA/GABBR1/ARG1	3
BP	GO:0042113	B cell activation	9/295	276/18614	0.0323951	0.164756	0.131718	EPHB2/SLAMF8/TFRC/SFRP1/RAG1/RAG2/MS4A1/MMP14/MIF	9
BP	GO:0003159	morphogenesis of an endothelium	2/295	18/18614	0.0324049	0.164756	0.131718	CXCL10/ADAMTS12	2
BP	GO:0010755	regulation of plasminogen activation	2/295	18/18614	0.0324049	0.164756	0.131718	ENO1/PLAU	2
BP	GO:0010885	regulation of cholesterol storage	2/295	18/18614	0.0324049	0.164756	0.131718	TREM2/LPL	2
BP	GO:0032310	prostaglandin secretion	2/295	18/18614	0.0324049	0.164756	0.131718	PTGES/MIF	2
BP	GO:0032769	negative regulation of monooxygenase activity	2/295	18/18614	0.0324049	0.164756	0.131718	GFI1/SNCA	2
BP	GO:0043117	positive regulation of vascular permeability	2/295	18/18614	0.0324049	0.164756	0.131718	TACR1/VEGFA	2
BP	GO:0044247	cellular polysaccharide catabolic process	2/295	18/18614	0.0324049	0.164756	0.131718	MGAM/PYGM	2
BP	GO:0045780	positive regulation of bone resorption	2/295	18/18614	0.0324049	0.164756	0.131718	TF/TFRC	2
BP	GO:0048569	post-embryonic animal organ development	2/295	18/18614	0.0324049	0.164756	0.131718	MFAP2/VEGFA	2
BP	GO:0061154	endothelial tube morphogenesis	2/295	18/18614	0.0324049	0.164756	0.131718	CXCL10/ADAMTS12	2
BP	GO:0072567	chemokine (C-X-C motif) ligand 2 production	2/295	18/18614	0.0324049	0.164756	0.131718	LPL/MIF	2
BP	GO:0090493	catecholamine uptake	2/295	18/18614	0.0324049	0.164756	0.131718	SNCA/SLC22A3	2
BP	GO:0097094	craniofacial suture morphogenesis	2/295	18/18614	0.0324049	0.164756	0.131718	MMP14/TMEM107	2
BP	GO:0099010	modification of postsynaptic structure	2/295	18/18614	0.0324049	0.164756	0.131718	WASF3/SPTB	2
BP	GO:0150079	negative regulation of neuroinflammatory response	2/295	18/18614	0.0324049	0.164756	0.131718	TREM2/CST7	2
BP	GO:2000341	regulation of chemokine (C-X-C motif) ligand 2 production	2/295	18/18614	0.0324049	0.164756	0.131718	LPL/MIF	2
BP	GO:0050768	negative regulation of neurogenesis	6/295	150/18614	0.0324841	0.164756	0.131718	EPHB2/SEMA3G/ID4/TREM2/SEMA3D/CDKN2B	6
BP	GO:0061351	neural precursor cell proliferation	6/295	150/18614	0.0324841	0.164756	0.131718	HHIP/ACSL6/ID4/VEGFA/MELK/LRRK2	6
BP	GO:0045137	development of primary sexual characteristics	8/295	233/18614	0.0327419	0.165615	0.132404	VEGFA/ESR1/GNRH1/SFRP1/AKR1C3/GFRA1/FGF9/MMP14	8
BP	GO:2001234	negative regulation of apoptotic signaling pathway	8/295	233/18614	0.0327419	0.165615	0.132404	ENO1/IFI6/BMP5/CXCL12/LRRK2/COL2A1/MIF/HMOX1	8
BP	GO:0032271	regulation of protein polymerization	7/295	191/18614	0.0328885	0.165635	0.13242	SPTA1/ADD2/SNCA/CYFIP2/BAIAP2L1/TMOD1/SPTB	7
BP	GO:0050777	negative regulation of immune response	7/295	191/18614	0.0328885	0.165635	0.13242	ISG15/FGR/CD160/SLAMF8/TREM2/ARG1/HMOX1	7
BP	GO:0051960	regulation of nervous system development	13/295	461/18614	0.032916	0.165635	0.13242	EPHB2/NRXN1/SEMA3G/ID4/TREM2/VEGFA/THBS2/SEMA3D/CDKN2B/CXCL12/WASF3/CBLN2/CST7	13
BP	GO:0035249	synaptic transmission, glutamatergic	5/295	112/18614	0.0329232	0.165635	0.13242	NRXN1/GRIA1/GRIN2B/LRRK2/UNC13C	5
BP	GO:0043123	positive regulation of I-kappaB kinase/NF-kappaB signaling	7/295	192/18614	0.0336903	0.169039	0.135142	ECM1/S100A12/TRIM58/LTF/TFRC/GAPDH/HMOX1	7
BP	GO:0090276	regulation of peptide hormone secretion	7/295	192/18614	0.0336903	0.169039	0.135142	CHRM3/MYRIP/CRHBP/GABBR1/SFRP1/SNAP25/KCNB1	7
BP	GO:0002831	regulation of response to biotic stimulus	13/295	463/18614	0.0339027	0.169757	0.135716	ISG15/FGR/GFI1/CD160/SLAMF8/SH2D1B/IL18RAP/LTF/TREM2/ARG1/ESR1/FCN1/MIF	13
BP	GO:0001504	neurotransmitter uptake	3/295	45/18614	0.0342875	0.169757	0.135716	SNCA/SLC22A3/SNAP25	3
BP	GO:0010677	negative regulation of cellular carbohydrate metabolic process	3/295	45/18614	0.0342875	0.169757	0.135716	LEPR/C1QTNF3/SLC4A1	3
BP	GO:0014003	oligodendrocyte development	3/295	45/18614	0.0342875	0.169757	0.135716	ID4/WASF3/PLP1	3
BP	GO:0014014	negative regulation of gliogenesis	3/295	45/18614	0.0342875	0.169757	0.135716	ID4/TREM2/CDKN2B	3
BP	GO:0030574	collagen catabolic process	3/295	45/18614	0.0342875	0.169757	0.135716	MMP8/MMP14/MMP25	3
BP	GO:0030890	positive regulation of B cell proliferation	3/295	45/18614	0.0342875	0.169757	0.135716	EPHB2/TFRC/MIF	3
BP	GO:0097009	energy homeostasis	3/295	45/18614	0.0342875	0.169757	0.135716	LEPR/FMO1/ACACB	3
BP	GO:0098815	modulation of excitatory postsynaptic potential	3/295	45/18614	0.0342875	0.169757	0.135716	NRXN1/GRIN2B/LRRK2	3
BP	GO:1902692	regulation of neuroblast proliferation	3/295	45/18614	0.0342875	0.169757	0.135716	ID4/VEGFA/LRRK2	3
BP	GO:0006909	phagocytosis	8/295	236/18614	0.0349137	0.172584	0.137975	FGR/LEPR/ANXA3/C2/TREM2/FCN1/ELANE/CFP	8
BP	GO:0002526	acute inflammatory response	5/295	114/18614	0.0351368	0.172584	0.137975	S100A8/TACR1/TFRC/PTGES/ELANE	5
BP	GO:0032410	negative regulation of transporter activity	5/295	114/18614	0.0351368	0.172584	0.137975	EPHB2/CASQ2/ACTN2/SNCA/ANK3	5
BP	GO:0051963	regulation of synapse assembly	5/295	114/18614	0.0351368	0.172584	0.137975	EPHB2/NRXN1/SNCA/THBS2/CBLN2	5
BP	GO:0030183	B cell differentiation	6/295	153/18614	0.0352727	0.172584	0.137975	SLAMF8/SFRP1/RAG1/RAG2/MS4A1/MMP14	6
BP	GO:0032368	regulation of lipid transport	6/295	153/18614	0.0352727	0.172584	0.137975	ATP8A1/TREM2/ABCA13/PTGES/ABCA8/MIF	6
BP	GO:0046718	viral entry into host cell	6/295	153/18614	0.0352727	0.172584	0.137975	TRIM58/CLDN1/TFRC/GYPA/TRIM10/FCN1	6
BP	GO:0043154	negative regulation of cysteine-type endopeptidase activity involved in apoptotic process	4/295	78/18614	0.0353701	0.172584	0.137975	IFI6/SNCA/VEGFA/RAG1	4
BP	GO:0010738	regulation of protein kinase A signaling	2/295	19/18614	0.0358451	0.172584	0.137975	LRRK2/MIF	2
BP	GO:0014048	regulation of glutamate secretion	2/295	19/18614	0.0358451	0.172584	0.137975	SNCA/GABBR1	2
BP	GO:0031643	positive regulation of myelination	2/295	19/18614	0.0358451	0.172584	0.137975	WASF3/CST7	2
BP	GO:0032328	alanine transport	2/295	19/18614	0.0358451	0.172584	0.137975	SLC36A2/SLC7A8	2
BP	GO:0043031	negative regulation of macrophage activation	2/295	19/18614	0.0358451	0.172584	0.137975	CST7/BPI	2
BP	GO:0051900	regulation of mitochondrial depolarization	2/295	19/18614	0.0358451	0.172584	0.137975	IFI6/LRRK2	2
BP	GO:0055003	cardiac myofibril assembly	2/295	19/18614	0.0358451	0.172584	0.137975	TTN/NRAP	2
BP	GO:0061615	glycolytic process through fructose-6-phosphate	2/295	19/18614	0.0358451	0.172584	0.137975	ENO1/SLC4A1	2
BP	GO:0086014	atrial cardiac muscle cell action potential	2/295	19/18614	0.0358451	0.172584	0.137975	ANK2/CACNB2	2
BP	GO:0086026	atrial cardiac muscle cell to AV node cell signaling	2/295	19/18614	0.0358451	0.172584	0.137975	ANK2/CACNB2	2
BP	GO:0086066	atrial cardiac muscle cell to AV node cell communication	2/295	19/18614	0.0358451	0.172584	0.137975	ANK2/CACNB2	2
BP	GO:1900242	regulation of synaptic vesicle endocytosis	2/295	19/18614	0.0358451	0.172584	0.137975	ABCA13/LRRK2	2
BP	GO:1902307	positive regulation of sodium ion transmembrane transport	2/295	19/18614	0.0358451	0.172584	0.137975	ANK3/WNK3	2
BP	GO:0009306	protein secretion	11/295	373/18614	0.0362344	0.172584	0.137975	ILDR2/CHRM3/TTN/MYRIP/C1QTNF3/TREM2/SFRP1/MYOM1/COMP/SNAP25/KCNB1	11
BP	GO:2001257	regulation of cation channel activity	6/295	154/18614	0.0362355	0.172584	0.137975	CASQ2/ACTN2/ANK2/TREM2/CACNB2/ANK3	6
BP	GO:0003254	regulation of membrane depolarization	3/295	46/18614	0.0362625	0.172584	0.137975	IFI6/ANK3/LRRK2	3
BP	GO:0035384	thioester biosynthetic process	3/295	46/18614	0.0362625	0.172584	0.137975	SNCA/ACSL6/ACACB	3
BP	GO:0042551	neuron maturation	3/295	46/18614	0.0362625	0.172584	0.137975	LRRK2/GLDN/KCNB1	3
BP	GO:0055010	ventricular cardiac muscle tissue morphogenesis	3/295	46/18614	0.0362625	0.172584	0.137975	COL11A1/TNNI1/PKP2	3
BP	GO:0071616	acyl-CoA biosynthetic process	3/295	46/18614	0.0362625	0.172584	0.137975	SNCA/ACSL6/ACACB	3
BP	GO:0051261	protein depolymerization	5/295	115/18614	0.0362773	0.172584	0.137975	SPTA1/ACTN2/ADD2/TMOD1/SPTB	5
BP	GO:0002833	positive regulation of response to biotic stimulus	10/295	327/18614	0.0362896	0.172584	0.137975	GFI1/CD160/SH2D1B/IL18RAP/LTF/TREM2/ARG1/ESR1/FCN1/MIF	10
BP	GO:0071496	cellular response to external stimulus	10/295	327/18614	0.0362896	0.172584	0.137975	CDA/BGLAP/FAM107A/LPL/SFRP1/CDKN2B/AKR1C3/LRRK2/KCNB1/HMOX1	10
BP	GO:0030072	peptide hormone secretion	8/295	238/18614	0.0364146	0.172958	0.138275	ILDR2/CHRM3/MYRIP/CRHBP/GABBR1/SFRP1/SNAP25/KCNB1	8
BP	GO:0002228	natural killer cell mediated immunity	4/295	79/18614	0.0368091	0.174041	0.139141	CD160/SH2D1B/IL18RAP/ULBP1	4
BP	GO:0086001	cardiac muscle cell action potential	4/295	79/18614	0.0368091	0.174041	0.139141	ANK2/CACNB2/ANK3/PKP2	4
BP	GO:1902475	L-alpha-amino acid transmembrane transport	4/295	79/18614	0.0368091	0.174041	0.139141	SLC38A11/SLC36A2/ARG1/SLC7A8	4
BP	GO:0035592	establishment of protein localization to extracellular region	11/295	374/18614	0.036829	0.174041	0.139141	ILDR2/CHRM3/TTN/MYRIP/C1QTNF3/TREM2/SFRP1/MYOM1/COMP/SNAP25/KCNB1	11
BP	GO:0002440	production of molecular mediator of immune response	10/295	328/18614	0.0369298	0.174078	0.13917	EPHB2/CD160/TFRC/ARG1/PRG2/EPX/ELANE/CLC/MIF/HMOX1	10
BP	GO:0048638	regulation of developmental growth	10/295	328/18614	0.0369298	0.174078	0.13917	SEMA3G/NPY1R/STC2/VEGFA/SEMA3D/CXCL12/RAG2/ACACB/FGF9/CAPN3	10
BP	GO:0007548	sex differentiation	9/295	283/18614	0.0370824	0.174577	0.139569	VEGFA/BMP5/ESR1/GNRH1/SFRP1/AKR1C3/GFRA1/FGF9/MMP14	9
BP	GO:0050770	regulation of axonogenesis	6/295	155/18614	0.0372149	0.17498	0.139892	EPHB2/SEMA3G/VEGFA/SEMA3D/CXCL12/XK	6
BP	GO:0009185	ribonucleoside diphosphate metabolic process	5/295	116/18614	0.0374404	0.175819	0.140562	ENO1/AK4/GAPDH/GPD1/SLC4A1	5
BP	GO:0051961	negative regulation of nervous system development	6/295	156/18614	0.0382112	0.178486	0.142695	EPHB2/SEMA3G/ID4/TREM2/SEMA3D/CDKN2B	6
BP	GO:1903531	negative regulation of secretion by cell	6/295	156/18614	0.0382112	0.178486	0.142695	SNCA/CRHBP/GABBR1/SFRP1/KCNB1/HMOX1	6
BP	GO:0043242	negative regulation of protein-containing complex disassembly	4/295	80/18614	0.0382815	0.178486	0.142695	SPTA1/ADD2/TMOD1/SPTB	4
BP	GO:0048644	muscle organ morphogenesis	4/295	80/18614	0.0382815	0.178486	0.142695	COL11A1/TNNI1/TTN/PKP2	4
BP	GO:0043277	apoptotic cell clearance	3/295	47/18614	0.0382948	0.178486	0.142695	C2/TREM2/FCN1	3
BP	GO:0061383	trabecula morphogenesis	3/295	47/18614	0.0382948	0.178486	0.142695	BMP5/SFRP1/CHAD	3
BP	GO:0043406	positive regulation of MAP kinase activity	5/295	117/18614	0.0386261	0.179583	0.143571	S100A12/VEGFA/LRRK2/ELANE/MIF	5
BP	GO:0071887	leukocyte apoptotic process	5/295	117/18614	0.0386261	0.179583	0.143571	CDKN2A/CXCL12/RAG1/CLC/MIF	5
BP	GO:0099504	synaptic vesicle cycle	7/295	198/18614	0.0387748	0.18005	0.143945	SNCA/AMPH/ABCA13/LRRK2/UNC13C/SLC2A4/SNAP25	7
BP	GO:0007043	cell-cell junction assembly	6/295	157/18614	0.0392244	0.180354	0.144187	EPHB2/CLDN11/CLDN1/ANK2/PKP2/GJB2	6
BP	GO:0048592	eye morphogenesis	6/295	157/18614	0.0392244	0.180354	0.144187	MFAP2/EPHB2/COL8A2/VEGFA/RORB/ALDH1A3	6
BP	GO:0000272	polysaccharide catabolic process	2/295	20/18614	0.0394192	0.180354	0.144187	MGAM/PYGM	2
BP	GO:0001502	cartilage condensation	2/295	20/18614	0.0394192	0.180354	0.144187	COL11A1/COL2A1	2
BP	GO:0002544	chronic inflammatory response	2/295	20/18614	0.0394192	0.180354	0.144187	S100A9/S100A8	2
BP	GO:0010878	cholesterol storage	2/295	20/18614	0.0394192	0.180354	0.144187	TREM2/LPL	2
BP	GO:0030810	positive regulation of nucleotide biosynthetic process	2/295	20/18614	0.0394192	0.180354	0.144187	ENO1/TREM2	2
BP	GO:0031998	regulation of fatty acid beta-oxidation	2/295	20/18614	0.0394192	0.180354	0.144187	ABCD2/ACACB	2
BP	GO:0032793	positive regulation of CREB transcription factor activity	2/295	20/18614	0.0394192	0.180354	0.144187	VEGFA/LPAR5	2
BP	GO:0060749	mammary gland alveolus development	2/295	20/18614	0.0394192	0.180354	0.144187	VEGFA/ESR1	2
BP	GO:0061377	mammary gland lobule development	2/295	20/18614	0.0394192	0.180354	0.144187	VEGFA/ESR1	2
BP	GO:1900373	positive regulation of purine nucleotide biosynthetic process	2/295	20/18614	0.0394192	0.180354	0.144187	ENO1/TREM2	2
BP	GO:0008344	adult locomotory behavior	4/295	81/18614	0.0397872	0.181815	0.145356	CHL1/SNCA/TMOD1/CXCL12	4
BP	GO:0030850	prostate gland development	3/295	48/18614	0.0403841	0.182976	0.146284	ID4/ESR1/SFRP1	3
BP	GO:0035094	response to nicotine	3/295	48/18614	0.0403841	0.182976	0.146284	TACR1/GABBR1/HMOX1	3
BP	GO:0043268	positive regulation of potassium ion transport	3/295	48/18614	0.0403841	0.182976	0.146284	ACTN2/ANK2/TREM2	3
BP	GO:0046596	regulation of viral entry into host cell	3/295	48/18614	0.0403841	0.182976	0.146284	TRIM58/TRIM10/FCN1	3
BP	GO:0070509	calcium ion import	3/295	48/18614	0.0403841	0.182976	0.146284	CACNB2/CXCL12/WNK3	3
BP	GO:1903426	regulation of reactive oxygen species biosynthetic process	3/295	48/18614	0.0403841	0.182976	0.146284	SNCA/MMP8/ABCD2	3
BP	GO:2000404	regulation of T cell migration	3/295	48/18614	0.0403841	0.182976	0.146284	ECM1/CXCL10/CXCL12	3
BP	GO:0071692	protein localization to extracellular region	11/295	382/18614	0.0418343	0.189191	0.151252	ILDR2/CHRM3/TTN/MYRIP/C1QTNF3/TREM2/SFRP1/MYOM1/COMP/SNAP25/KCNB1	11
BP	GO:0033674	positive regulation of kinase activity	12/295	430/18614	0.0421346	0.189191	0.151252	FGR/CLSPN/S100A12/LTF/SNCA/CENPE/TREM2/VEGFA/LRRK2/TCL1A/ELANE/MIF	12
BP	GO:0032355	response to estradiol	5/295	120/18614	0.0423199	0.189191	0.151252	TACR1/CRHBP/ESR1/SFRP1/GJB2	5
BP	GO:0044409	entry into host	6/295	160/18614	0.0423657	0.189191	0.151252	TRIM58/CLDN1/TFRC/GYPA/TRIM10/FCN1	6
BP	GO:1905039	carboxylic acid transmembrane transport	6/295	160/18614	0.0423657	0.189191	0.151252	SLC38A11/SLC22A4/SLC36A2/ARG1/ABCD2/SLC7A8	6
BP	GO:0006836	neurotransmitter transport	7/295	202/18614	0.0424299	0.189191	0.151252	NRXN1/SNCA/SLC22A3/LRRK2/UNC13C/SLC6A16/SNAP25	7
BP	GO:1902074	response to salt	11/295	383/18614	0.0424915	0.189191	0.151252	CASQ2/CHRM3/TACR1/TTN/CLDN1/CRHBP/AKR1C3/RASGRP2/CAPN3/RYR1/KCNB1	11
BP	GO:0010043	response to zinc ion	3/295	49/18614	0.0425298	0.189191	0.151252	S100A8/BGLAP/ARG1	3
BP	GO:0032892	positive regulation of organic acid transport	3/295	49/18614	0.0425298	0.189191	0.151252	GABBR1/PTGES/MIF	3
BP	GO:0045933	positive regulation of muscle contraction	3/295	49/18614	0.0425298	0.189191	0.151252	ENO1/CHRM3/TACR1	3
BP	GO:0071470	cellular response to osmotic stress	3/295	49/18614	0.0425298	0.189191	0.151252	CAPN3/SLC2A4/WNK3	3
BP	GO:0050871	positive regulation of B cell activation	4/295	83/18614	0.0428987	0.189191	0.151252	EPHB2/TFRC/MMP14/MIF	4
BP	GO:0140029	exocytic process	4/295	83/18614	0.0428987	0.189191	0.151252	SNCA/UNC13C/SNAP25/KCNB1	4
BP	GO:0006837	serotonin transport	2/295	21/18614	0.0431221	0.189191	0.151252	SNCA/SLC22A3	2
BP	GO:0010888	negative regulation of lipid storage	2/295	21/18614	0.0431221	0.189191	0.151252	TREM2/PNPLA2	2
BP	GO:0016137	glycoside metabolic process	2/295	21/18614	0.0431221	0.189191	0.151252	AKR1C2/AKR1C3	2
BP	GO:0021756	striatum development	2/295	21/18614	0.0431221	0.189191	0.151252	LRRK2/ALDH1A3	2
BP	GO:0031290	retinal ganglion cell axon guidance	2/295	21/18614	0.0431221	0.189191	0.151252	EPHB2/VEGFA	2
BP	GO:0032305	positive regulation of icosanoid secretion	2/295	21/18614	0.0431221	0.189191	0.151252	PTGES/MIF	2
BP	GO:0033762	response to glucagon	2/295	21/18614	0.0431221	0.189191	0.151252	ARG1/GJB2	2
BP	GO:0035809	regulation of urine volume	2/295	21/18614	0.0431221	0.189191	0.151252	HAS2/SLC4A1	2
BP	GO:0048791	calcium ion-regulated exocytosis of neurotransmitter	2/295	21/18614	0.0431221	0.189191	0.151252	UNC13C/SNAP25	2
BP	GO:0051882	mitochondrial depolarization	2/295	21/18614	0.0431221	0.189191	0.151252	IFI6/LRRK2	2
BP	GO:0090026	positive regulation of monocyte chemotaxis	2/295	21/18614	0.0431221	0.189191	0.151252	CXCL10/CXCL12	2
BP	GO:0097062	dendritic spine maintenance	2/295	21/18614	0.0431221	0.189191	0.151252	TREM2/GRIN2B	2
BP	GO:1901739	regulation of myoblast fusion	2/295	21/18614	0.0431221	0.189191	0.151252	CXCL9/CXCL10	2
BP	GO:1903429	regulation of cell maturation	2/295	21/18614	0.0431221	0.189191	0.151252	TRIM58/LRRK2	2
BP	GO:0051017	actin filament bundle assembly	6/295	161/18614	0.043447	0.19017	0.152035	ADD2/TACR1/FAM107A/FHDC1/BAIAP2L1/SFRP1	6
BP	GO:1903825	organic acid transmembrane transport	6/295	161/18614	0.043447	0.19017	0.152035	SLC38A11/SLC22A4/SLC36A2/ARG1/ABCD2/SLC7A8	6
BP	GO:0016052	carbohydrate catabolic process	6/295	162/18614	0.0445455	0.19475	0.155697	ENO1/MGAM/PYGM/GAPDH/GPD1/SLC4A1	6
BP	GO:0018198	peptidyl-cysteine modification	3/295	50/18614	0.0447317	0.195108	0.155983	S100A9/S100A8/GAPDH	3
BP	GO:1902041	regulation of extrinsic apoptotic signaling pathway via death domain receptors	3/295	50/18614	0.0447317	0.195108	0.155983	BMP5/SFRP1/HMOX1	3
BP	GO:0002698	negative regulation of immune effector process	5/295	122/18614	0.0448969	0.195145	0.156013	SLAMF8/ARG1/PRG2/EPX/HMOX1	5
BP	GO:0046660	female sex differentiation	5/295	122/18614	0.0448969	0.195145	0.156013	VEGFA/ESR1/GNRH1/SFRP1/MMP14	5
BP	GO:0072676	lymphocyte migration	5/295	122/18614	0.0448969	0.195145	0.156013	PADI2/ECM1/CXCL10/CXCL12/CCL18	5
BP	GO:0002819	regulation of adaptive immune response	7/295	205/18614	0.0453131	0.196667	0.15723	EPHB2/CD160/TFRC/TREM2/ARG1/ULBP1/CLC	7
BP	GO:0048562	embryonic organ morphogenesis	9/295	294/18614	0.0453524	0.196667	0.15723	MFAP2/EPHB2/COL11A1/CTHRC1/ITGA8/COL2A1/FGF9/MMP14/ALDH1A3	9
BP	GO:0001523	retinoid metabolic process	4/295	85/18614	0.0461435	0.19892	0.15903	AKR1C3/PNPLA2/BCO2/ALDH1A3	4
BP	GO:0006096	glycolytic process	4/295	85/18614	0.0461435	0.19892	0.15903	ENO1/GAPDH/GPD1/SLC4A1	4
BP	GO:0055013	cardiac muscle cell development	4/295	85/18614	0.0461435	0.19892	0.15903	ACTN2/TTN/VEGFA/NRAP	4
BP	GO:0043244	regulation of protein-containing complex disassembly	5/295	123/18614	0.0462198	0.19892	0.15903	SPTA1/ACTN2/ADD2/TMOD1/SPTB	5
BP	GO:0051701	biological process involved in interaction with host	7/295	206/18614	0.0463015	0.19892	0.15903	TRIM58/LTF/CLDN1/TFRC/GYPA/TRIM10/FCN1	7
BP	GO:2000241	regulation of reproductive process	7/295	206/18614	0.0463015	0.19892	0.15903	TACR1/TRIP13/VEGFA/ESR1/GNRH1/SFRP1/FGF9	7
BP	GO:0030307	positive regulation of cell growth	6/295	164/18614	0.0467941	0.19892	0.15903	S100A9/S100A8/VEGFA/SFRP1/CXCL12/MMP14	6
BP	GO:0002115	store-operated calcium entry	2/295	22/18614	0.0469489	0.19892	0.15903	STC2/MS4A1	2
BP	GO:0009713	catechol-containing compound biosynthetic process	2/295	22/18614	0.0469489	0.19892	0.15903	SNCA/MOXD1	2
BP	GO:0010881	regulation of cardiac muscle contraction by regulation of the release of sequestered calcium ion	2/295	22/18614	0.0469489	0.19892	0.15903	CASQ2/ANK2	2
BP	GO:0030220	platelet formation	2/295	22/18614	0.0469489	0.19892	0.15903	TAL1/TUBB1	2
BP	GO:0032303	regulation of icosanoid secretion	2/295	22/18614	0.0469489	0.19892	0.15903	PTGES/MIF	2
BP	GO:0042423	catecholamine biosynthetic process	2/295	22/18614	0.0469489	0.19892	0.15903	SNCA/MOXD1	2
BP	GO:0046597	negative regulation of viral entry into host cell	2/295	22/18614	0.0469489	0.19892	0.15903	TRIM10/FCN1	2
BP	GO:1903589	positive regulation of blood vessel endothelial cell proliferation involved in sprouting angiogenesis	2/295	22/18614	0.0469489	0.19892	0.15903	VEGFA/HMOX1	2
BP	GO:2000310	regulation of NMDA receptor activity	2/295	22/18614	0.0469489	0.19892	0.15903	EPHB2/CRHBP	2
BP	GO:0015850	organic hydroxy compound transport	9/295	296/18614	0.0469784	0.19892	0.15903	ADORA3/SNCA/GABBR1/TREM2/SLC22A3/ABCA13/CXCL12/ABCA8/KCNB1	9
BP	GO:0045778	positive regulation of ossification	3/295	51/18614	0.0469893	0.19892	0.15903	ISG15/TACR1/LTF	3
BP	GO:0045912	negative regulation of carbohydrate metabolic process	3/295	51/18614	0.0469893	0.19892	0.15903	LEPR/C1QTNF3/SLC4A1	3
BP	GO:0051180	vitamin transport	3/295	51/18614	0.0469893	0.19892	0.15903	SLC19A3/ABCG2/SLC2A4	3
BP	GO:1900047	negative regulation of hemostasis	3/295	51/18614	0.0469893	0.19892	0.15903	PLAU/GP1BA/COMP	3
BP	GO:0007613	memory	5/295	124/18614	0.0475658	0.200905	0.160618	TACR1/GRIA1/TREM2/ITGA8/SLC2A4	5
BP	GO:0043280	positive regulation of cysteine-type endopeptidase activity involved in apoptotic process	5/295	124/18614	0.0475658	0.200905	0.160618	S100A9/S100A8/SNCA/EGLN3/ATP2A3	5
BP	GO:0006757	ATP generation from ADP	4/295	86/18614	0.0478159	0.201141	0.160806	ENO1/GAPDH/GPD1/SLC4A1	4
BP	GO:0015807	L-amino acid transport	4/295	86/18614	0.0478159	0.201141	0.160806	SLC38A11/SLC36A2/ARG1/SLC7A8	4
BP	GO:0042060	wound healing	12/295	439/18614	0.0479415	0.201141	0.160806	EPHB2/S100A8/CLDN1/VEGFA/PLAU/HBB/CTSG/GP1BA/SLC4A1/COMP/TUBB1/HMOX1	12
BP	GO:0001959	regulation of cytokine-mediated signaling pathway	6/295	165/18614	0.0479444	0.201141	0.160806	ISG15/PADI2/GFI1/ECM1/TREM2/ARG1	6
BP	GO:0048639	positive regulation of developmental growth	6/295	165/18614	0.0479444	0.201141	0.160806	VEGFA/CXCL12/RAG2/ACACB/FGF9/CAPN3	6
BP	GO:0061572	actin filament bundle organization	6/295	165/18614	0.0479444	0.201141	0.160806	ADD2/TACR1/FAM107A/FHDC1/BAIAP2L1/SFRP1	6
BP	GO:0019216	regulation of lipid metabolic process	10/295	344/18614	0.0482575	0.202227	0.161675	FGR/GFI1/FMO1/SNCA/TREM2/BMP5/AKR1C3/PNPLA2/ABCD2/ACACB	10
BP	GO:0006690	icosanoid metabolic process	5/295	125/18614	0.0489348	0.204836	0.16376	PTGES/AKR1C2/AKR1C3/CYP4F3/MIF	5
BP	GO:0002715	regulation of natural killer cell mediated immunity	3/295	52/18614	0.0493021	0.205453	0.164253	CD160/SH2D1B/IL18RAP	3
BP	GO:0002762	negative regulation of myeloid leukocyte differentiation	3/295	52/18614	0.0493021	0.205453	0.164253	C1QC/LTF/SFRP1	3
BP	GO:0046622	positive regulation of organ growth	3/295	52/18614	0.0493021	0.205453	0.164253	RAG2/ACACB/FGF9	3
BP	GO:0089718	amino acid import across plasma membrane	3/295	52/18614	0.0493021	0.205453	0.164253	SLC22A4/ARG1/SLC7A8	3
BP	GO:0032092	positive regulation of protein binding	4/295	87/18614	0.0495215	0.205908	0.164617	SPTA1/ADD2/CTHRC1/LRRK2	4
BP	GO:0097006	regulation of plasma lipoprotein particle levels	4/295	87/18614	0.0495215	0.205908	0.164617	TREM2/LPL/MPO/HMOX1	4
CC	GO:0062023	collagen-containing extracellular matrix	36/310	415/19518	1.10787e-16	3.75569e-14	2.88047e-14	MFAP2/C1QC/COL8A2/COL11A1/ECM1/S100A9/S100A8/HMCN1/FMOD/PRELP/THBS4/HAPLN1/TGFBI/COL9A1/COL10A1/THBS2/LOXL2/SFRP1/CTHRC1/FCN1/CXCL12/COL17A1/PRG2/MMP8/COL2A1/LUM/CTSG/ACAN/MFAP4/SOST/ELANE/COMP/CLC/COL6A1/EGFL6/CFP	36
CC	GO:0034774	secretory granule lumen	31/310	322/19518	9.36641e-16	1.22113e-13	9.36562e-14	PADI2/CDA/FGR/ECM1/S100A9/S100A12/S100A8/ACTN2/GCA/LTF/CAMP/TF/SERPINI1/VEGFA/CRISP3/ARG1/DEFA4/DEFA3/LCN2/FCN1/MMP8/LYZ/OLFM4/RNASE2/CTSG/EPX/MPO/ELANE/BPI/MIF/CFP	31
CC	GO:0060205	cytoplasmic vesicle lumen	31/310	325/19518	1.21402e-15	1.22113e-13	9.36562e-14	PADI2/CDA/FGR/ECM1/S100A9/S100A12/S100A8/ACTN2/GCA/LTF/CAMP/TF/SERPINI1/VEGFA/CRISP3/ARG1/DEFA4/DEFA3/LCN2/FCN1/MMP8/LYZ/OLFM4/RNASE2/CTSG/EPX/MPO/ELANE/BPI/MIF/CFP	31
CC	GO:0031983	vesicle lumen	31/310	327/19518	1.44086e-15	1.22113e-13	9.36562e-14	PADI2/CDA/FGR/ECM1/S100A9/S100A12/S100A8/ACTN2/GCA/LTF/CAMP/TF/SERPINI1/VEGFA/CRISP3/ARG1/DEFA4/DEFA3/LCN2/FCN1/MMP8/LYZ/OLFM4/RNASE2/CTSG/EPX/MPO/ELANE/BPI/MIF/CFP	31
CC	GO:0042581	specific granule	22/310	160/19518	1.05387e-14	7.14521e-13	5.4801e-13	LTF/CAMP/ATP8A1/ANXA3/SLCO4C1/CRISP3/ARG1/DEFA4/LCN2/PLAU/MS4A3/MMP8/CLEC12A/LYZ/OLFM4/MMP25/ELANE/CEACAM8/FCAR/SNAP25/BPI/CFP	22
CC	GO:0035580	specific granule lumen	12/310	62/19518	2.21485e-10	1.25139e-08	9.59769e-09	LTF/CAMP/CRISP3/ARG1/DEFA4/LCN2/MMP8/LYZ/OLFM4/ELANE/BPI/CFP	12
CC	GO:0005581	collagen trimer	13/310	85/19518	8.44729e-10	4.0909e-08	3.13757e-08	C1QC/COL8A2/COL11A1/C1QTNF3/COL9A1/COL10A1/CTHRC1/FCN1/COL17A1/COL2A1/LUM/GLDN/COL6A1	13
CC	GO:0005766	primary lysosome	16/310	155/19518	3.63778e-09	1.37023e-07	1.05091e-07	PADI2/GCA/ATP8A1/SLCO4C1/ARG1/ABCA13/DEFA4/DEFA3/LYZ/RNASE2/CTSG/MPO/ELANE/CEACAM6/CEACAM8/BPI	16
CC	GO:0042582	azurophil granule	16/310	155/19518	3.63778e-09	1.37023e-07	1.05091e-07	PADI2/GCA/ATP8A1/SLCO4C1/ARG1/ABCA13/DEFA4/DEFA3/LYZ/RNASE2/CTSG/MPO/ELANE/CEACAM6/CEACAM8/BPI	16
CC	GO:0030017	sarcomere	17/310	213/19518	5.68823e-08	1.78584e-06	1.36967e-06	ENO1/CASQ2/TNNI1/ACTN2/TTN/ANK2/CMYA5/MYOT/ANK1/TMOD1/ANK3/NRAP/CAPN3/MYH1/SLC4A1/MYOM1/RYR1	17
CC	GO:0070820	tertiary granule	15/310	164/19518	5.79477e-08	1.78584e-06	1.36967e-06	CDA/LTF/CAMP/CRISP3/MGAM/PLAU/HBB/MMP8/CLEC12A/LYZ/OLFM4/CEACAM8/FCAR/SNAP25/CFP	15
CC	GO:1904724	tertiary granule lumen	9/310	55/19518	1.9181e-07	5.41864e-06	4.15589e-06	CDA/LTF/CAMP/CRISP3/HBB/MMP8/LYZ/OLFM4/CFP	9
CC	GO:0030016	myofibril	17/310	233/19518	2.08253e-07	5.4306e-06	4.16506e-06	ENO1/CASQ2/TNNI1/ACTN2/TTN/ANK2/CMYA5/MYOT/ANK1/TMOD1/ANK3/NRAP/CAPN3/MYH1/SLC4A1/MYOM1/RYR1	17
CC	GO:0043292	contractile fiber	17/310	243/19518	3.78256e-07	9.15921e-06	7.02476e-06	ENO1/CASQ2/TNNI1/ACTN2/TTN/ANK2/CMYA5/MYOT/ANK1/TMOD1/ANK3/NRAP/CAPN3/MYH1/SLC4A1/MYOM1/RYR1	17
CC	GO:0005833	hemoglobin complex	5/310	12/19518	7.0743e-07	1.59879e-05	1.22621e-05	HBB/HBD/HBA2/HBA1/AHSP	5
CC	GO:0005775	vacuolar lumen	14/310	176/19518	8.91312e-07	1.88847e-05	1.44838e-05	PADI2/FMOD/PRELP/GCA/ARG1/DEFA3/LYZ/LUM/RNASE2/CTSG/ACAN/MPO/ELANE/BPI	14
CC	GO:0035578	azurophil granule lumen	10/310	91/19518	1.82334e-06	3.63595e-05	2.78864e-05	PADI2/GCA/ARG1/DEFA3/LYZ/RNASE2/CTSG/MPO/ELANE/BPI	10
CC	GO:0030667	secretory granule membrane	18/310	319/19518	3.82812e-06	7.20962e-05	5.5295e-05	FCGR2A/FCGR3B/SELL/PCDH7/ATP8A1/SNCA/SLCO4C1/MOXD1/ABCA13/MGAM/PLAU/MS4A3/CLEC12A/MMP25/CEACAM6/CEACAM8/FCAR/SNAP25	18
CC	GO:0005604	basement membrane	9/310	84/19518	7.4225e-06	0.000132433	0.000101571	COL8A2/HMCN1/THBS4/TGFBI/THBS2/LOXL2/COL17A1/COL2A1/EGFL6	9
CC	GO:0031672	A band	6/310	33/19518	1.18026e-05	0.000200054	0.000153434	ENO1/ANK2/CMYA5/ANK1/MYH1/MYOM1	6
CC	GO:0031430	M band	5/310	20/19518	1.24742e-05	0.000201369	0.000154442	ENO1/ANK2/CMYA5/ANK1/MYOM1	5
CC	GO:0016528	sarcoplasm	9/310	90/19518	1.31031e-05	0.000201907	0.000154855	CASQ2/CMYA5/THBS4/ANK1/CTHRC1/ANK3/ATP2A3/SLC2A4/RYR1	9
CC	GO:0045178	basal part of cell	16/310	285/19518	1.41222e-05	0.000202569	0.000155362	LEPR/CLCA2/CHRM3/TF/CLDN11/CLDN1/TFRC/ANK2/SLCO4C1/SLC22A4/ANK1/ANK3/LRRK2/SLC7A8/SLC4A1/ABCA8	16
CC	GO:0035579	specific granule membrane	9/310	91/19518	1.43411e-05	0.000202569	0.000155362	ATP8A1/SLCO4C1/PLAU/MS4A3/CLEC12A/MMP25/CEACAM8/FCAR/SNAP25	9
CC	GO:0031838	haptoglobin-hemoglobin complex	4/310	11/19518	1.88623e-05	0.000255772	0.000196168	HBB/HBD/HBA2/HBA1	4
CC	GO:0016529	sarcoplasmic reticulum	8/310	73/19518	2.03039e-05	0.000264732	0.000203039	CASQ2/CMYA5/THBS4/ANK1/ANK3/ATP2A3/SLC2A4/RYR1	8
CC	GO:0009925	basal plasma membrane	15/310	266/19518	2.4855e-05	0.000312068	0.000239344	LEPR/CLCA2/CHRM3/TF/CLDN1/TFRC/ANK2/SLCO4C1/SLC22A4/ANK1/ANK3/LRRK2/SLC7A8/SLC4A1/ABCA8	15
CC	GO:0071682	endocytic vesicle lumen	5/310	23/19518	2.60347e-05	0.000315206	0.000241751	LTF/HBB/HBA2/HBA1/MPO	5
CC	GO:0030018	Z disc	10/310	129/19518	4.10467e-05	0.000479822	0.000368005	CASQ2/ACTN2/TTN/ANK2/MYOT/ANK3/NRAP/CAPN3/SLC4A1/RYR1	10
CC	GO:0043025	neuronal cell body	21/310	500/19518	5.43973e-05	0.00061469	0.000471444	EPHB2/TTLL7/BGLAP/NRXN1/SERPINI1/ANXA3/SNCA/GPM6A/CRHBP/MYOT/GRIA1/GABBR1/ARG1/SLC22A3/PDE1C/PRKAR2B/ITGA8/GFRA1/LRRK2/PCSK2/KCNB1	21
CC	GO:0031674	I band	10/310	141/19518	8.7207e-05	0.000953651	0.000731414	CASQ2/ACTN2/TTN/ANK2/MYOT/ANK3/NRAP/CAPN3/SLC4A1/RYR1	10
CC	GO:0005796	Golgi lumen	8/310	106/19518	0.000289954	0.0030717	0.00235588	BGLAP/FMOD/PRELP/DEFA4/DEFA3/LUM/MMP14/ACAN	8
CC	GO:0098644	complex of collagen trimers	4/310	21/19518	0.00030174	0.00309969	0.00237734	COL11A1/COL10A1/COL2A1/LUM	4
CC	GO:0042383	sarcolemma	9/310	136/19518	0.000328891	0.00327924	0.00251505	ANK2/MYOT/CACNB2/ANK3/CAPN3/SLC2A4/RYR1/KCNB1/COL6A1	9
CC	GO:0016323	basolateral plasma membrane	12/310	234/19518	0.000383016	0.00370978	0.00284526	LEPR/CHRM3/CLDN1/TFRC/ANK2/SLCO4C1/ANK1/ANK3/LRRK2/SLC7A8/SLC4A1/ABCA8	12
CC	GO:0005788	endoplasmic reticulum lumen	14/310	312/19518	0.00049739	0.00457706	0.00351043	COL8A2/COL11A1/CASQ2/BGLAP/FMO1/TF/STC2/COL9A1/COL10A1/COL17A1/PNPLA2/COL2A1/COL6A1/CFP	14
CC	GO:0009897	external side of plasma membrane	17/310	426/19518	0.000499561	0.00457706	0.00351043	LEPR/SELL/TF/TFRC/CXCL9/CXCL10/ABCG2/BTNL9/ULBP1/FCN1/ITGA8/CXCL12/GFRA1/MS4A1/ITGA7/GP1BA/SLC2A4	17
CC	GO:0005583	fibrillar collagen trimer	3/310	12/19518	0.000784884	0.00682245	0.00523256	COL11A1/COL2A1/LUM	3
CC	GO:0098643	banded collagen fibril	3/310	12/19518	0.000784884	0.00682245	0.00523256	COL11A1/COL2A1/LUM	3
CC	GO:0044291	cell-cell contact zone	6/310	72/19518	0.000991712	0.00840476	0.00644613	ANK2/ANK3/NRAP/PKP2/PCDH9/MYH1	6
CC	GO:0070821	tertiary granule membrane	6/310	73/19518	0.00106634	0.00881684	0.00676218	MGAM/PLAU/CLEC12A/CEACAM8/FCAR/SNAP25	6
CC	GO:0005938	cell cortex	13/310	302/19518	0.0011442	0.0091062	0.0069841	ENO1/SPTA1/HMCN1/ACTN2/MYRIP/SNCA/MELK/TMOD1/SPTB/EPB42/UNC13C/SLC4A1/RYR1	13
CC	GO:0014704	intercalated disc	5/310	50/19518	0.00115506	0.0091062	0.0069841	ANK2/ANK3/NRAP/PKP2/MYH1	5
CC	GO:0030863	cortical cytoskeleton	7/310	104/19518	0.00136001	0.0104018	0.0079778	SPTA1/ACTN2/MYRIP/TMOD1/SPTB/EPB42/SLC4A1	7
CC	GO:0030315	T-tubule	5/310	52/19518	0.00138077	0.0104018	0.0079778	ANK2/CACNB2/ANK3/CAPN3/SLC2A4	5
CC	GO:0072562	blood microparticle	8/310	144/19518	0.00215719	0.0158975	0.0121928	C1QC/TF/TFRC/HBB/HBD/HBA2/HBA1/SLC4A1	8
CC	GO:0035577	azurophil granule membrane	5/310	58/19518	0.0022534	0.0162532	0.0124656	ATP8A1/SLCO4C1/ABCA13/CEACAM6/CEACAM8	5
CC	GO:0043204	perikaryon	8/310	156/19518	0.00353322	0.0249534	0.0191383	TTLL7/BGLAP/SERPINI1/CRHBP/ITGA8/LRRK2/PCSK2/KCNB1	8
CC	GO:0097060	synaptic membrane	14/310	390/19518	0.00400834	0.0277312	0.0212688	EPHB2/ADORA3/CHRM3/NRXN1/ANK2/GPM6A/GRIA1/GABBR1/ITGA8/ANK3/GRIN2B/UNC13C/SNAP25/KCNB1	14
CC	GO:0005771	multivesicular body	5/310	67/19518	0.00423125	0.0286879	0.0220025	CRHBP/GFRA1/LRRK2/SLC2A4/CST7	5
CC	GO:0015629	actin cytoskeleton	16/310	489/19518	0.00530025	0.0352311	0.0270209	FGR/SPTA1/TNNI1/ACTN2/ADD2/MYRIP/FAM107A/SNCA/FHDC1/MYOT/AMPH/BAIAP2L1/TMOD1/ABLIM1/SPTB/MYH1	16
CC	GO:0045121	membrane raft	12/310	323/19518	0.0057345	0.0373846	0.0286725	ADD2/ABCG2/ANK2/GABBR1/TREM2/PRKAR2B/HAS2/LY6K/MS4A1/LRRK2/SLC2A4/HMOX1	12
CC	GO:0098857	membrane microdomain	12/310	324/19518	0.00587295	0.0375647	0.0288107	ADD2/ABCG2/ANK2/GABBR1/TREM2/PRKAR2B/HAS2/LY6K/MS4A1/LRRK2/SLC2A4/HMOX1	12
CC	GO:0043197	dendritic spine	8/310	175/19518	0.0069967	0.0439237	0.0336878	EPHB2/ACTN2/GPM6A/GRIA1/GABBR1/PRKAR2B/ITGA8/PPFIA2	8
CC	GO:0044309	neuron spine	8/310	178/19518	0.00772007	0.0475837	0.0364949	EPHB2/ACTN2/GPM6A/GRIA1/GABBR1/PRKAR2B/ITGA8/PPFIA2	8
CC	GO:0036379	myofilament	3/310	26/19518	0.00787158	0.0476512	0.0365466	TNNI1/TMOD1/MYOM1	3
CC	GO:0031256	leading edge membrane	8/310	180/19518	0.00823266	0.0489626	0.0375525	FGR/FAM107A/GRIA1/GABBR1/AMPH/ITGA8/RASGRP2/KCNB1	8
CC	GO:0044853	plasma membrane raft	6/310	114/19518	0.00975471	0.0570146	0.043728	ADD2/TREM2/HAS2/MS4A1/LRRK2/HMOX1	6
CC	GO:0098636	protein complex involved in cell adhesion	4/310	57/19518	0.0127449	0.0725439	0.0556384	ITGA8/PLAU/ITGA7/PLP1	4
CC	GO:0008305	integrin complex	3/310	31/19518	0.0128396	0.0725439	0.0556384	ITGA8/ITGA7/PLP1	3
CC	GO:0031209	SCAR complex	2/310	12/19518	0.01494	0.0816031	0.0625865	CYFIP2/WASF3	2
CC	GO:0031091	platelet alpha granule	5/310	91/19518	0.0150046	0.0816031	0.0625865	ACTN2/PCDH7/SNCA/VEGFA/THBS2	5
CC	GO:0032589	neuron projection membrane	4/310	60/19518	0.0151652	0.0816031	0.0625865	GRIA1/GABBR1/ITGA8/KCNB1	4
CC	GO:0042734	presynaptic membrane	7/310	164/19518	0.0160187	0.0848488	0.0650758	EPHB2/ADORA3/NRXN1/GPM6A/GABBR1/UNC13C/SNAP25	7
CC	GO:0001527	microfibril	2/310	13/19518	0.017473	0.0897477	0.068833	MFAP2/MFAP4	2
CC	GO:0097470	ribbon synapse	2/310	13/19518	0.017473	0.0897477	0.068833	CACNB2/SNAP25	2
CC	GO:0016328	lateral plasma membrane	4/310	65/19518	0.0198064	0.100214	0.0768606	CLDN1/ANK3/GJB2/KCNB1	4
CC	GO:0097386	glial cell projection	3/310	38/19518	0.0222211	0.110779	0.084963	SCN7A/GJB2/WASF3	3
CC	GO:0032591	dendritic spine membrane	2/310	15/19518	0.0230364	0.113179	0.0868037	GRIA1/ITGA8	2
CC	GO:0032590	dendrite membrane	3/310	41/19518	0.0271249	0.131362	0.10075	GRIA1/ITGA8/KCNB1	3
CC	GO:0101002	ficolin-1-rich granule	7/310	185/19518	0.0286675	0.132093	0.10131	CDA/MGAM/FCN1/HBB/PRG2/FCAR/MIF	7
CC	GO:0033017	sarcoplasmic reticulum membrane	3/310	42/19518	0.0288772	0.132093	0.10131	CASQ2/ATP2A3/RYR1	3
CC	GO:0030864	cortical actin cytoskeleton	4/310	73/19518	0.0288843	0.132093	0.10131	SPTA1/ACTN2/MYRIP/SPTB	4
CC	GO:0031092	platelet alpha granule membrane	2/310	17/19518	0.029224	0.132093	0.10131	PCDH7/SNCA	2
CC	GO:1905370	serine-type endopeptidase complex	2/310	17/19518	0.029224	0.132093	0.10131	FCN1/PLAU	2
CC	GO:0016234	inclusion body	4/310	74/19518	0.030166	0.134556	0.1032	FGR/SNCA/NEFM/LRRK2	4
CC	GO:0098802	plasma membrane signaling receptor complex	10/310	319/19518	0.0319049	0.137879	0.105748	IL18RAP/TF/TFRC/GRIA1/GABBR1/ITGA8/GRIN2B/ITGA7/GP1BA/PLP1	10
CC	GO:0005767	secondary lysosome	2/310	18/19518	0.0325379	0.137879	0.105748	CRHBP/LRRK2	2
CC	GO:0043034	costamere	2/310	18/19518	0.0325379	0.137879	0.105748	ANK2/ANK3	2
CC	GO:1905286	serine-type peptidase complex	2/310	18/19518	0.0325379	0.137879	0.105748	FCN1/PLAU	2
CC	GO:0045211	postsynaptic membrane	9/310	277/19518	0.033482	0.140129	0.107473	EPHB2/CHRM3/ANK2/GRIA1/GABBR1/ITGA8/ANK3/GRIN2B/KCNB1	9
CC	GO:0098562	cytoplasmic side of membrane	7/310	193/19518	0.0348875	0.14423	0.110619	FGR/SPTA1/ANK1/LRRK2/SPTB/SLC4A1/SNAP25	7
CC	GO:0043679	axon terminus	5/310	114/19518	0.0354384	0.144742	0.111012	SNCA/PRSS12/CRHBP/LRRK2/UNC13C	5
CC	GO:0098688	parallel fiber to Purkinje cell synapse	2/310	19/19518	0.0359913	0.145251	0.111402	GPM6A/UNC13C	2
CC	GO:0034704	calcium channel complex	4/310	79/19518	0.0370737	0.147859	0.113402	CASQ2/SCN7A/CACNB2/RYR1	4
CC	GO:0043195	terminal bouton	3/310	47/19518	0.038513	0.151813	0.116435	PRSS12/LRRK2/UNC13C	3
CC	GO:0030133	transport vesicle	12/310	425/19518	0.0397623	0.154936	0.11883	MYRIP/SNCA/GRIA1/GABBR1/AMPH/DEFA4/PRG2/LRRK2/UNC13C/SLC2A4/SNAP25/PCSK2	12
CC	GO:0009898	cytoplasmic side of plasma membrane	6/310	159/19518	0.0416997	0.160639	0.123204	FGR/SPTA1/ANK1/SPTB/SLC4A1/SNAP25	6
CC	GO:0005865	striated muscle thin filament	2/310	22/19518	0.0471369	0.179544	0.137703	TNNI1/TMOD1	2
CC	GO:1904813	ficolin-1-rich granule lumen	5/310	124/19518	0.0479584	0.180643	0.138547	CDA/FCN1/HBB/PRG2/MIF	5
CC	GO:0030672	synaptic vesicle membrane	5/310	125/19518	0.0493371	0.181797	0.139431	SNCA/GRIA1/AMPH/LRRK2/UNC13C	5
CC	GO:0099501	exocytic vesicle membrane	5/310	125/19518	0.0493371	0.181797	0.139431	SNCA/GRIA1/AMPH/LRRK2/UNC13C	5
MF	GO:0005201	extracellular matrix structural constituent	21/302	167/18369	4.94204e-13	2.88615e-10	2.48663e-10	MFAP2/COL8A2/COL11A1/ECM1/HMCN1/FMOD/PRELP/HAPLN1/TGFBI/COL9A1/COL10A1/THBS2/CTHRC1/COL17A1/PRG2/COL2A1/LUM/ACAN/MFAP4/COMP/COL6A1	21
MF	GO:0005539	glycosaminoglycan binding	22/302	232/18369	4.11822e-11	1.20252e-08	1.03606e-08	RSPO1/COL11A1/SELL/PRELP/LTF/CXCL10/THBS4/HAPLN1/TREM2/VEGFA/THBS2/LPL/SFRP1/PRG2/EPYC/FGF9/CTSG/ACAN/SOST/MPO/ELANE/COMP	22
MF	GO:0008201	heparin binding	18/302	168/18369	3.48598e-10	6.78604e-08	5.84666e-08	RSPO1/COL11A1/SELL/PRELP/LTF/CXCL10/THBS4/VEGFA/THBS2/LPL/SFRP1/PRG2/FGF9/CTSG/SOST/MPO/ELANE/COMP	18
MF	GO:1901681	sulfur compound binding	21/302	269/18369	4.06512e-09	5.93508e-07	5.1135e-07	RSPO1/COL11A1/SELL/PRELP/LTF/TF/CXCL10/THBS4/VEGFA/THBS2/GAL3ST4/LPL/SFRP1/PRG2/ACACB/FGF9/CTSG/SOST/MPO/ELANE/COMP	21
MF	GO:0043177	organic acid binding	16/302	212/18369	4.71842e-07	5.51112e-05	4.74823e-05	PLOD1/COL11A1/S100A9/S100A8/SELL/PMP2/FCN1/AKR1C2/AKR1C3/HBB/HBD/GRIN2B/ACACB/EGLN3/HBA2/HBA1	16
MF	GO:0030021	extracellular matrix structural constituent conferring compression resistance	6/302	22/18369	1.12331e-06	0.000109335	9.42002e-05	FMOD/PRELP/HAPLN1/PRG2/LUM/ACAN	6
MF	GO:0005344	oxygen carrier activity	5/302	14/18369	2.06012e-06	0.000171873	0.000148081	IPCEF1/HBB/HBD/HBA2/HBA1	5
MF	GO:0004601	peroxidase activity	8/302	55/18369	3.02867e-06	0.000221093	0.000190487	IPCEF1/PTGES/HBB/HBD/HBA2/HBA1/EPX/MPO	8
MF	GO:0016684	oxidoreductase activity, acting on peroxide as acceptor	8/302	57/18369	3.99495e-06	0.000246246	0.000212159	IPCEF1/PTGES/HBB/HBD/HBA2/HBA1/EPX/MPO	8
MF	GO:0030020	extracellular matrix structural constituent conferring tensile strength	7/302	41/18369	4.21654e-06	0.000246246	0.000212159	COL8A2/COL11A1/COL9A1/COL10A1/COL17A1/COL2A1/COL6A1	7
MF	GO:0016209	antioxidant activity	9/302	82/18369	7.97897e-06	0.000423611	0.000364971	S100A9/IPCEF1/PTGES/HBB/HBD/HBA2/HBA1/EPX/MPO	9
MF	GO:0031720	haptoglobin binding	4/302	10/18369	1.39117e-05	0.000646774	0.000557242	HBB/HBD/HBA2/HBA1	4
MF	GO:0140359	ABC-type transporter activity	7/302	49/18369	1.43974e-05	0.000646774	0.000557242	ABCG2/ABCA13/ABCD2/ABCA8/ABCA9/ABCA6/ABCA10	7
MF	GO:0042626	ATPase-coupled transmembrane transporter activity	9/302	99/18369	3.69387e-05	0.00154087	0.00132757	ATP8A1/ABCG2/ABCA13/ABCD2/ATP2A3/ABCA8/ABCA9/ABCA6/ABCA10	9
MF	GO:0005178	integrin binding	11/302	151/18369	4.13099e-05	0.00160833	0.00138569	ISG15/ACTN2/THBS4/TGFBI/ITGA8/CXCL12/GFRA1/ITGA7/MMP14/COMP/EGFL6	11
MF	GO:0005200	structural constituent of cytoskeleton	9/302	111/18369	9.08188e-05	0.00318457	0.00274373	SPTA1/ADD2/ANK2/NEFM/ANK1/ANK3/SPTB/EPB42/TUBB1	9
MF	GO:0022804	active transmembrane transporter activity	19/302	428/18369	9.27014e-05	0.00318457	0.00274373	SLC9A2/ATP8A1/ABCG2/SLCO4C1/SLC22A4/SLC36A2/SLC22A3/ABCA13/ABCD2/SLC7A8/ATP2A3/SLC2A4/SLC4A1/ABCA8/ABCA9/ABCA6/ABCA10/SLC6A16/SLC5A4	19
MF	GO:0003779	actin binding	19/302	434/18369	0.000111167	0.00358098	0.00308527	SPTA1/TNNI1/ACTN2/ADD2/TTN/MYRIP/FAM107A/SNCA/FHDC1/MYOT/BAIAP2L1/TMOD1/CACNB2/NRAP/ABLIM1/LRRK2/WASF3/SPTB/MYH1	19
MF	GO:0004252	serine-type endopeptidase activity	11/302	170/18369	0.000120575	0.00358098	0.00308527	MASP2/LTF/PRSS12/C2/PLAU/MMP8/MMP14/CTSG/ELANE/KLK4/PCSK2	11
MF	GO:0031406	carboxylic acid binding	12/302	200/18369	0.000122636	0.00358098	0.00308527	PLOD1/COL11A1/S100A9/S100A8/SELL/PMP2/FCN1/AKR1C2/AKR1C3/GRIN2B/ACACB/EGLN3	12
MF	GO:0005506	iron ion binding	10/302	152/18369	0.000213568	0.00593921	0.00511706	PLOD1/LTF/TF/SNCA/LCN2/EGLN3/HBA2/HBA1/CYP4F3/PPEF1	10
MF	GO:0004175	endopeptidase activity	18/302	428/18369	0.00027432	0.00728194	0.00627392	MASP2/CLCA2/LTF/PRSS12/ADAMTS12/C2/SFRP1/PLAU/MMP8/DDI1/MMP14/CTSG/CAPN3/MMP25/ELANE/CLC/KLK4/PCSK2	18
MF	GO:0008236	serine-type peptidase activity	11/302	190/18369	0.000318034	0.0080753	0.00695745	MASP2/LTF/PRSS12/C2/PLAU/MMP8/MMP14/CTSG/ELANE/KLK4/PCSK2	11
MF	GO:0017171	serine hydrolase activity	11/302	194/18369	0.000379856	0.00924316	0.00796364	MASP2/LTF/PRSS12/C2/PLAU/MMP8/MMP14/CTSG/ELANE/KLK4/PCSK2	11
MF	GO:0020037	heme binding	9/302	137/18369	0.00044432	0.0103793	0.00894252	STC2/HBB/HBD/HBA2/HBA1/EPX/MPO/CYP4F3/HMOX1	9
MF	GO:0050786	RAGE receptor binding	3/302	10/18369	0.000484653	0.0108861	0.00937912	S100A9/S100A12/S100A8	3
MF	GO:0019865	immunoglobulin binding	4/302	24/18369	0.000586949	0.012525	0.0107912	FCGR2A/FCGR3B/MS4A1/FCAR	4
MF	GO:0008307	structural constituent of muscle	5/302	42/18369	0.000600514	0.012525	0.0107912	ACTN2/TTN/MYOT/CAPN3/MYOM1	5
MF	GO:0046906	tetrapyrrole binding	9/302	147/18369	0.000740227	0.0149066	0.0128431	STC2/HBB/HBD/HBA2/HBA1/EPX/MPO/CYP4F3/HMOX1	9
MF	GO:0030507	spectrin binding	4/302	26/18369	0.000804719	0.0156652	0.0134967	ADD2/ANK2/ANK1/ANK3	4
MF	GO:0008009	chemokine activity	5/302	49/18369	0.00122588	0.0230939	0.0198971	CXCL9/CXCL10/CXCL14/CXCL12/CCL18	5
MF	GO:0044325	transmembrane transporter binding	8/302	129/18369	0.00133061	0.0242836	0.0209221	ACTN2/ANK2/ANK1/ANK3/PKP2/LRRK2/ATP2A3/KCNB1	8
MF	GO:0004497	monooxygenase activity	7/302	103/18369	0.00156256	0.0276526	0.0238247	FMO1/MOXD1/SQLE/AKR1C2/AKR1C3/CYP4F3/HMOX1	7
MF	GO:0015101	organic cation transmembrane transporter activity	4/302	32/18369	0.00179149	0.0307714	0.0265118	SLC19A3/SLC22A4/SLC22A3/SLC7A8	4
MF	GO:0030246	carbohydrate binding	12/302	273/18369	0.00195283	0.0309137	0.0266344	PLOD1/SELL/COL9A1/MGAM/LOXL2/FCN1/PRG2/CLEC12A/EGLN3/ACAN/SOST/CLC	12
MF	GO:0033293	monocarboxylic acid binding	6/302	80/18369	0.00203822	0.0309137	0.0266344	S100A9/S100A8/PMP2/AKR1C2/AKR1C3/ACACB	6
MF	GO:0002020	protease binding	8/302	138/18369	0.00204115	0.0309137	0.0266344	ECM1/SELL/TTN/CHL1/CTSG/ELANE/COMP/MIF	8
MF	GO:0015399	primary active transmembrane transporter activity	9/302	170/18369	0.00204523	0.0309137	0.0266344	ATP8A1/ABCG2/ABCA13/ABCD2/ATP2A3/ABCA8/ABCA9/ABCA6/ABCA10	9
MF	GO:0050840	extracellular matrix binding	5/302	55/18369	0.00206444	0.0309137	0.0266344	COL11A1/ECM1/TGFBI/VEGFA/ITGA7	5
MF	GO:0016705	oxidoreductase activity, acting on paired donors, with incorporation or reduction of molecular oxygen	9/302	177/18369	0.00268655	0.0392236	0.0337939	PLOD1/FMO1/MOXD1/SQLE/AKR1C2/AKR1C3/EGLN3/CYP4F3/HMOX1	9
MF	GO:0045236	CXCR chemokine receptor binding	3/302	18/18369	0.00298961	0.0425837	0.0366889	CXCL9/CXCL10/CXCL12	3
MF	GO:0001530	lipopolysaccharide binding	4/302	37/18369	0.00308541	0.0429019	0.0369631	LTF/CAMP/TREM2/BPI	4
MF	GO:0140104	molecular carrier activity	6/302	88/18369	0.00329656	0.0447718	0.0385741	TF/IPCEF1/HBB/HBD/HBA2/HBA1	6
MF	GO:0030506	ankyrin binding	3/302	19/18369	0.00350733	0.0465518	0.0401077	RHAG/SPTB/SLC4A1	3
MF	GO:0019825	oxygen binding	4/302	39/18369	0.00374514	0.0486036	0.0418755	HBB/HBD/HBA2/HBA1	4
MF	GO:0017075	syntaxin-1 binding	3/302	20/18369	0.00407653	0.0510472	0.0439809	LRRK2/UNC13C/SNAP25	3
MF	GO:0016709	oxidoreductase activity, acting on paired donors, with incorporation or reduction of molecular oxygen, NAD(P)H as one donor, and incorporation of one atom of oxygen	4/302	40/18369	0.00410825	0.0510472	0.0439809	FMO1/SQLE/AKR1C2/AKR1C3	4
MF	GO:0051015	actin filament binding	9/302	202/18369	0.00636273	0.0774133	0.0666971	SPTA1/ACTN2/ADD2/TTN/CACNB2/NRAP/ABLIM1/SPTB/MYH1	9
MF	GO:0008093	cytoskeletal anchor activity	3/302	24/18369	0.00689562	0.0821846	0.0708079	ANK2/ANK1/ANK3	3
MF	GO:0042379	chemokine receptor binding	5/302	74/18369	0.00743011	0.0867837	0.0747704	CXCL9/CXCL10/CXCL14/CXCL12/CCL18	5
MF	GO:0008198	ferrous iron binding	3/302	27/18369	0.00961099	0.109622	0.0944471	TF/SNCA/EGLN3	3
MF	GO:0051018	protein kinase A binding	4/302	51/18369	0.00976085	0.109622	0.0944471	MYRIP/PRKAR2B/LRRK2/WASF3	4
MF	GO:0098960	postsynaptic neurotransmitter receptor activity	4/302	52/18369	0.0104405	0.111883	0.096395	CHRM3/GRIA1/GABBR1/GRIN2B	4
MF	GO:0051393	alpha-actinin binding	3/302	28/18369	0.0106354	0.111883	0.096395	TTN/MYOT/NRAP	3
MF	GO:0015180	L-alanine transmembrane transporter activity	2/302	10/18369	0.0111116	0.111883	0.096395	SLC36A2/SLC7A8	2
MF	GO:0015187	glycine transmembrane transporter activity	2/302	10/18369	0.0111116	0.111883	0.096395	SLC36A2/SLC7A8	2
MF	GO:0016813	hydrolase activity, acting on carbon-nitrogen (but not peptide) bonds, in linear amidines	2/302	10/18369	0.0111116	0.111883	0.096395	PADI2/ARG1	2
MF	GO:0032052	bile acid binding	2/302	10/18369	0.0111116	0.111883	0.096395	AKR1C2/AKR1C3	2
MF	GO:0051861	glycolipid binding	3/302	29/18369	0.0117207	0.116015	0.0999552	FCGR3B/SELL/TREM2	3
MF	GO:0008046	axon guidance receptor activity	2/302	11/18369	0.0134346	0.124537	0.107297	EPHB2/MYOT	2
MF	GO:0019864	IgG binding	2/302	11/18369	0.0134346	0.124537	0.107297	FCGR2A/FCGR3B	2
MF	GO:0048407	platelet-derived growth factor binding	2/302	11/18369	0.0134346	0.124537	0.107297	COL2A1/COL6A1	2
MF	GO:0099528	G protein-coupled neurotransmitter receptor activity	2/302	11/18369	0.0134346	0.124537	0.107297	CHRM3/GABBR1	2
MF	GO:0017147	Wnt-protein binding	3/302	32/18369	0.0153466	0.13901	0.119767	SFRP1/CTHRC1/WIF1	3
MF	GO:0004032	alditol:NADP+ 1-oxidoreductase activity	2/302	12/18369	0.0159481	0.13901	0.119767	AKR1C2/AKR1C3	2
MF	GO:0004861	cyclin-dependent protein serine/threonine kinase inhibitor activity	2/302	12/18369	0.0159481	0.13901	0.119767	CDKN2A/CDKN2B	2
MF	GO:0086080	protein binding involved in heterotypic cell-cell adhesion	2/302	12/18369	0.0159481	0.13901	0.119767	PKP2/GLDN	2
MF	GO:0048018	receptor ligand activity	15/302	497/18369	0.017967	0.151597	0.130611	SEMA3G/CXCL9/CXCL10/THBS4/CXCL14/STC2/VEGFA/BMP5/SEMA3D/GNRH1/CXCL12/FGF9/CTSG/CCL18/MIF	15
MF	GO:0008603	cAMP-dependent protein kinase regulator activity	2/302	13/18369	0.0186453	0.151597	0.130611	CXCL10/PRKAR2B	2
MF	GO:0031432	titin binding	2/302	13/18369	0.0186453	0.151597	0.130611	ACTN2/CAPN3	2
MF	GO:0035325	Toll-like receptor binding	2/302	13/18369	0.0186453	0.151597	0.130611	S100A9/S100A8	2
MF	GO:0005507	copper ion binding	4/302	62/18369	0.0189496	0.151597	0.130611	S100A12/SNCA/MOXD1/LOXL2	4
MF	GO:0048306	calcium-dependent protein binding	4/302	62/18369	0.0189496	0.151597	0.130611	MASP2/CASQ2/ANXA3/SNAP25	4
MF	GO:0030291	protein serine/threonine kinase inhibitor activity	3/302	36/18369	0.0210583	0.159081	0.13706	PRKAR2B/CDKN2A/CDKN2B	3
MF	GO:0042805	actinin binding	3/302	36/18369	0.0210583	0.159081	0.13706	TTN/MYOT/NRAP	3
MF	GO:0043394	proteoglycan binding	3/302	36/18369	0.0210583	0.159081	0.13706	LPL/COL2A1/COMP	3
MF	GO:0008559	ABC-type xenobiotic transporter activity	2/302	14/18369	0.0215195	0.159081	0.13706	ABCG2/ABCA8	2
MF	GO:0019992	diacylglycerol binding	2/302	14/18369	0.0215195	0.159081	0.13706	RASGRP2/UNC13C	2
MF	GO:0044594	17-beta-hydroxysteroid dehydrogenase (NAD+) activity	2/302	14/18369	0.0215195	0.159081	0.13706	AKR1C2/AKR1C3	2
MF	GO:0005319	lipid transporter activity	7/302	169/18369	0.0219218	0.160029	0.137877	ATP8A1/ABCA13/ABCD2/ABCA8/ABCA9/ABCA6/ABCA10	7
MF	GO:0099529	neurotransmitter receptor activity involved in regulation of postsynaptic membrane potential	3/302	37/18369	0.0226441	0.163261	0.140661	GRIA1/GABBR1/GRIN2B	3
MF	GO:0005518	collagen binding	4/302	66/18369	0.0232759	0.16577	0.142823	TGFBI/LUM/COMP/COL6A1	4
MF	GO:0051371	muscle alpha-actinin binding	2/302	15/18369	0.0245642	0.17078	0.147139	TTN/NRAP	2
MF	GO:0070492	oligosaccharide binding	2/302	15/18369	0.0245642	0.17078	0.147139	SELL/LOXL2	2
MF	GO:0015291	secondary active transmembrane transporter activity	9/302	255/18369	0.0256162	0.174566	0.150401	SLC9A2/SLCO4C1/SLC22A4/SLC36A2/SLC7A8/SLC2A4/SLC4A1/SLC6A16/SLC5A4	9
MF	GO:0016620	oxidoreductase activity, acting on the aldehyde or oxo group of donors, NAD or NADP as acceptor	3/302	39/18369	0.0260056	0.174566	0.150401	AKR1C3/GAPDH/ALDH1A3	3
MF	GO:0042056	chemoattractant activity	3/302	39/18369	0.0260056	0.174566	0.150401	CXCL10/VEGFA/MIF	3
MF	GO:0022858	alanine transmembrane transporter activity	2/302	16/18369	0.0277731	0.184312	0.158798	SLC36A2/SLC7A8	2
MF	GO:0015085	calcium ion transmembrane transporter activity	6/302	142/18369	0.0300772	0.19736	0.17004	SCN7A/GPM6A/CACNB2/GRIN2B/ATP2A3/RYR1	6
MF	GO:0099507	ligand-gated monoatomic ion channel activity involved in regulation of presynaptic membrane potential	2/302	17/18369	0.0311399	0.202063	0.174092	GRIA1/GRIN2B	2
MF	GO:0000149	SNARE binding	5/302	107/18369	0.0318146	0.204173	0.17591	SNCA/LRRK2/UNC13C/SNAP25/KCNB1	5
MF	GO:0004303	estradiol 17-beta-dehydrogenase activity	2/302	18/18369	0.0346587	0.21306	0.183566	AKR1C2/AKR1C3	2
MF	GO:0015651	quaternary ammonium group transmembrane transporter activity	2/302	18/18369	0.0346587	0.21306	0.183566	SLC22A4/SLC22A3	2
MF	GO:0034185	apolipoprotein binding	2/302	18/18369	0.0346587	0.21306	0.183566	TREM2/LPL	2
MF	GO:0043395	heparan sulfate proteoglycan binding	2/302	18/18369	0.0346587	0.21306	0.183566	LPL/COMP	2
MF	GO:0008514	organic anion transmembrane transporter activity	8/302	230/18369	0.036848	0.223463	0.192529	SLC38A11/ABCG2/SLCO4C1/SLC22A4/SLC36A2/SLC22A3/SLC7A8/SLC4A1	8
MF	GO:0030674	protein-macromolecule adaptor activity	11/302	361/18369	0.0371162	0.223463	0.192529	COL8A2/COL11A1/SH2D1B/ANK2/LPL/ANK1/ANK3/LRRK2/SLC4A1/SNAP25/XK	11
MF	GO:0004970	ionotropic glutamate receptor activity	2/302	19/18369	0.0383236	0.22381	0.192828	GRIA1/GRIN2B	2
MF	GO:0005326	neurotransmitter transmembrane transporter activity	2/302	19/18369	0.0383236	0.22381	0.192828	SLC22A3/SLC6A16	2
MF	GO:0036041	long-chain fatty acid binding	2/302	19/18369	0.0383236	0.22381	0.192828	S100A9/S100A8	2
MF	GO:0005125	cytokine activity	8/302	235/18369	0.040975	0.236925	0.204128	CXCL9/CXCL10/CXCL14/VEGFA/BMP5/CXCL12/CCL18/MIF	8
MF	GO:0031418	L-ascorbic acid binding	2/302	20/18369	0.0421288	0.238866	0.2058	PLOD1/EGLN3	2
MF	GO:0036122	BMP binding	2/302	20/18369	0.0421288	0.238866	0.2058	SOST/COMP	2
MF	GO:0016903	oxidoreductase activity, acting on the aldehyde or oxo group of donors	3/302	48/18369	0.0442278	0.248356	0.213977	AKR1C3/GAPDH/ALDH1A3	3
MF	GO:0005504	fatty acid binding	3/302	49/18369	0.0465586	0.258954	0.223108	S100A9/S100A8/PMP2	3
MF	GO:0015171	amino acid transmembrane transporter activity	4/302	83/18369	0.0479459	0.264155	0.227588	SLC38A11/SLC22A4/SLC36A2/SLC7A8	4
