# Supplementary material for: Identification of Key Bioactive Compounds of Medicine–Food Homologous Substances and Their Multi-Target Intervention Effects in Osteosarcoma Treatment
Source: Int J Mol Sci. 2026 Jan 29;27(3):1360. doi: 10.3390/ijms27031360 (PMC12898791; doi:10.3390/ijms27031360)
Supplement: Supplementary file 1 [file ijms-27-01360-s001.zip › Supplementary Table S2_KEGG.xlsx]

## Sheet: Sheet1
ID	Description	GeneRatio	BgRatio	pvalue	p.adjust	qvalue	geneID	Count
hsa04820	Cytoskeleton in muscle cells	21/186	233/9434	5.37322e-09	1.22509e-06	1.15948e-06	ENO1/COL11A1/TNNI1/ACTN2/TTN/ANK2/THBS4/MYOT/COL9A1/THBS2/TMOD1/ITGA8/ANK3/NRAP/PKP2/ITGA7/CAPN3/MYH1/MYOM1/COMP/COL6A1	21
hsa04151	PI3K-Akt signaling pathway	14/186	362/9434	0.012273	0.21525	0.203722	THBS4/VEGFA/COL9A1/MYB/THBS2/ITGA8/LPAR5/COL2A1/ITGA7/FGF9/TCL1A/CHAD/COMP/COL6A1	14
hsa04510	Focal adhesion	11/186	203/9434	0.00224341	0.0639371	0.060513	THBS4/VEGFA/COL9A1/THBS2/PIP5K1B/ITGA8/COL2A1/ITGA7/CHAD/COMP/COL6A1	11
hsa04512	ECM-receptor interaction	10/186	89/9434	9.19314e-06	0.00104802	0.000991891	THBS4/COL9A1/THBS2/ITGA8/COL2A1/ITGA7/GP1BA/CHAD/COMP/COL6A1	10
hsa05150	Staphylococcus aureus infection	9/186	102/9434	0.00017542	0.00799917	0.00757077	MASP2/C1QC/FCGR2A/FCGR3B/CAMP/C2/DEFA4/DEFA3/FCAR	9
hsa04974	Protein digestion and absorption	9/186	105/9434	0.00021879	0.00831401	0.00786875	COL8A2/COL11A1/SLC36A2/COL9A1/COL10A1/COL17A1/COL2A1/SLC7A8/COL6A1	9
hsa04145	Phagosome	9/186	159/9434	0.0041757	0.105784	0.100119	FCGR2A/FCGR3B/TFRC/THBS4/THBS2/MPO/COMP/FCAR/TUBB1	9
hsa05130	Pathogenic Escherichia coli infection	9/186	203/9434	0.0190242	0.289168	0.273682	FCGR2A/CLDN11/CLDN1/CYFIP2/BAIAP2L1/GAPDH/LPAR5/WASF3/TUBB1	9
hsa02010	ABC transporters	7/186	45/9434	2.49111e-05	0.00189324	0.00179185	ABCG2/ABCA13/ABCD2/ABCA8/ABCA9/ABCA6/ABCA10	7
hsa05144	Malaria	7/186	50/9434	5.0458e-05	0.00287611	0.00272208	GYPA/THBS4/THBS2/HBB/HBA2/HBA1/COMP	7
hsa04066	HIF-1 signaling pathway	7/186	110/9434	0.00597482	0.136226	0.12893	ENO1/TF/TFRC/VEGFA/GAPDH/EGLN3/HMOX1	7
hsa05322	Systemic lupus erythematosus	7/186	144/9434	0.023715	0.318059	0.301026	C1QC/FCGR2A/FCGR3B/C2/GRIN2B/CTSG/ELANE	7
hsa05412	Arrhythmogenic right ventricular cardiomyopathy	6/186	86/9434	0.00691454	0.14332	0.135644	ACTN2/ITGA8/CACNB2/PKP2/ITGA7/ATP2A3	6
hsa04061	Viral protein interaction with cytokine and cytokine receptor	6/186	100/9434	0.014003	0.228049	0.215836	IL18RAP/CXCL9/CXCL10/CXCL14/CXCL12/CCL18	6
hsa04350	TGF-beta signaling pathway	6/186	110/9434	0.0214455	0.305598	0.289231	FMOD/TF/TFRC/ID4/BMP5/CDKN2B	6
hsa04666	Fc gamma R-mediated phagocytosis	5/186	99/9434	0.0457504	0.486418	0.460368	FCGR2A/FCGR3B/AMPH/PIP5K1B/WASF3	5
hsa05410	Hypertrophic cardiomyopathy	5/186	99/9434	0.0457504	0.486418	0.460368	TTN/ITGA8/CACNB2/ITGA7/ATP2A3	5
hsa03273	Virion - Lassa virus and SFTS virus	4/186	17/9434	0.000284758	0.00927499	0.00877826	TFRC/PCDH7/PCDH20/PCDH9	4
hsa04216	Ferroptosis	4/186	42/9434	0.00912948	0.17346	0.16417	TF/TFRC/ACSL6/HMOX1	4
hsa04920	Adipocytokine signaling pathway	4/186	70/9434	0.0490684	0.486418	0.460368	LEPR/ACSL6/ACACB/SLC2A4	4
hsa05143	African trypanosomiasis	3/186	37/9434	0.0358824	0.45451	0.430169	HBB/HBA2/HBA1	3
hsa00500	Starch and sucrose metabolism	3/186	40/9434	0.0437285	0.486418	0.460368	AMY2B/MGAM/PYGM	3
hsa00061	Fatty acid biosynthesis	2/186	18/9434	0.0481016	0.486418	0.460368	ACSL6/ACACB	2
