# Supplementary material for: Identification of Key Bioactive Compounds of Medicine–Food Homologous Substances and Their Multi-Target Intervention Effects in Osteosarcoma Treatment
Source: Int J Mol Sci. 2026 Jan 29;27(3):1360. doi: 10.3390/ijms27031360 (PMC12898791; doi:10.3390/ijms27031360)
Supplement: Supplementary file 1 [file ijms-27-01360-s001.zip › Supplementary Table S3_all_herb_SMILES.xlsx]

## Sheet: 01.all_herb_SMILES
Herb	cid	molecule_name	SMILES
baizhi	98608	Phellopterin	CC(=CCOC1=C2C(=C(C3=C1OC(=O)C=C3)OC)C=CO2)C
baizhi	69502	Prangenidin	CC(=CCC1=C2C=CC(=O)OC2=C(C3=C1C=CO3)O)C
baizhi	5365676	Linolein, 2-mono-	CCCCCC=CCC=CCCCCCCCC(=O)OC(CO)CO
baizhi	17164	methyl icosa-11,14-dienoate	CCCCCC=CCC=CCCCCCCCCCC(=O)OC
baizhi	182251	Prangenin	CC1(C(O1)COC2=C3C(=CC4=C2OC=C4)C=CC(=O)O3)C
bajiaohuixiang	64971	Mairin	CC(=C)C1CCC2(C1C3CCC4C5(CCC(C(C5CCC4(C3(CC2)C)C)(C)C)O)C)C(=O)O
bajiaohuixiang	5280445	luteolin	C1=CC(=C(C=C1C2=CC(=O)C3=C(C=C(C=C3O2)O)O)O)O
bajiaohuixiang	5280863	kaempferol	C1=CC(=CC=C1C2=C(C(=O)C3=C(C=C(C=C3O2)O)O)O)O
bajiaohuixiang	9064	(+)-catechin	C1C(C(OC2=CC(=CC(=C21)O)O)C3=CC(=C(C=C3)O)O)O
bajiaohuixiang	5280343	quercetin	C1=CC(=C(C=C1C2=C(C(=O)C3=C(C=C(C=C3O2)O)O)O)O)O
biba	72307	sesamin	C1C2C(COC2C3=CC4=C(C=C3)OCO4)C(O1)C5=CC6=C(C=C5)OCO6
biba	5320621	piperlonguminine	CC(C)CNC(=O)C=CC=CC1=CC2=C(C=C1)OCO2
biba	9974595	pipernonaline	C1CCN(CC1)C(=O)C=CCCCCC=CC2=CC3=C(C=C2)OCO3
biba	6439947	dehydropipernonaline	C1CCN(CC1)C(=O)C=CC=CCCC=CC2=CC3=C(C=C2)OCO3
biba	532276	N-(2,5-dimethoxyphenyl)-4-methoxybenzamide	COC1=CC=C(C=C1)C(=O)NC2=C(C=CC(=C2)OC)OC
biba	6441067	N-Isobutyl-2,4-icosadienamide	CCCCCCCCCCCCCCCC=CC=CC(=O)NCC(C)C
biba	638024	piperine	C1CCN(CC1)C(=O)C=CC=CC2=CC3=C(C=C2)OCO3
biba	101689	Pisatin	COC1=CC2=C(C=C1)C3C(CO2)(C4=CC5=C(C=C4O3)OCO5)O
biba	131750975	sylvatine	CC(C)CCCC=CCCCCNC(=O)C=CC=CC1=CC2=C(C=C1)OCO2
biba	5372162	(E,E,E)-11-(1,3-Benzodioxol-5-yl)-N-(2-methylpropyl)-2,4,10-undecatrienenamide	CC(C)CNC(=O)C=CC=CCCCCC=CC1=CC2=C(C=C1)OCO2
bohe	5317385	Fortunellin	CC1C(C(C(C(O1)OC2C(C(C(OC2OC3=CC(=C4C(=C3)OC(=CC4=O)C5=CC=C(C=C5)OC)O)CO)O)O)O)O)O
bohe	5280442	acacetin	COC1=CC=C(C=C1)C2=CC(=O)C3=C(C=C(C=C3O2)O)O
bohe	5317025	Linarin	CC1C(C(C(C(O1)OCC2C(C(C(C(O2)OC3=CC(=C4C(=C3)OC(=CC4=O)C5=CC=C(C=C5)OC)O)O)O)O)O)O)O
bohe	5281612	Diosmetin	COC1=C(C=C(C=C1)C2=CC(=O)C3=C(C=C(C=C3O2)O)O)O
bohe	222284	sitosterol	CCC(CCC(C)C1CCC2C1(CCC3C2CC=C4C3(CCC(C4)O)C)C)C(C)C
bohe	439246	naringenin	C1C(OC2=CC(=CC(=C2C1=O)O)O)C3=CC=C(C=C3)O
bohe	10207	aloe-emodin	C1=CC2=C(C(=C1)O)C(=O)C3=C(C2=O)C=C(C=C3O)CO
bohe	440735	eriodictyol	C1C(OC2=CC(=CC(=C2C1=O)O)O)C3=CC(=C(C=C3)O)O
bohe	5281617	Genkwanin	COC1=CC(=C2C(=C1)OC(=CC2=O)C3=CC=C(C=C3)O)O
caoguo	182232	ent-Epicatechin	C1C(C(OC2=CC(=CC(=C21)O)O)C3=CC(=C(C=C3)O)O)O
caoguo	10613719	(4E,6E)-1,7-bis(4-hydroxyphenyl)hepta-4,6-dien-3-one	C1=CC(=CC=C1CCC(=O)C=CC=CC2=CC=C(C=C2)O)O
caoguo	73160	(-)-catechin	C1C(C(OC2=CC(=CC(=C21)O)O)C3=CC(=C(C=C3)O)O)O
chenpi	676152	5,7-dihydroxy-2-(3-hydroxy-4-methoxyphenyl)chroman-4-one	COC1=C(C=C(C=C1)C2CC(=O)C3=C(C=C(C=C3O2)O)O)O
chenpi	12303287	Citromitin	COC1=C(C=C(C=C1)C2CC(=O)C3=C(O2)C(=C(C(=C3OC)OC)OC)OC)OC
chenpi	72344	nobiletin	COC1=C(C=C(C=C1)C2=CC(=O)C3=C(O2)C(=C(C(=C3OC)OC)OC)OC)OC
chixiaodou	11250133	Procyanidin B1	C1C(C(OC2=C1C(=CC(=C2C3C(C(OC4=CC(=CC(=C34)O)O)C5=CC(=C(C=C5)O)O)O)O)O)C6=CC(=C(C=C6)O)O)O
gancao	5320083	Glycyrol	CC(=CCC1=C(C2=C(C=C1O)OC(=O)C3=C2OC4=C3C=CC(=C4)O)OC)C
gancao	5318869	Jaranol	COC1=CC(=C2C(=C1)OC(=C(C2=O)OC)C3=CC=C(C=C3)O)O
gancao	336327	Medicarpin	COC1=CC2=C(C=C1)C3COC4=C(C3O2)C=CC(=C4)O
gancao	5281654	isorhamnetin	COC1=C(C=CC(=C1)C2=C(C(=O)C3=C(C=C(C=C3O2)O)O)O)O
gancao	5317480	Lupiwighteone	CC(=CCC1=C2C(=C(C=C1O)O)C(=O)C(=CO2)C3=CC=C(C=C3)O)C
gancao	5280378	formononetin	COC1=CC=C(C=C1)C2=COC3=C(C2=O)C=CC(=C3)O
gancao	5280448	Calycosin	COC1=C(C=C(C=C1)C2=COC3=C(C2=O)C=CC(=C3)O)O
gancao	197678	(2S)-2-[4-hydroxy-3-(3-methylbut-2-enyl)phenyl]-8,8-dimethyl-2,3-dihydropyrano[2,3-f]chromen-4-one	CC(=CCC1=C(C=CC(=C1)C2CC(=O)C3=C(O2)C4=C(C=C3)OC(C=C4)(C)C)O)C
gancao	480784	glyasperin B	CC(=CCC1=C(C=C2C(=C1O)C(=O)C(CO2)C3=C(C=C(C=C3)O)O)OC)C
gancao	392442	glyasperin F	CC1(C=CC2=C(C=CC(=C2O1)C3COC4=CC(=CC(=C4C3=O)O)O)O)C
gancao	480859	Glyasperin C	CC(=CCC1=C(C2=C(C=C1O)OCC(C2)C3=C(C=C(C=C3)O)O)OC)C
gancao	5318679	Isotrifoliol	COC1=CC(=CC2=C1C3=C(C4=C(O3)C=C(C=C4)O)C(=O)O2)O
gancao	10881804	(E)-1-(2,4-dihydroxyphenyl)-3-(2,2-dimethylchromen-6-yl)prop-2-en-1-one	CC1(C=CC2=C(O1)C=CC(=C2)C=CC(=O)C3=C(C=C(C=C3)O)O)C
gancao	5481948	Semilicoisoflavone B	CC1(C=CC2=C(O1)C(=CC(=C2)C3=COC4=CC(=CC(=C4C3=O)O)O)O)C
gancao	5281619	Glepidotin A	CC(=CCC1=C2C(=C(C=C1O)O)C(=O)C(=C(O2)C3=CC=CC=C3)O)C
gancao	442411	Glepidotin B	CC(=CCC1=C2C(=C(C=C1O)O)C(=O)C(C(O2)C3=CC=CC=C3)O)C
gancao	162412	Phaseolinisoflavan	CC1(C=CC2=C(O1)C=CC(=C2O)C3CC4=C(C=C(C=C4)O)OC3)C
gancao	5317768	Glypallichalcone	COC1=CC=C(C=C1)C(=O)C=CC2=C(C=C(C=C2)O)OC
gancao	5318999	Licochalcone B	COC1=C(C=CC(=C1O)O)C=CC(=O)C2=CC=C(C=C2)O
gancao	49856081	licochalcone G	CC(C)(C=C)C1=C(C=C(C(=C1)C=CC(=O)C2=C(C=C(C=C2)O)O)OC)O
gancao	5319013	Licoricone	CC(=CCC1=C(C=C(C(=C1OC)C2=COC3=C(C2=O)C=CC(=C3)O)O)OC)C
gancao	5317478	Gancaonin A	CC(=CCC1=C(C2=C(C=C1O)OC=C(C2=O)C3=CC=C(C=C3)OC)O)C
gancao	5317479	Gancaonin B	CC(=CCC1=C(C2=C(C=C1O)OC=C(C2=O)C3=CC(=C(C=C3)OC)O)O)C
gancao	42607811	licorice glycoside E	C1C(OC2=C(C1=O)C=CC(=C2)O)C3=CC=C(C=C3)OC4C(C(C(C(O4)CO)O)O)OC5C(C(CO5)(COC(=O)C6=CNC7=CC=CC=C76)O)O
gancao	480787	Glycyrin	CC(=CCC1=C(C=C2C(=C1OC)C=C(C(=O)O2)C3=C(C=C(C=C3)O)O)OC)C
gancao	503731	Licocoumarone	CC(=CCC1=C(C2=C(C=C1O)OC(=C2)C3=C(C=C(C=C3)O)O)OC)C
gancao	5281789	Licoisoflavone	CC(=CCC1=C(C=CC(=C1O)C2=COC3=CC(=CC(=C3C2=O)O)O)O)C
gancao	5481234	Licoisoflavone B	CC1(C=CC2=C(O1)C=CC(=C2O)C3=COC4=CC(=CC(=C4C3=O)O)O)C
gancao	392443	licoisoflavanone	CC1(C=CC2=C(O1)C=CC(=C2O)C3COC4=CC(=CC(=C4C3=O)O)O)C
gancao	10336244	shinpterocarpin	CC1(C=CC2=C(O1)C=CC3=C2OCC4C3OC5=C4C=CC(=C5)O)C
gancao	11267805	(E)-3-[3,4-dihydroxy-5-(3-methylbut-2-enyl)phenyl]-1-(2,4-dihydroxyphenyl)prop-2-en-1-one	CC(=CCC1=C(C(=CC(=C1)C=CC(=O)C2=C(C=C(C=C2)O)O)O)O)C
gancao	503737	liquiritin	C1C(OC2=C(C1=O)C=CC(=C2)O)C3=CC=C(C=C3)OC4C(C(C(C(O4)CO)O)O)O
gancao	122851	licopyranocoumarin	CC1(CCC2=C(O1)C=C3C(=C2OC)C=C(C(=O)O3)C4=C(C=C(C=C4)O)O)CO
gancao	21669128	3,22-Dihydroxy-11-oxo-delta(12)-oleanene-27-alpha-methoxycarbonyl-29-oic acid	CC1(C2CCC3(C(C2(CCC1O)C)C(=O)C=C4C3(CCC5(C4CC6(CC5OC6=O)C)C)C(=O)OC)C)C
gancao	5317777	Glyzaglabrin	C1OC2=C(O1)C(=C(C=C2)C3=COC4=C(C3=O)C=CC(=C4)O)O
gancao	124052	Glabridin	CC1(C=CC2=C(O1)C=CC3=C2OCC(C3)C4=C(C=C(C=C4)O)O)C
gancao	124049	Glabranin	CC(=CCC1=C2C(=C(C=C1O)O)C(=O)CC(O2)C3=CC=CC=C3)C
gancao	480774	Glabrene	CC1(C=CC2=C(C=CC(=C2O1)C3=CC4=C(C=C(C=C4)O)OC3)O)C
gegen	5319422	3'-Methoxydaidzein	COC1=C(C=CC(=C1)C2=COC3=C(C2=O)C=CC(=C3)O)O
gegen	171292	Daidzein-4,7-diglucoside	C1=CC(=CC=C1C2=COC3=C(C2=O)C=CC(=C3)OC4C(C(C(C(O4)CO)O)O)O)OC5C(C(C(C(O5)CO)O)O)O
heizhima	5282768	gondoic acid	CCCCCCCCC=CCCCCCCCCCC(=O)O
heizhima	101746	sesamolin	C1C2C(COC2OC3=CC4=C(C=C3)OCO4)C(O1)C5=CC6=C(C=C5)OCO6
heizhima	31161	Pedalitin	COC1=C(C(=C2C(=C1)OC(=CC2=O)C3=CC(=C(C=C3)O)O)O)O
gouqizi	9548595	Sitosterol alpha1	CC=C(CCC(C)C1CCC2C1(CCC3C2=CCC4C3(CCC(C4C)O)C)C)C(C)C
gouqizi	92110	Cycloartenol	CC(CCC=C(C)C)C1CCC2(C1(CCC34C2CCC5C3(C4)CCC(C5(C)C)O)C)C
gouqizi	5282184	Mandenol	CCCCCC=CCC=CCCCCCCCC(=O)OCC
gouqizi	5367460	Ethyl linolenate	CCC=CCC=CCC=CCCCCCCCC(=O)OCC
gouqizi	4369352	LAN	CC(CCC=C(C)C)C1CCC2(C1(CC=C3C2CCC4C3(CCC(C4(C)C)O)C)C)C
gouqizi	5280794	Stigmasterol	CCC(C=CC(C)C1CCC2C1(CCC3C2CC=C4C3(CCC(C4)O)C)C)C(C)C
gouqizi	174174	atropine	CN1C2CCC1CC(C2)OC(=O)C(CO)C3=CC=CC=C3
gouqizi	173183	campesterol	CC(C)C(C)CCC(C)C1CCC2C1(CCC3C2CC=C4C3(CCC(C4)O)C)C
gouqizi	441688	cyanin	C1=CC(=C(C=C1C2=C(C=C3C(=CC(=CC3=[O+]2)O)OC4C(C(C(C(O4)CO)O)O)O)OC5C(C(C(C(O5)CO)O)O)O)O)O
gouqizi	5283640	24-methylidenelophenol	CC1C(CCC2(C1CC=C3C2CCC4(C3CCC4C(C)CCC(=C)C(C)C)C)C)O
gouqizi	5317750	glycitein	COC1=C(C=C2C(=C1)C(=O)C(=CO2)C3=CC=C(C=C3)O)O
gouqizi	6384254	delta-Carotene	CC1=CCCC(C1C=CC(=CC=CC(=CC=CC=C(C)C=CC=C(C)C=CC=C(C)CCC=C(C)C)C)C)(C)C
gouqizi	129725503	24-ethylcholest-22-enol	CCC(C=CC(C)C1CCC2C1(CCC3C2CCC4C3(CCCC4)C)C)C(C)CO
gouqizi	69473919	24-ethylcholesta-5,22-dienol	CCC(C=CC(C)C1CCC2C1(CCC3C2CC=C4C3(CCCC4)C)C)C(C)CO
gouqizi	5281328	Fucosterol	CC=C(CCC(C)C1CCC2C1(CCC3C2CC=C4C3(CCC(C4)O)C)C)C(C)C
gouqizi	102179328	31-norlanosterol	CC1C2CCC3=C(C2(CCC1O)C)CCC4(C3(CCC4C(C)CCC=C(C)C)C)C
gouqizi	160482	Lophenol	CC1C(CCC2(C1CC=C3C2CCC4(C3CCC4C(C)CCCC(C)C)C)C)O
gouqizi	129716078	4alpha,14alpha,24-trimethylcholesta-8,24-dienol	CC1CCCC2(C1CCC3=C2CCC4(C3(CCC4C(C)CCC(=C(C)CO)C)C)C)C
gouqizi	129726843	4alpha,24-dimethylcholesta-7,24-dienol	CC1CCCC2(C1CC=C3C2CCC4(C3CCC4C(C)CCC(=C(C)CO)C)C)C
gouqizi	66727568	4alpha-methyl-24-ethylcholesta-7,24-dienol	CCC(=C(C)CO)CCC(C)C1CCC2C1(CCC3C2=CCC4C3(CCCC4C)C)C
huangjing	5281605	baicalein	C1=CC=C(C=C1)C2=CC(=O)C3=C(O2)C=C(C(=C3O)O)O
huangjing	928837	(2R)-7-hydroxy-2-(4-hydroxyphenyl)chroman-4-one	C1C(OC2=C(C1=O)C=CC(=C2)O)C3=CC=C(C=C3)O
huangjing	99474	diosgenin	CC1CCC2(C(C3C(O2)CC4C3(CCC5C4CC=C6C5(CCC(C6)O)C)C)C)OC1
huangjing	165521	4',5-Dihydroxyflavone	C1=CC(=C2C(=C1)OC(=CC2=O)C3=CC=C(C=C3)O)O
huangqi	73299	hederagenin	CC1(CCC2(CCC3(C(=CCC4C3(CCC5C4(CCC(C5(C)CO)O)C)C)C2C1)C)C(=O)O)C
huangqi	108213	Bifendate	COC1=C2C(=C(C(=C1)C(=O)OC)C3=C4C(=C(C=C3C(=O)OC)OC)OCO4)OCO2
huangqi	160767	isoflavanone	C1C(C(=O)C2=CC=CC=C2O1)C3=CC=CC=C3
huomaren	444899	arachidonic acid	CCCCCC=CCC=CCC=CCC=CCCCC(=O)O
huoxiang	33934	Diop	CC(C)CCCCCOC(=O)C1=CC=CC=C1C(=O)OCCCCCC(C)C
huoxiang	5281677	pachypodol	COC1=CC(=C2C(=C1)OC(=C(C2=O)OC)C3=CC(=C(C=C3)O)OC)O
huoxiang	5281781	irisolidone	COC1=CC=C(C=C1)C2=COC3=C(C2=O)C(=C(C(=C3)O)OC)O
huoxiang	12314136	phenanthrone	C1C2=CC=CC=C2C3=CC=CC=C3C1=O
huoxiang	45482321	Acanthoside B	COC1=CC(=CC(=C1O)OC)C2C3COC(C3CO2)C4=CC(=C(C(=C4)OC)OC5C(C(C(C(O5)CO)O)O)O)OC
kuxingren	11975273	(6Z,10E,14E,18E)-2,6,10,15,19,23-hexamethyltetracosa-2,6,10,14,18,22-hexaene	CC(=CCCC(=CCCC(=CCCC=C(C)CCC=C(C)CCC=C(C)C)C)C)C
kuxingren	5281331	Spinasterol	CCC(C=CC(C)C1CCC2C1(CCC3C2=CCC4C3(CCC(C4)O)C)C)C(C)C
kuxingren	44257530	Phaseol	CC(=CCC1=C(C=CC2=C1OC(=O)C3=C2OC4=C3C=CC(=C4)O)O)C
kuxingren	281691	Machiline	COC1=C(C=C2C(NCCC2=C1)CC3=CC=C(C=C3)O)O
kuxingren	6917970	l-SPD	COC1=C(C=C2C3CC4=C(CN3CCC2=C1)C(=C(C=C4)O)OC)O
lianzixin	440988	(R)-Norcoclaurine	C1CNC(C2=CC(=C(C=C21)O)O)CC3=CC=C(C=C3)O
lianzixin	442169	Armepavine	CN1CCC2=CC(=C(C=C2C1CC3=CC=C(C=C3)O)OC)OC
lianzixin	10146	Nuciferin	CN1CCC2=CC(=C(C3=C2C1CC4=CC=CC=C43)OC)OC
lianzixin	259803	NSC90384	CC12CCC(CC1CCC3C2C(CC4(C3(CCC4C5=COC(=O)C=C5)O)C)O)O
lianzixin	5319081	Loureirin A	COC1=CC(=C(C=C1)CCC(=O)C2=CC=C(C=C2)O)OC
lianzixin	200480	Pronuciferin	CN1CCC2=CC(=C(C3=C2C1CC34C=CC(=O)C=C4)OC)OC
lingzhi	14137634	(+)-Ganoderic acid Mf	CC(CCC=C(C)C(=O)O)C1CC(C2(C1(CC=C3C2=CCC4C3(CCC(C4(C)C)OC(=O)C)C)C)C)O
lingzhi	5283669	campesta-7,22E-dien-3beta-ol	CC(C)C(C)C=CC(C)C1CCC2C1(CCC3C2=CCC4C3(CCC(C4)O)C)C
lingzhi	21635716	5alpha-Lanosta-7,9(11),24-triene-15alpha,26-dihydroxy-3-one	CC(CCC=C(C)CO)C1CC(C2(C1(CC=C3C2=CCC4C3(CCC(=O)C4(C)C)C)C)C)O
lingzhi	14015434	epoxyganoderiol A	CC(CCC1C(O1)(C)CO)C2CCC3(C2(CCC4=C3C(CC5C4(CCC(=O)C5(C)C)C)O)C)C
lingzhi	14015436	epoxyganoderiol B	CC(CCC1C(O1)(C)CO)C2CCC3(C2(CC=C4C3=CCC5C4(CCC(=O)C5(C)C)C)C)C
lingzhi	14015438	epoxyganoderiol C	CC(CCC1C(O1)(C)CO)C2CCC3(C2(CC=C4C3=CCC5C4(CCC(C5(C)C)O)C)C)C
lingzhi	139585889	Ergosta-7,22-dien-3beta-yl palmitate	CCCCCCCCCCCCCCCC(=O)OC1CCC2(C3CCC4(C(C3=CCC2C1)CCC4C(C)C=CC(C)C(C)C)C)C
lingzhi	5351516	Peroxyergosterol	CC(C)C(C)C=CC(C)C1CCC2C1(CCC3C24C=CC5(C3(CCC(C5)O)C)OO4)C
lingzhi	14015440	ganoderal B	CC(CCC=C(C)C=O)C1CCC2(C1(CCC3=C2C(CC4C3(CCC(=O)C4(C)C)C)O)C)C
luohanguo	5377686	Flazin	C1=CC=C2C(=C1)C3=CC(=NC(=C3N2)C4=CC=C(O4)CO)C(=O)O
machixian	5280489	beta-carotene	CC1=C(C(CCC1)(C)C)C=CC(=CC=CC(=CC=CC=C(C)C=CC=C(C)C=CC2=C(CCCC2(C)C)C)C)C
maiya	5284433	Nivalenol	CC1=CC2C(C(C1=O)O)(C3(C(C(C(C34CO4)O2)O)O)C)CO
maiya	5280795	Delta-D	CC(C)CCCC(C)C1CCC2C1(CCCC2=CC=C3CC(CCC3=C)O)C
maiya	5458510	3-ACETYLDEOXYNIVALENOL	CC1=CC2C(C(C1=O)O)(C3(CC(C(C34CO4)O2)OC(=O)C)C)CO
maiya	5379265	5,7-Dihydroxy-3',4',5'-trimethoxyflavon	COC1=CC(=CC(=C1OC)OC)C2=CC(=O)C3=C(C=C(C=C3O2)O)O
maiya	74715	Naphthol aS-bl phosphate	COC1=CC=CC=C1NC(=O)C2=C(C=C3C=CC(=CC3=C2)Br)OP(=O)(O)O
maiya	162350	isovitexin	C1=CC(=CC=C1C2=CC(=O)C3=C(O2)C=C(C(=C3O)C4C(C(C(C(O4)CO)O)O)O)O)O
maiya	128853	delphinidin	C1=C(C=C(C(=C1O)O)O)C2=[O+]C3=CC(=CC(=C3C=C2O)O)O
maiya	54711004	digallate	C1=C(C=C(C(=C1O)[O-])O)C(=O)OC2=CC(=CC(=C2O)O)C(=O)O
maiya	14985	vitamin-e	CC1=C(C2=C(CCC(O2)(C)CCCC(C)CCCC(C)CCCC(C)C)C(=C1O)C)C
mugua	5363269	Ethyl oleate (NF)	CCCCCCCCC=CCCCCCCCC(=O)OCC
pangdahai	5354133	Flexricin P-1	CCCCCCC(CC=CCCCCCCCC(=O)OC)O
pangdahai	5364486	methyl (E)-nonadec-10-enoate	CCCCCCCCC=CCCCCCCCCC(=O)OC
qianshi	440832	pelargonidin	C1=CC(=CC=C1C2=[O+]C3=CC(=CC(=C3C=C2O)O)O)O
qianshi	5281227	canthaxanthine	CC1=C(C(CCC1=O)(C)C)C=CC(=CC=CC(=CC=CC=C(C)C=CC=C(C)C=CC2=C(C(=O)CCC2(C)C)C)C)C
qianshi	11227325	carotenoid	CC1=C(C(CC(C1)O)(C)C)C#CC(=CC=CC(=CC=CC=C(C)C=CC=C(C)C(=O)C=C2C(CC(CC2(C)O)O)(C)C)C)CO
wumei	667495	(2R)-5,7-dihydroxy-2-(4-hydroxyphenyl)chroman-4-one	C1C(OC2=CC(=CC(=C2C1=O)O)O)C3=CC=C(C=C3)O
wumei	6421258	Methyl arachidonate	CCCCCC=CCC=CCC=CCC=CCCCC(=O)OC
xiangru	471722	Mosloflavone	COC1=C(C(=C2C(=C1)OC(=CC2=O)C3=CC=CC=C3)O)OC
xiangru	471719	Negletein	COC1=C(C(=C2C(=C1)OC(=CC2=O)C3=CC=CC=C3)O)O
xiangru	5316733	DIHYDROOROXYLIN	COC1=C(C2=C(C=C1O)OC(CC2=O)C3=CC=CC=C3)O
xiangru	5280666	Chryseriol	COC1=C(C=CC(=C1)C2=CC(=O)C3=C(C=C(C=C3O2)O)O)O
xiangru	5281670	morin	C1=CC(=C(C=C1O)O)C2=C(C(=O)C3=C(C=C(C=C3O2)O)O)O
xiangru	188316	Moslosooflavone	COC1=C(C2=C(C(=C1)O)C(=O)C=C(O2)C3=CC=CC=C3)OC
xiangru	440186	4-(beta-D-glucosyloxy)benzoic acid	C1=CC(=CC=C1C(=O)O)OC2C(C(C(C(O2)CO)O)O)O
xiangyuan	5376350	cryptoflavin	CC1=C(C(CC(C1)O)(C)C)C=CC(=CC=CC(=CC=CC=C(C)C=CC=C(C)C2C=C3C(CCCC3(O2)C)(C)C)C)C
xiangyuan	12112747	luteoxanthin	CC(=CC=CC=C(C)C=CC=C(C)C1C=C2C(CC(CC2(O1)C)O)(C)C)C=CC=C(C)C=CC34C(CC(CC3(O4)C)O)(C)C
xiangyuan	134737870	mutatoxanthin	CC1=C(C(CC(C1)O)(C)C)C=CC(=CC=CC(=CC=CC=C(C)C=CC=C(C)C2C=C3C(CC(CC3(O2)C)O)(C)C)C)C
xiangyuan	119041	Obacunone	CC1(C2CC(=O)C3(C(C2(C=CC(=O)O1)C)CCC4(C35C(O5)C(=O)OC4C6=COC=C6)C)C)C
xiangyuan	72281	Hesperetin	COC1=C(C=C(C=C1)C2CC(=O)C3=C(C=C(C=C3O2)O)O)O
xiangyuan	6436722	phytofluene	CC(=CCCC(=CCCC(=CCCC(=CC=CC=C(C)C=CC=C(C)CCC=C(C)CCC=C(C)C)C)C)C)C
xiaohuixiang	10212	Ammidin	CC(=CCOC1=C2C(=CC3=C1OC=C3)C=CC(=O)O2)C
xiebai	5354503	Sitosteryl acetate	CCC(CCC(C)C1CCC2C1(CCC3C2CC=C4C3(CCC(C4)OC(=O)C)C)C)C(C)C
xiebai	5372945	n-coumaroyltyramine	C1=CC(=CC=C1CCNC(=O)C=CC2=CC=C(C=C2)O)O
xiebai	5281912	PGA(sup 1)	CCCCCC(C=CC1C=CC(=O)C1CCCCCCC(=O)O)O
xiebai	5280388	Prostaglandin B1	CCCCCC(C=CC1=C(C(=O)CC1)CCCCCCC(=O)O)O
xihonghua	8130	n-heptanal	CCCCCCC=O
xihonghua	5281232	crocetin	CC(=CC=CC=C(C)C=CC=C(C)C(=O)O)C=CC=C(C)C(=O)O
xiyangshen	119307	ginsenoside rh2	CC(=CCCC(C)(C1CCC2(C1C(CC3C2(CCC4C3(CCC(C4(C)C)OC5C(C(C(C(O5)CO)O)O)O)C)C)O)C)O)C
xiyangshen	3080632	stigmast-7-enol	CCC(CCC(C)C1CCC2C1(CCC3C2=CCC4C3(CCC(C4)O)C)C)C(C)C
xiyangshen	4680	papaverine	COC1=C(C=C(C=C1)CC2=NC=CC3=CC(=C(C=C32)OC)OC)OC
yiyiren	11451146	[(2R)-2,3-dihydroxypropyl] (Z)-octadec-9-enoate	CCCCCCCCC=CCCCCCCCC(=O)OCC(CO)O
yiyiren	46173943	Coixenolide	CCCCCCC=CCCCCCCCCCC(=O)OC(C)C(C)OC(=O)CCCCCCCC=CCCCCCC
yiyiren	5319879	2-Monoolein	CCCCCCCCC=CCCCCCCCC(=O)OC(CO)CO
yuganzi	5281855	ellagic acid	C1=C2C3=C(C(=C1O)O)OC(=O)C4=CC(=C(C(=C43)OC2=O)O)O
yuganzi	3081374	leucodelphinidin	C1=C(C=C(C(=C1O)O)O)C2C(C(C3=C(C=C(C=C3O2)O)O)O)O
yuganzi	45268814	phyllaemblicin A	CC1COC2(CC1OC(=O)C3=CC=CC=C3)C(=O)C4(C(CC(CC4O2)C(=O)OC5C(C(C(C(O5)CO)O)O)O)O)O
yuganzi	358901	Phyllanthin	COCC(CC1=CC(=C(C=C1)OC)OC)C(CC2=CC(=C(C=C2)OC)OC)COC
yuganzi	65064	(-)-epigallocatechin-3-gallate	C1C(C(OC2=CC(=CC(=C21)O)O)C3=CC(=C(C(=C3)O)O)O)OC(=O)C4=CC(=C(C(=C4)O)O)O
yuganzi	71308174	chebulic acid	C1=C2C(=C(C(=C1O)O)O)C(C(OC2=O)C(=O)O)C(CC(=O)O)C(=O)O
yuxingcao	5319734	1-methyl-2-nonacosyl-4-quinolone	CCCCCCCCCCCCCCCCCCCCCCCCCCCCCC1=CC(=O)C2=CC=CC=C2N1C
yuxingcao	442408	C09747	CC1=CC2C(C(C1=O)O)(C3(CC(C(C34CO4)O2)O)C)CO
Zhijuzi	160179	Perlolyrine	C1=CC=C2C(=C1)C3=C(N2)C(=NC=C3)C4=CC=C(O4)CO
Zhijuzi	161352	21302-79-4	CC(=C)C1CCC2(C1C3CCC4C(C3(CC2)C)(CCC5C4(C(C(C5(C)C)O)C(=O)O)C)C)C(=O)O
zhizi	11869658	(4aS,6aR,6aS,6bR,8aR,10R,12aR,14bS)-10-hydroxy-2,2,6a,6b,9,9,12a-heptamethyl-1,3,4,5,6,6a,7,8,8a,10,11,12,13,14b-tetradecahydropicene-4a-carboxylic acid	CC1(CCC2(CCC3(C(=CCC4C3(CCC5C4(CCC(C5(C)C)O)C)C)C2C1)C)C(=O)O)C
zhizi	62331	Sudan III	C1=CC=C(C=C1)N=NC2=CC=C(C=C2)N=NC3=C(C=CC4=CC=CC=C43)O
zhizi	638072	Supraene	CC(=CCCC(=CCCC(=CCCC=C(C)CCC=C(C)CCC=C(C)C)C)C)C
zhizi	68081	isoimperatorin	CC(=CCOC1=C2C=CC(=O)OC2=CC3=C1C=CO3)C
zhizi	5280862	3-Methylkempferol	COC1=C(OC2=CC(=CC(=C2C1=O)O)O)C3=CC=C(C=C3)O
zhizi	3082301	GBGB	COC(=O)C1=COC(C2C1CC=C2CO)OC3C(C(C(C(O3)COC4C(C(C(C(O4)CO)O)O)O)O)O)O
zisu	445586	LAX	CCCCCC=CCCCCC=CCCCCCCC(=O)O
zisu	457801	poriferast-5-en-3beta-ol	CCC(CCC(C)C1CCC2C1(CCC3C2CC=C4C3(CCC(C4)O)C)C)C(C)C
zisuzi	101690	Cycloeucalenol	CC1C2CCC3C4(CCC(C4(CCC35C2(C5)CCC1O)C)C(C)CCC(=C)C(C)C)C
zisuzi	65252	Obtusifoliol	CC1C2CCC3=C(C2(CCC1O)C)CCC4(C3(CCC4C(C)CCC(=C)C(C)C)C)C
wushaoshe	222284	sitosterol	CCC(CCC(C)C1CCC2C1(CCC3C2CC=C4C3(CCC(C4)O)C)C)C(C)C
wushaoshe	16212927	22469-52-9	CC(C)C1CCC2(C3C1C4C2(C4C3)C)C
wushaoshe	10892118	Brachystemidine A	COC1CCC(=O)N1C2C=C(CO2)COC(=O)C3=CC=CN3
wushaoshe	17865499	Dihydro-Ferulic Acid	COC1=C(C=CC(C1)C=CC(=O)O)O
wushaoshe	9928521	Collagen Proline Hydroxylase Inhibitor	CCCN(CC)C(=O)C1=CN=C2C(=C1)C=CC3=C2NC=C(C3=O)[N+](=O)[O-]
wushaoshe	11557282	5-Methyl-(211C)1H-Pyrimidine-2,4-Dione	CC1=CNC(=O)NC1=O
wushaoshe	1135	Thymine	CC1=CNC(=O)NC1=O
wushaoshe	16680208	Dihydroferulic Acid Octyl	CCCCCCCCOC(=O)CCC1=CC(=C(C=C1)O)OC
wushaoshe	28813	BUTYL ISOBUTYL PHTHALATE	CCCCOC(=O)C1=CC=CC=C1C(=O)OCC(C)C
wushaoshe	126	4-Hydroxybenzaldehyde	C1=CC(=CC=C1C=O)O
daidaihua	21636184	(2S,3R,4S,5S,6R)-2-[4-[(3S,3aR,6S,6aR)-6-[4-[(1S,2R)-1,3-Dihydroxy-1-[3-Methoxy-4-[(2S,3R,4S,5S,6R)-3,4,5-Trihydroxy-6-(Hydroxymethyl)Oxan-2-Yl]Oxyphenyl]Propan-2-Yl]Oxy-3,5-Dimethoxyphenyl]-1,3,3a,4,6,6a-Hexahydrofuro[3,4-C]Furan-3-Yl]-2-Methoxyphenoxy]-6-(Hydroxymethyl)Oxane-3,4,5-Triol	COC1=CC(=CC(=C1OC(CO)C(C2=CC(=C(C=C2)OC3C(C(C(C(O3)CO)O)O)O)OC)O)OC)C4C5COC(C5CO4)C6=CC(=C(C=C6)OC7C(C(C(C(O7)CO)O)O)O)OC
daidaihua	14463	(3R)-3-Hydroxy-L-Aspartic Acid	C(C(C(=O)O)O)(C(=O)O)N
daidaihua	443162	(-)-Alpha-Terpineol	CC1=CCC(CC1)C(C)(C)O
daidaihua	5318653	Rhynchophylline	CCC1CN2CCC3(C2CC1C(=COC)C(=O)OC)C4=CC=CC=C4NC3=O
daidaihua	5322011	Triacontan-15-Ol	CCCCCCCCCCCCCCCC(CCCCCCCCCCCCCC)O
daidaihua	5281517	18794-84-8	CC(=CCCC(=CCCC(=C)C=C)C)C
daidaihua	11636	HEPTACOSANE	CCCCCCCCCCCCCCCCCCCCCCCCCCC
daidaihua	100004458	N-[(1R)-1-(3-Hydroxycyclobutyl)-2-Pyridin-4-Ylethyl]-2-Methoxy-6-Methylbenzamide	CC1=C(C(=CC=C1)OC)C(=O)NC(CC2=CC=NC=C2)C3CC(C3)O
daidaihua	70702	Stirrup	CC(=CCCC(=CCCC(C)(C=C)O)C)C
daidaihua	11063784	Threo-Guaiacylglycerol	COC1=C(C=CC(=C1)C(C(CO)O)O)O
daidaihua	179651	Limonin	CC1(C2CC(=O)C3(C(C24COC(=O)CC4O1)CCC5(C36C(O6)C(=O)OC5C7=COC=C7)C)C)C
daidaihua	11275287	(4R)-4beta-Hydroxy-5beta-Pentyl-4,5-Dihydrofuran-2(3H)-One	CCCCCC1C(CC(=O)O1)O
daidaihua	52931478	(25R)-5alpha-Spirostan-3beta,6alpha-Diol	CCC1C(CC2C1(CCC3C2CC(C4C3(CCC(C4)O)C)O)C)OC5(CCC(CO5)C)C
daidaihua	5356544	D-Nerolidol	CC(=CCCC(=CCCC(C)(C=C)O)C)C
daidaihua	5281542	Harpagoside	CC1(CC(C2(C1C(OC=C2)OC3C(C(C(C(O3)CO)O)O)O)O)O)OC(=O)C=CC4=CC=CC=C4
daidaihua	243	Benzoic Acid	C1=CC=C(C=C1)C(=O)O
daidaihua	73399	Pinoresinol	COC1=C(C=CC(=C1)C2C3COC(C3CO2)C4=CC(=C(C=C4)O)OC)O
daidaihua	44145386	Beta-D-Glucopyranoside, 2,6-Dimethoxy-4-(Tetrahydro-4-(4-Hydroxy-3,5-Dimethoxyphenyl)-1H,3H-Furo(3,4-C)Furan-1-Yl)Phenyl, (1S-(1alpha,3aalpha,4a,6aalpha))-	COC1=CC(=CC(=C1O)OC)C2C3COC(C3CO2)C4(C(OC(C(C4O)(O)OC)OC5=CC=CC=C5)C(O)OC)O
daidaihua	11463	TERPINOLENE	CC1=CCC(=C(C)C)CC1
daidaihua	11137200	(2R,3S)-3-Hydroxypyrrolidine-2-Carboxylic Acid	C1CNC(C1O)C(=O)O
daidaihua	5316262	Cycloolivil	COC1=C(C=C2C(C(C(CC2=C1)(CO)O)CO)C3=CC(=C(C=C3)O)OC)O
daidaihua	92138	Elemol	CC(=C)C1CC(CCC1(C)C=C)C(C)(C)O
daidaihua	68972	1-Triacontanol	CCCCCCCCCCCCCCCCCCCCCCCCCCCCCCO
daidaihua	5281426	Umbelliferone	C1=CC(=CC2=C1C=CC(=O)O2)O
daidaihua	932	Naringenin	C1C(OC2=CC(=CC(=C2C1=O)O)O)C3=CC=C(C=C3)O
daidaihua	11464	4-Bromobenzoic Acid	C1=CC(=CC=C1C(=O)O)Br
daidaihua	7462	ALPHA-TERPINENE	CC1=CC=C(CC1)C(C)C
daidaihua	101351161	3,4,4abeta,5,6,7,8,8a-Octahydro-3-Isopropylidene-5-Methylene-8aalpha-Methylnaphthalene-2(1H)-One	CC(=C1CC2C(=C)CCCC2(CC1=O)C)C
daidaihua	92221	(+)-Camphene	CC1(C2CCC(C2)C1=C)C
daidaihua	1794427	CHLOROGENIC ACID	C1C(C(C(CC1(C(=O)O)O)OC(=O)C=CC2=CC(=C(C=C2)O)O)O)O
daidaihua	42626572	(Z)-3,7,11-Trimethyldodec-6-En-1-Ol	CC(C)CCCC(=CCCC(C)CCO)C
daidaihua	11480435	Catechol,[14c(U)]	C1=CC=C(C(=C1)O)O
daidaihua	5318717	Juglanin	C1=CC(=CC=C1C2=C(C(=O)C3=C(C=C(C=C3O2)O)O)OC4C(C(C(O4)CO)O)O)O
daidaihua	8181	METHYL PALMITATE	CCCCCCCCCCCCCCCC(=O)OC
daidaihua	102237317	Dunnisinin	COC(=O)C1COC2C3C1C=CC3(CO2)O
daidaihua	100000554	(1S,2S,3S)-1-(Methoxymethyl)-2-Methylsulfonyl-3-Phenylcyclopropane-1-Carbonitrile	COCC1(C(C1S(=O)(=O)C)C2=CC=CC=C2)C#N
daidaihua	45482331	CHEMBL573786	COC1=CC(=CC(=C1OC2C(C(C(C(O2)CO)O)O)O)OC)C3C4COC(C4CO3)C5=CC(=C(C=C5)O)OC
daidaihua	1549019	Jasmone, (E)-	CCC=CCC1=C(CCC1=O)C
daidaihua	439250	(-)-Limonene	CC1=CCC(CC1)C(=C)C
daidaihua	14033813	Olivil 4'-O-Beta-D-Glucopyranoside, >=95% (LC/MS-ELSD)	COC1=C(C=CC(=C1)CC2(COC(C2CO)C3=CC(=C(C=C3)OC4C(C(C(C(O4)CO)O)O)O)OC)O)O
daidaihua	5273570	Olivil	COC1=C(C=CC(=C1)CC2(COC(C2CO)C3=CC(=C(C=C3)O)OC)O)O
daidaihua	311	Citric Acid	C(C(=O)O)C(CC(=O)O)(C(=O)O)O
daidaihua	440968	(-)-Alpha-Pinene	CC1=CCC2CC1C2(C)C
daidaihua	44202792	Liriodendrin	COC1=CC(=CC(=C1OC2C(C(C(C(O2)CO)O)O)O)OC)C3C4COC(C4CO3)C5=CC(=C(C(=C5)OC)OC6C(C(C(C(O6)CO)O)O)O)OC
daidaihua	4004	Malathion	CCOC(=O)CC(C(=O)OCC)SP(=S)(OC)OC
daidaihua	5320287	Ombuin	COC1=C(C=C(C=C1)C2=C(C(=O)C3=C(C=C(C=C3O2)OC)O)O)O
daidaihua	442836	Eucommin A	COC1=CC(=CC(=C1OC2C(C(C(C(O2)CO)O)O)O)OC)C3C4COC(C4CO3)C5=CC(=C(C=C5)O)OC
daidaihua	289	Pyrocatechol	C1=CC=C(C(=C1)O)O
daidaihua	9845703	Beta-Citraurin	CC1=C(C(CC(C1)O)(C)C)C=CC(=CC=CC(=CC=CC=C(C)C=CC=C(C)C=O)C)C
daidaihua	5460022	D-Isomaltose	C(C1C(C(C(C(O1)OCC(C(C(C(C=O)O)O)O)O)O)O)O)O
daidaihua	18413781	Pentadecanethioic Acid	CCCCCCCCCCCCCCC(=O)S
daidaihua	45358157	AKOS015965499	CC1CCC2(CCC3(C(=CCC4C3(CCC5C4(CCC(C5(C)C)O)C)C)C2C1C)C)C(=O)O
daidaihua	5281166	Jasmonic Acid	CCC=CCC1C(CCC1=O)CC(=O)O
daidaihua	443354	Geniposidic Acid	C1C=C(C2C1C(=COC2OC3C(C(C(C(O3)CO)O)O)O)C(=O)O)CO
daidaihua	12305517	11-Deoxoglycyrrhetinic Acid	CC1(C2CCC3(C(C2(CCC1O)C)CC=C4C3(CCC5(C4CC(CC5)(C)C(=O)O)C)C)C)C
daidaihua	51382654	Erythro-Guaiacylglycerol	COC1=C(C=CC(=C1)C(C(CO)O)O)O
daidaihua	100000311	(1R,2S)-2-(4-Chlorophenyl)Sulfonyl-1-(Methoxymethyl)Cyclopropane-1-Carboxylic Acid	COCC1(CC1S(=O)(=O)C2=CC=C(C=C2)Cl)C(=O)O
daidaihua	457801	poriferast-5-en-3beta-ol	CCC(CCC(C)C1CCC2C1(CCC3C2CC=C4C3(CCC(C4)O)C)C)C(C)C
daidaihua	4113848	4449-51-8	CC1CC2C(C(C3(O2)CCC4C5CC=C6CC(CCC6(C5CC4=C3C)C)O)C)NC1
daidaihua	45358128	AKOS015965362	C1C=C(C2C1C(=COC2OC3C(C(C(C(O3)CO)O)O)O)C(=O)CO)CO
daidaihua	23205	HELENALIN	CC1CC2C(C(C3(C1C=CC3=O)C)O)C(=C)C(=O)O2
daidaihua	54758660	Fisetin(1-)	C1=CC(=C(C=C1C2=C(C(=O)C3=C(O2)C=C(C=C3)O)[O-])O)O
daidaihua	24838285	( )-O,O-Dimethyllirioresinol B	COC1=CC(=CC(=C1OC)OC)C2C3COC(C3CO2)C4=CC(=C(C(=C4)OC)OC)OC
daidaihua	5320249	Alpha-Ocimene	CC(=C)CCC=C(C)C=C
daidaihua	10011961	51146-16-8	C1=CC=C(C=C1)CC(=O)O
daidaihua	8815	Estragole	COC1=CC=C(C=C1)CC=C
daidaihua	1585026	(Z)-3,4-Dimethoxycinnamic Acid	COC1=C(C=C(C=C1)C=CC(=O)O)OC
daidaihua	5316559	2-[(1R)-2,3-Bis(Hydroxymethyl)Cyclopent-2-En-1-Yl]Ethanol	C1CC(=C(C1CCO)CO)CO
daidaihua	8635	METHYL ANTHRANILATE	COC(=O)C1=CC=CC=C1N
daidaihua	676152	5,7-dihydroxy-2-(3-hydroxy-4-methoxyphenyl)chroman-4-one	COC1=C(C=C(C=C1)C2CC(=O)C3=C(C=C(C=C3O2)O)O)O
daidaihua	442424	Genipin	COC(=O)C1=COC(C2C1CC=C2CO)O
daidaihua	11241545	(3R,6E)-Nerolidol	CC(=CCCC(=CCCC(C)(C=C)O)C)C
daidaihua	442428	Naringin	CC1C(C(C(C(O1)OC2C(C(C(OC2OC3=CC(=C4C(=O)CC(OC4=C3)C5=CC=C(C=C5)O)O)CO)O)O)O)O)O
daidaihua	10621	Hesperidin	CC1C(C(C(C(O1)OCC2C(C(C(C(O2)OC3=CC(=C4C(=O)CC(OC4=C3)C5=CC(=C(C=C5)OC)O)O)O)O)O)O)O)O
daidaihua	129010007	SW219122-1	CC1C(C(C(C(O1)OCC2C(C(C(C(O2)OC3=CC(=C4C(=O)CC(OC4=C3)C5=CC(=C(C=C5)OC)O)O)O)O)O)O)O)O
daidaihua	14543515	24173-71-5	CC1(CC2C1CCC3(C(O3)CCC2=O)C)C
daidaihua	100008181	(1R,2R,3S)-1-(Aminomethyl)-2-(4-Bromophenyl)-3-(4-Methylphenyl)Sulfonylcyclopropan-1-Amine	CC1=CC=C(C=C1)S(=O)(=O)C2C(C2(CN)N)C3=CC=C(C=C3)Br
daidaihua	643820	Nerol	CC(=CCCC(=CCO)C)C
daidaihua	5319325	(2S,3R,4S,5S,6R)-2-[4-[6-[3,5-Dimethoxy-4-[(2S,3R,4S,5S,6R)-3,4,5-Trihydroxy-6-(Hydroxymethyl)Oxan-2-Yl]Oxyphenyl]-1,3,3a,4,6,6a-Hexahydrofuro[3,4-C]Furan-3-Yl]-2-Methoxyphenoxy]-6-(Hydroxymethyl)Oxane-3,4,5-Triol	COC1=CC(=CC(=C1OC2C(C(C(C(O2)CO)O)O)O)OC)C3C4COC(C4CO3)C5=CC(=C(C=C5)OC6C(C(C(C(O6)CO)O)O)O)OC
daidaihua	985	Palmitic Acid	CCCCCCCCCCCCCCCC(=O)O
daidaihua	6616	CAMPHENE	CC1(C2CCC(C2)C1=C)C
daidaihua	102277948	Pinoresinol Di-O-Beta-D-Glucopyranoside	COC1=C(C=CC(=C1)C2C3COC(C3CO2)C4=CC(=C(C=C4)OC5C(C(C(C(O5)CO)O)O)O)OC)OC6C(C(C(C(O6)CO)O)O)O
daidaihua	54759166	2-[(4S)-4-Hydroxy-3,6-Dioxodioxan-4-Yl]Acetic Acid	C1C(=O)OOC(=O)C1(CC(=O)O)O
daidaihua	8175	Decanal	CCCCCCCCCC=O
daidaihua	12409	NONACOSANE	CCCCCCCCCCCCCCCCCCCCCCCCCCCCC
daidaihua	667495	(2R)-5,7-dihydroxy-2-(4-hydroxyphenyl)chroman-4-one	C1C(OC2=CC(=CC(=C2C1=O)O)O)C3=CC=C(C=C3)O
daidaihua	5460044	L-Iditol	C(C(C(C(C(CO)O)O)O)O)O
daidaihua	7991	Valeric Acid	CCCCC(=O)O
daidaihua	443024	Acanthoside B	COC1=CC(=CC(=C1O)OC)C2C3COC(C3CO2)C4=CC(=C(C(=C4)OC)OC5C(C(C(C(O5)CO)O)O)O)OC
daidaihua	442359	Alpha-Cubebene	CC1CCC(C2C13C2C(=CC3)C)C(C)C
daidaihua	689043	Caffeic Acid	C1=CC(=C(C=C1C=CC(=O)O)O)O
daidaihua	22559443	(4E,7E)-1,5,9,9-Tetramethyl-12-Oxabicyclo[9.1.0]Dodeca-4,7-Diene	CC1=CCCC2(C(O2)CC(C=CC1)(C)C)C
daidaihua	45268651	Tabernaemontanine	CCC1CN(C2CC3=C(C(=O)CC1C2C(=O)OC)NC4=CC=CC=C34)C
daidaihua	53477767	Hesperetin-7-Rutinoside	CC1C(C(C(C(O1)OCC2C(C(C(C(O2)OC3=CC(=C4C(=O)CC(OC4=C3)C5=CC(=C(C=C5)OC)O)O)O)O)O)O)O)O
daidaihua	5318597	Isomangiferin	C1=C2C(=CC(=C1O)O)OC3=C(C2=O)C(=CC(=C3C4C(C(C(C(O4)CO)O)O)O)O)O
daidaihua	91746597	Globulol	CC1CCC2C1C3C(C3(C)C)CCC2(C)O
daidaihua	2537	Camphor	CC1(C2CCC1(C(=O)C2)C)C
daidaihua	12304985	(-)-Globulol	CC1CCC2C1C3C(C3(C)C)CCC2(C)O
daidaihua	46230348	Neochlorogenic Acid Methyl Ester	COC(=O)C1(CC(C(C(C1)OC(=O)C=CC2=CC(=C(C=C2)O)O)O)O)O
daidaihua	31289	NONANAL	CCCCCCCCC=O
daidaihua	11334208	(Z)-9-Cycloheptadecen-1-One	C1CCCC=CCCCCCCCC(=O)CCC1
daidaihua	554	1,1-Dimethylpyrrolidinium-2-Carboxylate	C[N+]1(CCCC1C(=O)[O-])C
daidaihua	10320622	(2E,4E,6E,8E,10E,12E,14E,16E)-17-[(4S)-4-Hydroxy-2,6,6-Trimethylcyclohex-2-En-1-Yl]-2,6,11,15-Tetramethylheptadeca-2,4,6,8,10,12,14,16-Octaenal	CC1=CC(CC(C1C=CC(=CC=CC(=CC=CC=C(C)C=CC=C(C)C=O)C)C)(C)C)O
daidaihua	44584096	Reptoside	CC(=O)OC1(CCC2(C1C(OC=C2)OC3C(C(C(C(O3)CO)O)O)O)O)C
daidaihua	24085834	Prestwick2_000988	CC1(CC(C2(C1C(OC=C2)OC3C(C(C(C(O3)CO)O)O)O)O)O)OC(=O)C=CC4=CC=CC=C4
daidaihua	5363426	Nerolidyl Acetate	CC(=CCCC(=CCCC(C)(C=C)OC(=O)C)C)C
daidaihua	61275	Nerol Oxide	CC1=CCOC(C1)C=C(C)C
daidaihua	9929180	Neochlorogenic Acid Methyl Ester	COC(=O)C1(CC(C(C(C1)OC(=O)C=CC2=CC(=C(C=C2)O)O)O)O)O
daidaihua	5281167	Cis-3-Hexen-1-Ol	CCC=CCCO
daidaihua	442972	CYCLOPAMINE	CC1CC2C(C(C3(O2)CCC4C5CC=C6CC(CCC6(C5CC4=C3C)C)O)C)NC1
daidaihua	23304363	[(1S,4aR,7S,7aS)-5-Hydroxy-7-Methyl-1-[(2S,3R,4R,5R,6R)-3,4,5-Trihydroxy-6-(Hydroxymethyl)Oxan-2-Yl]Oxy-4a,5,6,7a-Tetrahydro-1H-Cyclopenta[C]Pyran-7-Yl] Acetate	CC(=O)OC1(CC(C2C1C(OC=C2)OC3C(C(C(C(O3)CO)O)O)O)O)C
daidaihua	137705801	Methyl 2-[(3R,8'AR)-6'-Ethyl-2-Oxospiro[1H-Indole-3,1'-3,5,6,7,8,8a-Hexahydro-2H-Indolizine]-7'-Yl]-3-Methoxyprop-2-Enoate	CCC1CN2CCC3(C2CC1C(=COC)C(=O)OC)C4=CC=CC=C4NC3=O
daidaihua	21637750	CHEMBL4205945	COC1=CC(=CC2=C1OC(C2CO)C3=CC(=C(C=C3)OC4C(C(C(C(O4)CO)O)O)O)OC)C=CCOC5C(C(C(C(O5)CO)O)O)O
daidaihua	14515885	Bitalgenin	C1=CC(=C(C=C1C2=CC(=O)C3=C(C(=C(C(=C3O2)O)O)O)O)O)O
daidaihua	999	PHENYLACETIC ACID	C1=CC=C(C=C1)CC(=O)O
daidaihua	442439	Neohesperidin	CC1C(C(C(C(O1)OC2C(C(C(OC2OC3=CC(=C4C(=O)CC(OC4=C3)C5=CC(=C(C=C5)OC)O)O)CO)O)O)O)O)O
daidaihua	11850	Dulcitol	C(C(C(C(C(CO)O)O)O)O)O
daidaihua	1549026	GERANYL ACETATE	CC(=CCCC(=CCOC(=O)C)C)C
daidaihua	5281516	Alpha-Farnesene	CC(=CCCC(=CCC=C(C)C=C)C)C
daidaihua	102420645	(AlphaR,3S)-Alpha,5beta-Bis(3-Methoxy-4-Hydroxyphenyl)-4alpha-[(Beta-D-Glucopyranosyloxy)Methyl]Tetrahydrofuran-3beta-Methanol	COC1=C(C=CC(=C1)C2C(C(CO2)C(C3=CC(=C(C=C3)O)OC)O)COC4C(C(C(C(O4)CO)O)O)O)O
daidaihua	379	Octanoic Acid	CCCCCCCC(=O)O
daidaihua	5281862	Urushiol III	CCCC=CCC=CCCCCCCCC1=C(C(=CC=C1)O)O
daidaihua	5315941	Civetone	C1CCCC=CCCCCCCCC(=O)CCC1
daidaihua	1549109	(E,Z)-Farnesol	CC(=CCCC(=CCCC(=CCO)C)C)C
daidaihua	31253	MYRCENE	CC(=CCCC(=C)C=C)C
daidaihua	636741	(3S,8R,9R,10S,13R,14S,17R)-17-[(2R,5S)-5-Ethyl-6-Methylheptan-2-Yl]-10,13-Dimethyl-2,3,4,7,8,9,11,12,14,15,16,17-Dodecahydro-1H-Cyclopenta[A]Phenanthren-3-Ol	CCC(CCC(C)C1CCC2C1(CCC3C2CC=C4C3(CCC(C4)O)C)C)C(C)C
daidaihua	11168362	(-)-Pinoresinol 4-O-Glucoside	COC1=C(C=CC(=C1)C2C3COC(C3CO2)C4=CC(=C(C=C4)OC5C(C(C(C(O5)CO)O)O)O)OC)O
daidaihua	115244	Stachydrine	C[N+]1(CCCC1C(=O)[O-])C
daidaihua	5281680	Quercetagetin	C1=CC(=C(C=C1C2=C(C(=O)C3=C(O2)C=C(C(=C3O)O)O)O)O)O
daidaihua	138107782	2-[4-[(3aR,6aS)-6-[3,5-Dimethoxy-4-[3,4,5-Trihydroxy-6-(Hydroxymethyl)Oxan-2-Yl]Oxyphenyl]-1,3,3a,4,6,6a-Hexahydrofuro[3,4-C]Furan-3-Yl]-2,6-Dimethoxyphenoxy]-6-(Hydroxymethyl)Oxane-3,4,5-Triol	COC1=CC(=CC(=C1OC2C(C(C(C(O2)CO)O)O)O)OC)C3C4COC(C4CO3)C5=CC(=C(C(=C5)OC)OC6C(C(C(C(O6)CO)O)O)O)OC
daidaihua	16133892	TANNIC ACID	C1=C(C=C(C(=C1O)O)O)C(=O)OC2=CC(=CC(=C2O)O)C(=O)OCC3C(C(C(C(O3)OC(=O)C4=CC(=C(C(=C4)OC(=O)C5=CC(=C(C(=C5)O)O)O)O)O)OC(=O)C6=CC(=C(C(=C6)OC(=O)C7=CC(=C(C(=C7)O)O)O)O)O)OC(=O)C8=CC(=C(C(=C8)OC(=O)C9=CC(=C(C(=C9)O)O)O)O)O)OC(=O)C1=CC(=C(C(=C1)OC(=O)C1=CC(=C(C(=C1)O)O)O)O)O
daidaihua	5280536	Coniferaldehyde	COC1=C(C=CC(=C1)C=CC=O)O
daidaihua	341	Digallic Acid	C1=C(C=C(C(=C1O)O)O)C(=O)OC2=CC(=CC(=C2O)O)C(=O)O
daidaihua	440917	D-Limonene	CC1=CCC(CC1)C(=C)C
daidaihua	25245750	2-[(1R)-3-Oxo-2-[(Z)-Pent-2-Enyl]Cyclopentyl]Acetate	CCC=CCC1C(CCC1=O)CC(=O)[O-]
daidaihua	154373	Eucommiol	C1C(C(C(=C1CO)CO)CCO)O
daidaihua	3039336	Dihydrocorynantheine	CCC1CN2CCC3=C(C2CC1C(=COC)C(=O)OC)NC4=CC=CC=C34
daidaihua	44144320	MLS002472994	COC(=O)C1=COC(C2C1CC=C2CO)O
daidaihua	5319329	Melafolone	CCC(C)C(=O)OC1=C(C(=C(C(=C1O)OC)O)C(=O)C=CC2=CC=CC=C2)OC
daidaihua	24847743	C17H24O9	COC1=CC(=CC(=C1OC2C(C(C(C(O2)CO)O)O)O)OC)C=CCO
daidaihua	73117	(+)-Eudesmin	COC1=C(C=C(C=C1)C2C3COC(C3CO2)C4=CC(=C(C=C4)OC)OC)OC
daidaihua	3593	69097-99-0	COC1=C(C=C(C=C1)C2CC(=O)C3=C(C=C(C=C3O2)O)O)O
daidaihua	139055911	Rotundifoline	CCC1CN2CCC3(C2CC1C(=COC)C(=O)OC)C4=C(C=CC=C4O)NC3=O
daidaihua	10400473	8-Epihelenalin	CC1CC2C(C(C3(C1C=CC3=O)C)O)C(=C)C(=O)O2
daidaihua	11968295	(2R,3S,4S,5R,6S)-2-(Hydroxymethyl)-6-[[(2R,3S,4S,5R,6S)-3,4,5-Trihydroxy-6-[[5-Hydroxy-7-(Hydroxymethyl)-1,4a,5,6,7,7a-Hexahydrocyclopenta[C]Pyran-1-Yl]Oxy]Oxan-2-Yl]Methoxy]Oxane-3,4,5-Triol	C1C(C2C(C1O)C=COC2OC3C(C(C(C(O3)COC4C(C(C(C(O4)CO)O)O)O)O)O)O)CO
daidaihua	137706142	Methyl (4aR,7aS)-7-(Hydroxymethyl)-1-[3,4,5-Trihydroxy-6-(Hydroxymethyl)Oxan-2-Yl]Oxy-1,4a,5,7a-Tetrahydrocyclopenta[C]Pyran-4-Carboxylate	COC(=O)C1=COC(C2C1CC=C2CO)OC3C(C(C(C(O3)CO)O)O)O
daidaihua	45482319	(1R,2R,7R,10R,13R,14R,16S,19R,20S)-19-(Furan-2-Yl)-9,9,13,20-Tetramethyl-4,8,15-Trioxahexacyclo[11.9.0.02,7.02,10.014,16.014,20]Docosane-5,12,17-Trione	CC1(C2CC(=O)C3(C(C24COC(=O)CC4O1)CCC5(C36C(O6)C(=O)CC5C7=CC=CO7)C)C)C
daidaihua	11602622	(2R,3S,4S,5R,6S)-2-(Hydroxymethyl)-6-[4-[(Z)-3-Hydroxy(2,3-13C2)Prop-1-Enyl]-2-Methoxyphenoxy]Oxane-3,4,5-Triol	COC1=C(C=CC(=C1)C=CCO)OC2C(C(C(C(O2)CO)O)O)O
daidaihua	16760409	Ellagic Acid Dihydrate	C1=C2C3=C(C(=C1O)O)OC(=O)C4=CC(=C(C(=C43)OC2=O)O)O.O.O
daidaihua	519299	2,7-Dimethyl-2,6-Octadiene	CC(=CCCC=C(C)C)C
daidaihua	12412	HEXATRIACONTANE	CCCCCCCCCCCCCCCCCCCCCCCCCCCCCCCCCCCC
daidaihua	49791725	NSC3190	COC1=C(C(=CC(=C1)C(=CC2=CC=CC=C2N)C(=O)O)Br)OC
daidaihua	5318329	(2S,3R,4S,5S,6R)-2-[4-[3a-Hydroxy-3-(4-Hydroxy-3-Methoxyphenyl)-3,4,6,6a-Tetrahydro-1H-Furo[3,4-C]Furan-6-Yl]-2-Methoxyphenoxy]-6-(Hydroxymethyl)Oxane-3,4,5-Triol	COC1=C(C=CC(=C1)C2C3COC(C3(CO2)O)C4=CC(=C(C=C4)O)OC)OC5C(C(C(C(O5)CO)O)O)O
daidaihua	6999975	6-Octen-1-Ol, 3,7-Dimethyl-, Acetate, (3S)-	CC(CCC=C(C)C)CCOC(=O)C
daidaihua	45358109	AKOS015965329	C1C(C2C(C1O)C=COC2OC3C(C(C(C(O3)CO)O)O)O)CO
daidaihua	643833	CIS-1,2-DICHLOROETHYLENE	C(=CCl)Cl
daidaihua	370	Gallic Acid	C1=C(C=C(C(=C1O)O)O)C(=O)O
daidaihua	53399195	A821421	CC=CC1=CC(=C(C=C1)O)O.CC1CC(CC(C1O)O)(C(=O)O)O
daidaihua	94175	Epiquinidine	COC1=CC2=C(C=CN=C2C=C1)C(C3CC4CCN3CC4C=C)O
daidaihua	5316976	Methyl (4S,7S,11S)-4-Hydroxy-2,10-Dioxatricyclo[5.3.1.04,11]Undec-5-Ene-8-Carboxylate	COC(=O)C1COC2C3C1C=CC3(CO2)O
daidaihua	118701072	Tauremisin	CC1C2CCC3(C(C2OC1=O)C(C=CC3=O)(C)O)C
daidaihua	7163175	3beta-Hydroxyurs-12-En-28-Syre	CC1CCC2(CCC3(C(=CCC4C3(CCC5C4(CCC(C5(C)C)O)C)C)C2C1C)C)C(=O)[O-]
daidaihua	5281553	(E)-Beta-Ocimene	CC(=CCC=C(C)C=C)C
daidaihua	875	2,3-Dihydroxysuccinic Acid	C(C(C(=O)O)O)(C(=O)O)O
daidaihua	2724161	(+)-Terpinen-4-Ol	CC1=CCC(CC1)(C(C)C)O
daidaihua	133612057	ISOMALTOSE	C(C1C(C(C(C(O1)OCC2C(C(C(C(O2)O)O)O)O)O)O)O)O
daidaihua	45358136	Naringin	CC1C(C(C(C(O1)OC2C(C(C(OC2OC3=CC(=C4C(=O)CC(OC4=C3)C5=CC=C(C=C5)O)O)CO)O)O)O)O)O
daidaihua	181681	MEDIORESINOL	COC1=CC(=CC(=C1O)OC)C2C3COC(C3CO2)C4=CC(=C(C=C4)O)OC
daidaihua	100061275	(2R)-2-(3,5-Dimethyl-N-Methylsulfonylanilino)-N-[(1R)-1-(4-Methylphenyl)Propyl]Butanamide	CCC(C1=CC=C(C=C1)C)NC(=O)C(CC)N(C2=CC(=CC(=C2)C)C)S(=O)(=O)C
daidaihua	375713	6,6'-Dimethoxygossypol	CC1=CC2=C(C(=C(C(=C2C(C)C)OC)O)C=O)C(=C1C3=C(C4=C(C=C3C)C(=C(C(=C4C=O)O)OC)C(C)C)O)O
daidaihua	5280372	Coniferin	COC1=C(C=CC(=C1)C=CCO)OC2C(C(C(C(O2)CO)O)O)O
daidaihua	10948612	Isocorynantheidine	CCC1CN2CCC3=C(C2CC1C(=COC)C(=O)OC)NC4=CC=CC=C34
daidaihua	54675850	Salicylate	C1=CC=C(C(=C1)C(=O)O)[O-]
daidaihua	443156	(+)-3-Carene	CC1=CCC2C(C1)C2(C)C
daidaihua	45358955	Umbelliferone-D5	C1=CC(=CC2=C1C=CC(=O)O2)O
daidaihua	100000932	Methyl (3S)-3-[2,5-Dihydroxy-4-[(1S)-3-Methoxy-1-(4-Methylsulfanylphenyl)-3-Oxopropyl]-3,6-Dioxocyclohexa-1,4-Dien-1-Yl]-3-(4-Methylsulfanylphenyl)Propanoate	COC(=O)CC(C1=CC=C(C=C1)SC)C2=C(C(=O)C(=C(C2=O)O)C(CC(=O)OC)C3=CC=C(C=C3)SC)O
daidaihua	5280457	Pinosylvin	C1=CC=C(C=C1)C=CC2=CC(=CC(=C2)O)O
daidaihua	25202062	Kaempferol Oxoanion	C1=CC(=CC=C1C2=C(C(=O)C3=C(C=C(C=C3O2)O)O)[O-])O
daidaihua	21591950	8-Hydroxypinoresinol 4'-Glucoside	COC1=C(C=CC(=C1)C2C3COC(C3(CO2)O)C4=CC(=C(C=C4)O)OC)OC5C(C(C(C(O5)CO)O)O)O
daidaihua	3082301	GBGB	COC(=O)C1=COC(C2C1CC=C2CO)OC3C(C(C(C(O3)COC4C(C(C(C(O4)CO)O)O)O)O)O)O
daidaihua	5281614	Fisetin	C1=CC(=C(C=C1C2=C(C(=O)C3=C(O2)C=C(C=C3)O)O)O)O
daidaihua	101977	D-Citronellol	CC(CCC=C(C)C)CCO
daidaihua	443158	(-)-Linalool	CC(=CCCC(C)(C=C)O)C
daidaihua	5317205	Erythraline	COC1CC23C(=CCN2CCC4=CC5=C(C=C34)OCO5)C=C1
daidaihua	23664772	SODIUM OCTANOATE	CCCCCCCC(=O)[O-].[Na+]
daidaihua	21633110	112747-99-6	COC1=C(C=CC(=C1)C2C3COC(C3(CO2)O)C4=CC(=C(C=C4)OC5C(C(C(C(O5)CO)O)O)O)OC)OC6C(C(C(C(O6)CO)O)O)O
daidaihua	1549107	Cis,Cis-Farnesol	CC(=CCCC(=CCCC(=CCO)C)C)C
daidaihua	6325166	SCHEMBL424828	C1C(C(C(=C1CO)CO)CCOC2C(C(C(C(O2)CO)O)O)O)O
daidaihua	637584	Epipinoresinol	COC1=C(C=CC(=C1)C2C3COC(C3CO2)C4=CC(=C(C=C4)O)OC)O
daidaihua	129317138	24173-71-5	CC1(CC2C1CCC3(C(O3)CCC2=O)C)C
daidaihua	21633108	2-Methoxy-4-[[(2S)-3beta-(Hydroxymethyl)-4alpha-Hydroxy-4-[3-Methoxy-4-(Beta-D-Glucopyranosyloxy)Benzyl]Tetrahydrofuran]-2alpha-Yl]Phenyl Beta-D-Glucopyranoside	COC1=C(C=CC(=C1)CC2(COC(C2CO)C3=CC(=C(C=C3)OC4C(C(C(C(O4)CO)O)O)O)OC)O)OC5C(C(C(C(O5)CO)O)O)O
daidaihua	237332	5-HYDROXYMETHYLFURFURAL	C1=C(OC(=C1)C=O)CO
daidaihua	5352470	Humulene Epoxide	CC1=CCCC2(C(O2)CC(C=CC1)(C)C)C
daidaihua	101222	2-(Methylamino)Benzamide	CNC1=CC=CC=C1C(=O)N
daidaihua	91458	Aucubin	C1=COC(C2C1C(C=C2CO)O)OC3C(C(C(C(O3)CO)O)O)O
daidaihua	8640	1-NAPHTHYLAMINE	C1=CC=C2C(=C1)C=CC=C2N
daidaihua	5281520	Humulene	CC1=CCC(C=CCC(=CCC1)C)(C)C
daidaihua	138114296	(1R,5R,6S)-4,10-Dimethyl-7-Propan-2-Yltricyclo[4.4.0.01,5]Dec-3-Ene	CC1CCC(C2C13C2C(=CC3)C)C(C)C
daidaihua	445072	(2S)-2-[[4-[2-[(6S)-2-Amino-4-Oxo-5,6,7,8-Tetrahydro-1H-Pyrido[2,3-D]Pyrimidin-6-Yl]Ethyl]Benzoyl]Amino]Pentanedioic Acid	C1C(CNC2=C1C(=O)N=C(N2)N)CCC3=CC=C(C=C3)C(=O)NC(CCC(=O)O)C(=O)O
daidaihua	638500	Farnesyl Acetate	CC(=CCCC(=CCCC(=CCOC(=O)C)C)C)C
daidaihua	136330	Eucarvone	CC1=CC=CC(CC1=O)(C)C
daidaihua	5318820	Koaburaside	COC1=CC(=CC(=C1O)OC)OC2C(C(C(C(O2)CO)O)O)O
daidaihua	8842	Citronellol	CC(CCC=C(C)C)CCO
daidaihua	445070	Farnesol	CC(=CCCC(=CCCC(=CCO)C)C)C
daidaihua	5316860	Syringin	COC1=CC(=CC(=C1OC2C(C(C(C(O2)CO)O)O)O)OC)C=CCO
daidaihua	53472047	AKOS015837978	CC(=O)O.CC1(C2CCC(C1C2)(C)C3(CCC4CC3(C4(C)C)C5(CCC6CC5C6(C)C)C)C)C
daidaihua	100000341	N-[(S)-(3-Hydroxycyclobutyl)-Quinolin-3-Ylmethyl]-3-(3-Methylpyrazol-1-Yl)Propanamide	CC1=NN(C=C1)CCC(=O)NC(C2CC(C2)O)C3=CC4=CC=CC=C4N=C3
daidaihua	12405	DOCOSANE	CCCCCCCCCCCCCCCCCCCCCC
daidaihua	54711004	digallate	C1=C(C=C(C(=C1O)[O-])O)C(=O)OC2=CC(=CC(=C2O)O)C(=O)O
daidaihua	11972318	Citrusin B	COC1=CC(=CC(=C1OC(CO)C(C2=CC(=C(C=C2)OC3C(C(C(C(O3)CO)O)O)O)OC)O)OC)C=CCO
daidaihua	107568	9,10-Octadecadienoic Acid	CCCCCCCC=C=CCCCCCCCC(=O)O
daidaihua	448301	1,1-DIMETHYL-PROLINIUM	C[N+]1(CCCC1C(=O)O)C
tianma	73400	Dauricine	CN1CCC2=CC(=C(C=C2C1CC3=CC=C(C=C3)OC4=C(C=CC(=C4)CC5C6=CC(=C(C=C6CCN5C)OC)OC)O)OC)OC
tianma	127	4-Hydroxyphenylacetic Acid	C1=CC(=CC=C1CC(=O)O)O
tianma	75427	(R)-(+)-Citronellal	CC(CCC=C(C)C)CC=O
tianma	132350840	Suchilactone	COC1=C(C=C(C=C1)CC2COC(=O)C2=CC3=CC4=C(C=C3)OCO4)OC
tianma	7794	CITRONELLAL	CC(CCC=C(C)C)CC=O
tianma	115069	Bmstbp	CS(=O)(=O)C1=C(C=C(C(=C1)Cl)C2=CC(=C(C=C2Cl)S(=O)(=O)C)Cl)Cl
tianma	125	4-Hydroxybenzyl Alcohol	C1=CC(=CC=C1CO)O
tianma	52940117	(3R,4S,5S,6R)-2-[[(3S,8S,9S,10R,13R,14S)-17-[(2R,5R)-5-Ethyl-6-Methylheptan-2-Yl]-10,13-Dimethyl-2,3,4,7,8,9,11,12,14,15,16,17-Dodecahydro-1H-Cyclopenta[A]Phenanthren-3-Yl]Oxy]-6-(Hydroxymethyl)Oxane-3,4,5-Triol	CCC(CCC(C)C1CCC2C1(CCC3C2CC=C4C3(CCC(C4)OC5C(C(C(C(O5)CO)O)O)O)C)C)C(C)C
tianma	9985078	(2S,3S,4R,5S)-2-[[(1R,2S,3S)-7-Hydroxy-1-(4-Hydroxy-3,5-Dimethoxyphenyl)-3-(Hydroxymethyl)-6,8-Dimethoxy-1,2,3,4-Tetrahydronaphthalen-2-Yl]Methoxy]Oxane-3,4,5-Triol	COC1=CC(=CC(=C1O)OC)C2C(C(CC3=CC(=C(C(=C23)OC)O)OC)CO)COC4C(C(C(CO4)O)O)O
tianma	1188	Xanthine	C1=NC2=C(N1)C(=O)NC(=O)N2
tianma	10557926	Parishin	C1=CC(=CC=C1COC(=O)CC(CC(=O)OCC2=CC=C(C=C2)OC3C(C(C(C(O3)CO)O)O)O)(C(=O)OCC4=CC=C(C=C4)OC5C(C(C(C(O5)CO)O)O)O)O)OC6C(C(C(C(O6)CO)O)O)O
tianma	54675842	3-Hydroxybenzoate	C1=CC(=CC(=C1)[O-])C(=O)O
tianma	45358120	Dauricine	CN1CCC2=CC(=C(C=C2C1CC3=CC=C(C=C3)OC4=C(C=CC(=C4)CC5C6=CC(=C(C=C6CCN5C)OC)OC)O)OC)OC
tianma	5318163	5-[(6S)-3-(3,5-Dihydroxyphenyl)-2,6-Bis(4-Hydroxyphenyl)-4-[(E)-2-(4-Hydroxyphenyl)Ethenyl]-2,3,5,6-Tetrahydrofuro[3,2-F][1]Benzofuran-5-Yl]Benzene-1,3-Diol	C1=CC(=CC=C1C=CC2=C3C(C(OC3=CC4=C2C(C(O4)C5=CC=C(C=C5)O)C6=CC(=CC(=C6)O)O)C7=CC=C(C=C7)O)C8=CC(=CC(=C8)O)O)O
tianma	61235	3-NONANONE	CCCCCCC(=O)CC
tianma	8419	3,4-Dimethoxybenzaldehyde	COC1=C(C=C(C=C1)C=O)OC
tianma	612736	2-(3,4-Dichlorophenyl)Succinic Acid	C1=CC(=C(C=C1C(CC(=O)O)C(=O)O)Cl)Cl
tianma	5988	Sucrose	C(C1C(C(C(C(O1)OC2(C(C(C(O2)CO)O)O)CO)O)O)O)O
tianma	1183	Vanillin	COC1=C(C=CC(=C1)C=O)O
tianma	5742590	Daucosterol	CCC(CCC(C)C1CCC2C1(CCC3C2CC=C4C3(CCC(C4)OC5C(C(C(C(O5)CO)O)O)O)C)C)C(C)C
tianma	10915582	Suchilactone	COC1=C(C=C(C=C1)CC2COC(=O)C2=CC3=CC4=C(C=C3)OCO4)OC
tianma	5742600	CHEMBL68439	COC1=C(C=C(C=C1)NCC2=CNC3=NC(=NC(=C23)N)N)OC
tianma	62348	Vanillyl Alcohol	COC1=C(C=CC(=C1)CO)O
tianma	97478	1-(4-Chlorophenyl)Piperazine	C1CN(CCN1)C2=CC=C(C=C2)Cl
tianma	5318157	4-(4'-Hydroxybenzyloxy)Benzyl Methyl Ether	COCC1=CC=C(C=C1)OCC2=CC=C(C=C2)O
tianma	5315477	Bis-(4-Hydroxybenzyl)Ether	C1=CC(=CC=C1COCC2=CC=C(C=C2)O)O
tianma	115067	Gastrodin	C1=CC(=CC=C1CO)OC2C(C(C(C(O2)CO)O)O)O
tianma	9986231	Suffruticoside A	CC(=O)C1=C(C=C(C=C1)OC)OC2C(C(C(C(O2)COC3C(C(CO3)(COC(=O)C4=CC(=C(C(=C4)O)O)O)O)O)O)O)O
tianma	7421	3-DIMETHYLAMINOPHENOL	CN(C)C1=CC(=CC=C1)O
tianma	11972303	Gastrodioside	C1=CC(=CC=C1COCC2=CC=C(C=C2)OC3C(C(C(C(O3)CO)O)O)O)O
tianma	5991	Ethinyl Estradiol	CC12CCC3C(C1CCC2(C#C)O)CCC4=C3C=CC(=C4)O
tianma	520159	Methyl 14-Methylhexadecanoate	CCC(C)CCCCCCCCCCCCC(=O)OC
tianma	5317234	Phenol, 4-[[4-(Ethoxymethyl)Phenoxy]Methyl]-	CCOCC1=CC=C(C=C1)OCC2=CC=C(C=C2)O
tianma	97472	4-Hydroxybenzylamine	C1=CC(=CC=C1CN)O
tianma	6325360	2-Amino-6-(1,2-Dihydroxypropyl)-1,8-Dihydropteridine-4,7-Dione	CC(C(C1=NC2=C(NC1=O)NC(=NC2=O)N)O)O
tianma	5317235	28342-31-6	CCOC1C2=C(C=CC3=C2OCO3)C4=C(N1C)C5=CC6=C(C=C5C=C4)OCO6
tianma	79310	4-(Methoxymethyl)Phenol	COCC1=CC=C(C=C1)O
tianma	62349	Menthone Lactone	CC1CCC(OC(=O)C1)C(C)C
tianma	8768	3,4-Dihydroxybenzaldehyde	C1=CC(=C(C=C1C=O)O)O
tianma	3645183	4-(Hydroxymethyl)Phenyl Hexopyranoside	C1=CC(=CC=C1CO)OC2C(C(C(C(O2)CO)O)O)O
tianma	10701848	P-Hydroxybenzaldehyde-D5	C1=CC(=CC=C1C=O)O
tianma	93781	4-(Ethoxymethyl)Phenol	CCOCC1=CC=C(C=C1)O
tianma	5318035	[(1S,4S,5R,6R,9S,14R)-4,5,6-Trihydroxy-3,11,11,14-Tetramethyl-15-Oxo-7-Tetracyclo[7.5.1.01,5.010,12]Pentadeca-2,7-Dienyl]Methyl Hexadecanoate	CCCCCCCCCCCCCCCC(=O)OCC1=CC2C3C(C3(C)C)CC(C4(C2=O)C=C(C(C4(C1O)O)O)C)C
tianma	20405942	SCHEMBL81718	CC(=O)O.COC1=C(C=CC(=C1)C=O)O
tianma	1110	Succinic Acid	C(CC(=O)O)C(=O)O
tianma	7795	Isoamyl Butyrate	CCCC(=O)OCCC(C)C
tianma	21159039	1beta-Hydroxy-7-Deacetylbaccatin I	CC1=C2C(C(C3(C(CC(C4(C3C(C(C2(C)C)(CC1OC(=O)C)O)OC(=O)C)CO4)OC(=O)C)O)C)OC(=O)C)OC(=O)C
tianma	11389509	2,3,6-Trideuterio-4-Hydroxy-5-Methoxybenzaldehyde	COC1=C(C=CC(=C1)C=O)O
tianma	5315502	Broussonin A	COC1=CC(=C(C=C1)CCCC2=CC=C(C=C2)O)O
tianma	73401	Marrubiin	CC1CC2C3C(CCCC3(C1(CCC4=COC=C4)O)C)(C(=O)O2)C
tianma	101687152	2'-(2,3-Dihydroxybenzoyl)Sweroside	C=CC1C2CCOC(=O)C2=COC1OC3C(C(C(C(O3)CO)O)O)OC(=O)C4=C(C(=CC=C4)O)O
tianma	21774617	18-O-(11-Methyloctadecanoyl)Variabillin	CCCCCCCC(C)CCCCCCCCCC(=O)OC1=C(C(=O)OC1=CC(C)CCCC(=CCCC(=CCCC2=COC=C2)C)C)C
tianma	53301851	WURCS=2.0/2,2,1/[A1222h-1a_1-5][Ha111h-2a_2-5]/1-2/A1-B2	C(C1C(C(C(C(O1)OC2(C(C(C(O2)CO)O)O)CO)O)O)O)O
tianma	56636919	UNII-UQR8620876	CC(C)(C)C1=CC(=C(C=C1)O)COCC2=CC(=CC(=C2O)CO)C(C)(C)C
tianma	5317532	SCHEMBL10979593	C1=CC(=CC=C1CN(CC2=CC=C(C=C2)O)O)O
tianma	81437	3-Methoxybenzyl Alcohol	COC1=CC=CC(=C1)CO
tianma	12111	4,4'-Methylenediphenol	C1=CC(=CC=C1CC2=CC=C(C=C2)O)O
tianma	6325446	Jatrophone	CC1CC23C(=C1)C=C(C(=O)C=CC(CC(=C(C2=O)C)O3)(C)C)C
sangshen	6036	D-Gal	C(C1C(C(C(C(O1)O)O)O)O)O
sangshen	892	Inositol	C1(C(C(C(C(C1O)O)O)O)O)O
sangshen	54690394	D-Ascorbic Acid	C(C(C1C(=C(C(=O)O1)O)O)O)O
sangshen	44198062	Cyclo(Tyr-Phe)	C1=CC=C(C=C1)CC2C(=O)NC(C(=O)N2)CC3=CC=C(C=C3)O
sangshen	5282822	Elaidolinolenic Acid	CCC=CCC=CCC=CCCCCCCCC(=O)O
sangshen	54670067	L-Ascorbic Acid	C(C(C1C(=C(C(=O)O1)O)O)O)O
sangshen	12406	PENTACOSANE	CCCCCCCCCCCCCCCCCCCCCCCCC
sangshen	2724446	7149-65-7	CCOC(=O)C1CCC(=O)N1
sangshen	53477912	1-Phosphatidyl-D-Myo-Inositol	C(C(COP(=O)(O)OC1C(C(C(C(C1O)O)O)O)O)OC=O)OC=O
sangshen	33599	DIISODECYL PHTHALATE	CC(C)CCCCCCCOC(=O)C1=CC=CC=C1C(=O)OCCCCCCCC(C)C
sangshen	190	Adenine	C1=NC2=NC=NC(=C2N1)N
sangshen	493570	Riboflavin	CC1=CC2=C(C=C1C)N(C3=NC(=O)NC(=O)C3=N2)CC(C(C(CO)O)O)O
sangshen	15140200	1,6-Dideoxydulcitol	CC(C(C(C(C)O)O)O)O
sangshen	6419886	Prestwick_70	C[N+]1=CC=CC(=C1)C(=O)[O-].Cl
sangshen	61325	4077-47-8	CC1C(=O)C(=C(O1)C)OC
sangshen	7500	ETHYLBENZENE	CCC1=CC=CC=C1
sangshen	44152240	Formic Acid, Copper Salt	C(=O)O.[Cu]
sangshen	753	Glycerol	C(C(CO)O)O
sangshen	53481775	1-Lignoceryl-2-Eicsoate	CCCCCCCCCCCCCCCCCCCCCCCCOCC(COP(=O)([O-])OCC[N+](C)(C)C)OC(=O)CCCC=CCC=CCC=CCC=CCCCCC
sangshen	29435	1-DEOXYNOJIRIMYCIN	C1C(C(C(C(N1)CO)O)O)O
sangshen	12283	6-METHYLURACIL	CC1=CC(=O)NC(=O)N1
sangshen	53399169	2-(2,3-Dihydroxyphenyl)-5,7-Dihydroxy-3-[3,4,5-Trihydroxy-6-[(3,4,5-Trihydroxy-6-Methyloxan-2-Yl)Oxymethyl]Oxan-2-Yl]Oxychromen-4-One	CC1C(C(C(C(O1)OCC2C(C(C(C(O2)OC3=C(OC4=CC(=CC(=C4C3=O)O)O)C5=C(C(=CC=C5)O)O)O)O)O)O)O)O
sangshen	44256718	Cyanidin 3,5-Diglucoside	C1=CC(=C(C=C1C2=C(C=C3C(=CC(=CC3=[O+]2)O)OC4C(C(C(C(O4)CO)O)O)O)OC5C(C(C(C(O5)CO)O)O)O)O)O
sangshen	5281233	Crocin	CC(=CC=CC=C(C)C=CC=C(C)C(=O)OC1C(C(C(C(O1)COC2C(C(C(C(O2)CO)O)O)O)O)O)O)C=CC=C(C)C(=O)OC3C(C(C(C(O3)COC4C(C(C(C(O4)CO)O)O)O)O)O)O
sangshen	6436083	Cyanine	CC(C)CCN1C=CC(=CC2=CC=[N+](C3=CC=CC=C23)CCC(C)C)C4=CC=CC=C41.[I-]
sangshen	1140	Toluene	CC1=CC=CC=C1
sangshen	8158	NONANOIC ACID	CCCCCCCCC(=O)O
sangshen	2758	Eucalyptol	CC1(C2CCC(O1)(CC2)C)C
sangshen	5280451	MALEAMIC ACID	C(=CC(=O)O)C(=O)N
sangshen	44134964	Pharmakon1600-01505464	CC1=C(SC=[N+]1CC2=CC(=NC(=N2)C)N)CCO.Cl.[Cl-]
sangshen	5280804	Isoquercitrin	C1=CC(=C(C=C1C2=C(C(=O)C3=C(C=C(C=C3O2)O)O)OC4C(C(C(C(O4)CO)O)O)O)O)O
sangshen	441688	cyanin	C1=CC(=C(C=C1C2=C(C=C3C(=CC(=CC3=[O+]2)O)OC4C(C(C(C(O4)CO)O)O)O)OC5C(C(C(C(O5)CO)O)O)O)O)O
sangshen	24728706	Ethane;Formonitrile;2-(Hydroxymethyl)-6-[[3,4,5-Trihydroxy-6-(Methoxymethyl)Oxan-2-Yl]Methoxymethyl]Oxane-3,4,5-Triol;Molecular Hydrogen;Toluene	[HH].CC.CC.CC1=CC=CC=C1.COCC1C(C(C(C(O1)COCC2C(C(C(C(O2)CO)O)O)O)O)O)O.C#N
sangshen	12296	4-METHYL-1-PENTANOL	CC(C)CCCO
sangshen	5959	Chloramphenicol	C1=CC(=CC=C1C(C(CO)NC(=O)C(Cl)Cl)O)[N+](=O)[O-]
sangshen	123132005	Helichrysoside	C1=CC(=CC=C1C=CC(=O)OCC2C(C(C(C(O2)OC3=C(OC4=CC(=CC(=C4C3=O)O)O)C5=CC(=C(C=C5)O)O)O)O)O)O
sangshen	5280473	Coenzyme Q9	CC1=C(C(=O)C(=C(C1=O)OC)OC)CC=C(C)CCC=C(C)CCC=C(C)CCC=C(C)CCC=C(C)CCC=C(C)CCC=C(C)CCC=C(C)CCC=C(C)C
sangshen	44143979	MLS002473159	CC12CCC3C(=CC(=O)C4C3(CC(C(C4)O)O)C)C1(CCC2C(C)(C(CCC(C)(C)O)O)O)O
sangshen	5281416	Esculetin	C1=CC(=O)OC2=CC(=C(C=C21)O)O
sangshen	225936	24347-58-8	CC(C(C)O)O
sangshen	22833654	(4R)-2,6,6-Trimethyl-4-[(2R,4S,6R)-3,4,5-Trihydroxy-6-(Hydroxymethyl)Oxan-2-Yl]Oxycyclohexene-1-Carbaldehyde	CC1=C(C(CC(C1)OC2C(C(C(C(O2)CO)O)O)O)(C)C)C=O
sangshen	9798666	Cryptochlorogenic Acid	C1C(C(C(CC1(C(=O)O)O)O)OC(=O)C=CC2=CC(=C(C=C2)O)O)O
sangshen	284	Formic Acid	C(=O)O
sangshen	21575037	MULDAMINE	CC1CCC(NC1)C(C)C2C(CC3C2(CCC4C3CC=C5C4(CCC(C5)O)C)C)OC(=O)C
sangshen	12401	NONADECANE	CCCCCCCCCCCCCCCCCCC
sangshen	46906036	Quercetin-7-Olate	C1=CC(=C(C=C1C2=C(C(=O)C3=C(C=C(C=C3O2)O)O)[O-])O)O
sangshen	18705522	SCHEMBL7205600	CC(C)CC[O-].CC(C)CC[O-].[Mg+2]
sangshen	11975273	(6Z,10E,14E,18E)-2,6,10,15,19,23-hexamethyltetracosa-2,6,10,14,18,22-hexaene	CC(=CCCC(=CCCC(=CCCC=C(C)CCC=C(C)CCC=C(C)C)C)C)C
sangshen	5320832	Torifolin 5-O-Beta-D-Galactopyranoside	C1=CC(=C(C=C1C2=C(C(=O)C3=C(O2)C=C(C=C3OC4C(C(C(C(O4)CO)O)O)O)O)OC5C(C(C(C(O5)CO)O)O)O)O)O
sangshen	549960	1-Ethyl-2-Propylcyclohexane	CCCC1CCCCC1CC
sangshen	11005	Tetradecanoic Acid	CCCCCCCCCCCCCC(=O)O
sangshen	6476139	Methyl Chlorogenate	COC(=O)C1(CC(C(C(C1)OC(=O)C=CC2=CC(=C(C=C2)O)O)O)O)O
sangshen	3365553	3-Aminotetrahydrofuran	C1COCC1N
sangshen	44259193	Helichrysoside	C1=CC(=CC=C1C=CC(=O)OCC2C(C(C(C(O2)OC3=C(OC4=CC(=CC(=C4C3=O)O)O)C5=CC(=C(C=C5)O)O)O)O)O)O
sangshen	439655	D-Tartaric Acid	C(C(C(=O)O)O)(C(=O)O)O
sangshen	5867807	9,12-Octadecadienoate	CCCCCC=CCC=CCCCCCCCC(=O)[O-]
sangshen	159055	D-CAMPHOR	CC1(C2CCC1(C(=O)C2)C)C
sangshen	2723872	D-Arabino-Hex-2-Ulo-Pyranose	C1C(C(C(C(O1)(CO)O)O)O)O
sangshen	135	4-HYDROXYBENZOIC ACID	C1=CC(=CC=C1C(=O)O)O
sangshen	191	2-(6-Aminopurin-9-Yl)-5-(Hydroxymethyl)Oxolane-3,4-Diol	C1=NC(=C2C(=N1)N(C=N2)C3C(C(C(O3)CO)O)O)N
sangshen	54710367	3-(3,4-Dihydroxyphenyl)Prop-2-Enoate	C1=CC(=C(C=C1C=CC(=O)O)O)[O-]
sangshen	177751	Graveolone	CC1(CC(=O)C2=C(O1)C=C3C(=C2)C=CC(=O)O3)C
sangshen	1131	Thiamine Monophosphate	CC1=C(SC=[N+]1CC2=CN=C(N=C2N)C)CCOP(=O)(O)O
sangshen	45102554	(Rel)-(2 S,5 S)-9-[4,4-Bis-(Hydroxymethyl)-5-Methyl-Tetrahydro-Furan-2-Yl]Adenine	CC1C(CC(O1)N2C=NC3=C(N=CN=C32)N)(CO)CO
sangshen	586449	Methyl-(2-Hydoxy-3-Ethoxy-Benzyl)Ether	CCOC1=CC=CC(=C1O)COC
sangshen	82452	3-(4-Hydroxyphenyl)-1-Propanol	C1=CC(=CC=C1CCCO)O
sangshen	31404	2,6-Di-Tert-Butyl-4-Methylphenol	CC1=CC(=C(C(=C1)C(C)(C)C)O)C(C)(C)C
sangshen	5481958	Mulberrin	CC(=CCC1=C2C(=C(C=C1O)O)C(=O)C(=C(O2)C3=C(C=C(C=C3)O)O)CC=C(C)C)C
sangshen	6419725	ALPHA-CAROTENE	CC1=C(C(CCC1)(C)C)C=CC(=CC=CC(=CC=CC=C(C)C=CC=C(C)C=CC2C(=CCCC2(C)C)C)C)C
sangshen	5572	Trihexyphenidyl	C1CCC(CC1)C(CCN2CCCCC2)(C3=CC=CC=C3)O
sangshen	54675830	4-Hydroxybenzoate	C1=CC(=CC=C1C(=O)O)[O-]
sangshen	971	Oxalic Acid	C(=O)(C(=O)O)O
sangshen	7501	STYRENE	C=CC1=CC=CC=C1
sangshen	145858	Flavylium	C1=CC=C(C=C1)C2=[O+]C3=CC=CC=C3C=C2
sangshen	3026	Dibutyl Phthalate	CCCCOC(=O)C1=CC=CC=C1C(=O)OCCCC
sangshen	3033836	Stearate	CCCCCCCCCCCCCCCCCC(=O)[O-]
sangshen	12408	OCTACOSANE	CCCCCCCCCCCCCCCCCCCCCCCCCCCC
sangshen	3666346	Benzofuran-3-Ylmethanol	C1=CC=C2C(=C1)C(=CO2)CO
sangshen	12389	Tetradecane	CCCCCCCCCCCCCC
sangshen	3931	9,12-Octadecadienoic Acid	CCCCCC=CCC=CCCCCCCCC(=O)O
sangshen	5282499	8029-43-4	C(C1C(C(C(C(O1)O)O)O)O)O.O
sangshen	547682	Hydroxymethyl 2-Hydroxy-2-Methylpropionate	CC(C)(C(=O)OCCO)O
sangshen	52914864	(3E,9E)-Undeca-3,9-Dienoic Acid	CC=CCCCCC=CCC(=O)O
sangshen	24749	2,3,4,5,6-Pentahydroxyhexanal	C(C(C(C(C(C=O)O)O)O)O)O
sangshen	5280343	quercetin	C1=CC(=C(C=C1C2=C(C(=O)C3=C(C=C(C=C3O2)O)O)O)O)O
sangshen	8222	EICOSANE	CCCCCCCCCCCCCCCCCCCC
sangshen	7459	P-Menthane	CC1CCC(CC1)C(C)C
sangshen	25203368	Quercetin-3-Glucoside	C1=CC(=C(C=C1C2=C(C(=O)C3=C(C=C(C=C3O2)O)O)OC4C(C(C(C(O4)CO)O)O)O)O)[O-]
sangshen	446872	PE(15:0/20:0)	CCCCCCCCCCCCCCCCCCCC(=O)OC(COC(=O)CCCCCCCCCCCCCC)COP(=O)(O)OCCN
sangshen	19137	4-(3-Oxobutyl)Phenyl Acetate	CC(=O)CCC1=CC=C(C=C1)OC(=O)C
sangshen	135398667	2'-Deoxyinosine-5'-Diphosphate	C1C(C(OC1N2C=NC3=C2N=CNC3=O)COP(=O)(O)OP(=O)(O)O)O
sangshen	29927927	AKOS006290339	COC1=CC=C(CC1)C(=O)C(=O)O
sangshen	44258797	SCHEMBL23898	C1=CC(=CC=C1C2=C(C(=O)C3=C(C=C(C=C3O2)O)O)OC4C(C(C(C(O4)CO)O)O)O)O
sangshen	25244519	Crocetin(2-)	CC(=CC=CC=C(C)C=CC=C(C)C(=O)[O-])C=CC=C(C)C(=O)[O-]
sangshen	85925	4-Ethyloctane	CCCCC(CC)CCC
sangshen	7809	P-XYLENE	CC1=CC=C(C=C1)C
sangshen	244	Benzyl Alcohol	C1=CC=C(C=C1)CO
sangshen	72	3,4-DIHYDROXYBENZOIC ACID	C1=CC(=C(C=C1C(=O)O)O)O
sangshen	5793	D-Glc	C(C1C(C(C(C(O1)O)O)O)O)O
sangshen	86086004	CHEMBL4742775	CC(=O)NCCC1=CN(C2=C1C=C(C=C2)OC)C(=O)C3=CC=C(C=C3)Cl
sangshen	31260	Isoamyl Alcohol	CC(C)CCO
sangshen	5281670	morin	C1=CC(=C(C=C1O)O)C2=C(C(=O)C3=C(C=C(C=C3O2)O)O)O
sangshen	81136	2-Chloro-3-Hydroxypyridine	C1=CC(=C(N=C1)Cl)O
sangshen	14909454	2-Phenyl-1-Benzopyrylium Chloride	C1=CC=C(C=C1)C2=[O+]C3=CC=CC=C3C=C2.[Cl-]
sangshen	11438306	Cyclo(L-Tyr-L-Phe)	C1=CC=C(C=C1)CC2C(=O)NC(C(=O)N2)CC3=CC=C(C=C3)O
sangshen	58427569	4-Caffeoylquinic Acid;4-O-Caffeoylquinic Acid	C1C(C(C(CC1(C(=O)O)O)O)OC(=O)C=CC2=CC(=C(C=C2)O)O)O
sangshen	51035411	1,3,3-Trimethyl-2-[(1E,3E,7E,15E,18E)-3,7,12,16-Tetramethyl-18-(2,2,6-Trimethylcyclohexylidene)Octadeca-1,3,7,15-Tetraen-5,9,13-Triynyl]Cyclohexene	CC1CCCC(C1=CCC(=CC#CC(C)CC#CC=C(C)C#CC=C(C)C=CC2=C(CCCC2(C)C)C)C)(C)C
sangshen	130796	Picrocrocin	CC1=C(C(CC(C1)OC2C(C(C(C(O2)CO)O)O)O)(C)C)C=O
sangshen	522549	3,5-Dimethylcyclopentene	CC1CC(C=C1)C
sangshen	5316132	Dimethylcrocetin	CC(=CC=CC=C(C)C=CC=C(C)C(=O)OC)C=CC=C(C)C(=O)OC
sangshen	12391	Pentadecane	CCCCCCCCCCCCCCC
sangshen	6991979	50373-29-0	CCCCC(CC)CO
sangshen	74112	Trimethyl Citrate	COC(=O)CC(CC(=O)OC)(C(=O)OC)O
sangshen	56947165	SCHEMBL16930344	C(C1C(C(C(=CO)O1)O)O)O
sangshen	23494	TETRATETRACONTANE	CCCCCCCCCCCCCCCCCCCCCCCCCCCCCCCCCCCCCCCCCCCC
sangshen	3084009	Sativol	COC1=C(C2=C(C=C1)C3=C(C4=C(O3)C=C(C=C4)O)C(=O)O2)O
sangshen	445639	Oleic Acid	CCCCCCCCC=CCCCCCCCC(=O)O
sangshen	177743	16407-55-9	C=CC[N+]1=CSC2=CC=CC=C21.[Br-]
sangshen	5280450	Linoleic Acid	CCCCCC=CCC=CCCCCCCCC(=O)O
sangshen	656516	Amygdalin	C1=CC=C(C=C1)C(C#N)OC2C(C(C(C(O2)COC3C(C(C(C(O3)CO)O)O)O)O)O)O
sangshen	8294	LINALYL ACETATE	CC(=CCCC(C)(C=C)OC(=O)C)C
sangshen	439195	Ara	C1C(C(C(C(O1)O)O)O)O
sangshen	5280489	beta-carotene	CC1=C(C(CCC1)(C)C)C=CC(=CC=CC(=CC=CC=C(C)C=CC=C(C)C=CC2=C(CCCC2(C)C)C)C)C
sangshen	5280460	Scopoletin	COC1=C(C=C2C(=C1)C=CC(=O)O2)O
sangshen	8846	BUTYL ACRYLATE	CCCCOC(=O)C=C
sangshen	5280805	RUTIN	CC1C(C(C(C(O1)OCC2C(C(C(C(O2)OC3=C(OC4=CC(=CC(=C4C3=O)O)O)C5=CC(=C(C=C5)O)O)O)O)O)O)O)O
sangshen	12403	HENEICOSANE	CCCCCCCCCCCCCCCCCCCCC
sangshen	10448	Methionol	CSCCCO
sangshen	439533	TAXIFOLIN	C1=CC(=C(C=C1C2C(C(=O)C3=C(C=C(C=C3O2)O)O)O)O)O
sangshen	101866713	Divaricataester A	CCOC(=O)C1CCC(=O)N1CC(=O)C2=CC=CO2
sangshen	6042	Vitamin B1	CC1=C(SC=[N+]1CC2=CN=C(N=C2N)C)CCO.[Cl-]
sangshen	5570	Trigonelline	C[N+]1=CC=CC(=C1)C(=O)[O-]
sangshen	520384	Beta-Thujene	CC1C=CC2(C1C2)C(C)C
sangshen	1663	3-Hydroxybenzylhydrazine	C1=CC(=CC(=C1)O)CNN
sangshen	20393	4376-20-9	CCCCC(CC)COC(=O)C1=CC=CC=C1C(=O)O
sangshen	4075158	Tetradecanoate	CCCCCCCCCCCCCC(=O)[O-]
sangshen	5282102	Astragalin	C1=CC(=CC=C1C2=C(C(=O)C3=C(C=C(C=C3O2)O)O)OC4C(C(C(C(O4)CO)O)O)O)O
sangshen	10685	Tryptophol	C1=CC=C2C(=C1)C(=CN2)CCO
sangshen	85076	2-Hydroxyquinoline-4-Carboxylic Acid	C1=CC=C2C(=C1)C(=CC(=O)N2)C(=O)O
sangshen	441035	D-Tal	C(C1C(C(C(C(O1)O)O)O)O)O
sangshen	445642	18-HYDROXYASCOMYCIN	CCC1C=C(C(C(CC(C2C(CC(C(O2)(C(=O)C(=O)N3CCCCC3C(=O)OC(C(C(CC1=O)O)C)C(=CC4CCC(C(C4)OC)O)C)O)C)OC)OC)C)O)C
sangshen	25201643	Myricetin(1-)	C1=C(C=C(C(=C1O)[O-])O)C2=C(C(=O)C3=C(C=C(C=C3O2)O)O)O
sangshen	5481961	Albanin A	CC(=CCC1=C(OC2=CC(=CC(=C2C1=O)O)O)C3=C(C=C(C=C3)O)O)C
sangshen	893	Methyl Coenzyme M	CSCCS(=O)(=O)O
sangshen	439685	D-Pyroglutamic Acid	C1CC(=O)NC1C(=O)O
sangshen	5281	Stearic Acid	CCCCCCCCCCCCCCCCCC(=O)O
sangshen	12398	HEPTADECANE	CCCCCCCCCCCCCCCCC
sangshen	8182	DODECANE	CCCCCCCCCCCC
sangshen	53338995	(1Z,3E)-1,4-Diaminobuta-1,3-Diene-1,4-Diolate	C(=C(N)[O-])C=C(N)[O-]
sangshen	5281232	crocetin	CC(=CC=CC=C(C)C=CC=C(C)C(=O)O)C=CC=C(C)C(=O)O
sangshen	45006101	Astragaloside IV	CC1(C(CCC23C1C(CC4C2(C3)CCC5(C4(CC(C5C6(CCC(O6)C(C)(C)O)C)O)C)C)OC7C(C(C(C(O7)CO)O)O)O)OC8C(C(C(CO8)O)O)O)C
sangshen	643460	Sorbic Acid	CC=CC=CC(=O)O
sangshen	444972	Fumaric Acid	C(=CC(=O)O)C(=O)O
sangshen	24883912	(2S,3R,4R,5S,6R)-2-(Hydroxymethyl)-6-[[(2S,3R,4R,5S,6R)-3,4,5-Trihydroxy-6-[(1Z,3Z,5E,7E,9Z,11E,13E,15Z)-4,7,12,15-Tetramethyl-17-[(2S,3R,4S,5S,6R)-3,4,5-Trihydroxy-6-[[(2R,3R,4S,5S,6R)-3,4,5-Trihydroxy-6-(Hydroxymethyl)Oxan-2-Yl]Oxymethyl]Oxan-2-Yl]Oxy-1-[2,6,6-Trimethyl-4-[(2S,3S,4R,5S,6S)-3,4,5-Trihydroxy-6-(Hydroxymethyl)Oxan-2-Yl]Oxycyclohexen-1-Yl]-18-[2,6,6-Trimethyl-4-[(2R,3R,4S,5S,6R)-3,…	CC1=C(C(CC(C1)OC2C(C(C(C(O2)CO)O)O)O)(C)C)C=C(C=C(C)C=CC(=CC=CC=C(C)C=CC(=CC(=CC3=C(CC(CC3(C)C)OC4C(C(C(C(O4)CO)O)O)O)C)OC5C(C(C(C(O5)COC6C(C(C(C(O6)CO)O)O)O)O)O)O)C)C)OC7C(C(C(C(O7)COC8C(C(C(C(O8)CO)O)O)O)O)O)O
sangshen	118701161	C02633	CC12CCC3C(=CC(=O)C4C3(CC(C(C4)O)O)C)C1(CCC2C(C)(C(CCC(C)(C)O)O)O)O
sangshen	5459840	20-HYDROXYECDYSONE	CC12CCC3C(=CC(=O)C4C3(CC(C(C4)O)O)C)C1(CCC2C(C)(C(CCC(C)(C)O)O)O)O
sangshen	637542	P-Coumaric Acid	C1=CC(=CC=C1C=CC(=O)O)O
sangshen	1549095	CONIFERYL ALCOHOL	COC1=C(C=CC(=C1)C=CCO)O
sangshen	34755	S-Adenosyl-L-Methionine	C[S+](CCC(C(=O)[O-])N)CC1C(C(C(O1)N2C=NC3=C(N=CN=C32)N)O)O
sangshen	493582	H-Gly-Arg-AMC	CC1=CC(=O)OC2=C1C=CC(=C2)NC(=O)C(CCCN=C(N)N)NC(=O)CN
sangshen	1548910	Cis-Resveratrol	C1=CC(=CC=C1C=CC2=CC(=CC(=C2)O)O)O
sangshen	5319676	4-HYDROXY-3-METHYLCINNAMIC ACID	CC1=C(C=CC(=C1)C=CC(=O)O)O
sangshen	62018463	AKOS011294117	C1CC(=O)N(C1)CC(=O)C2=CC=CO2
sangshen	128861	Cyanidin	C1=CC(=C(C=C1C2=[O+]C3=CC(=CC(=C3C=C2O)O)O)O)O
sangshen	2723602	1565-80-6	CCC(C)CO
sangshen	66308	D-(-)-Arabinose	C(C(C(C(C=O)O)O)O)O
sangshen	5281437	Costunolide	CC1=CCCC(=CC2C(CC1)C(=C)C(=O)O2)C
feizi	11870449	(4R,4aS,6aS,6aS,6bR,8aR,12aS,14aS,14bR)-4,4a,6a,6b,8a,11,11,14a-Octamethyl-2,4,5,6,6a,7,8,9,10,12,12a,13,14,14b-Tetradecahydro-1H-Picen-3-One	CC1C(=O)CCC2C1(CCC3C2(CCC4(C3(CCC5(C4CC(CC5)(C)C)C)C)C)C)C
feizi	441853	CYMARIN	CC1C(C(CC(O1)OC2CCC3(C4CCC5(C(CCC5(C4CCC3(C2)O)O)C6=CC(=O)OC6)C)C=O)OC)O
feizi	5320460	(5aR,9S,11aS,13bR)-9-Methoxy-3a,5a,8,8,11a,13a-Hexamethyl-3-Propan-2-Yl-1,2,3,4,5,5b,6,7,7a,9,10,11,13,13b-Tetradecahydrocyclopenta[A]Chrysene	CC(C)C1CCC2C1(CCC3(C2(CC=C4C3CCC5C4(CCC(C5(C)C)OC)C)C)C)C
feizi	189045	Cylindrin	CC(C)C1CCC2C1(CCC3(C2(CC=C4C3CCC5C4(CCC(C5(C)C)OC)C)C)C)C
feizi	56844123	(3S,5S,8S,9S,10S,13R,14S,17R)-5,14-Dihydroxy-3-[(4S,5R,6R)-5-Hydroxy-4-Methoxy-6-Methyloxan-2-Yl]Oxy-13-Methyl-17-(5-Oxo-2H-Furan-3-Yl)-2,3,4,6,7,8,9,11,12,15,16,17-Dodecahydro-1H-Cyclopenta[A]Phenanthrene-10-Carbaldehyde	CC1C(C(CC(O1)OC2CCC3(C4CCC5(C(CCC5(C4CCC3(C2)O)O)C6=CC(=O)OC6)C)C=O)OC)O
feizi	6708764	Spectrum_000719	CC1C(C(CC(O1)OC2CCC3(C4CCC5(C(CCC5(C4CCC3(C2)O)O)C6=CC(=O)OC6)C)C=O)OC)O
feizi	91472	Friedelin	CC1C(=O)CCC2C1(CCC3C2(CCC4(C3(CCC5(C4CC(CC5)(C)C)C)C)C)C)C
feizi	12308619	Arundoin	CC(C)C1CCC2C1(CCC3(C2(CC=C4C3CCC5C4(CCC(C5(C)C)OC)C)C)C)C
feizi	91474	7-Ketocholesterol	CC(C)CCCC(C)C1CCC2C1(CCC3C2C(=O)C=C4C3(CCC(C4)O)C)C
huaimi	5280965	Amphotericin B	CC1C=CC=CC=CC=CC=CC=CC=CC(CC2C(C(CC(O2)(CC(CC(C(CCC(CC(CC(=O)OC(C(C1O)C)C)O)O)O)O)O)O)O)C(=O)O)OC3C(C(C(C(O3)C)O)N)O
huaimi	5280961	Genistein	C1=CC(=CC=C1C2=COC3=CC(=CC(=C3C2=O)O)O)O
huaimi	25201420	Genistein(1-)	C1=CC(=CC=C1C2=COC3=CC(=CC(=C3C2=O)[O-])O)O
huaimi	6326060	30142-39-3	C1C2C(C3=C(O1)C=C(C=C3)OC4C(C(C(C(O4)CO)O)O)O)OC5=CC6=C(C=C25)OCO6
huaimi	44257440	Sophojaponicin	C1C2C(C3=C(O1)C=C(C=C3)OC4C(C(C(C(O4)CO)O)O)O)OC5=CC6=C(C=C25)OCO6
muli	24497	CALCIUM SULFATE	[O-]S(=O)(=O)[O-].[Ca+2]
muli	5359268	7429-90-5	[Al]
muli	5462224	7439-95-4	[Mg]
muli	10112	Aragonite	C(=O)([O-])[O-].[Ca+2]
muli	24847992	ACTONEL WITH CALCIUM (COPACKAGED)	C1=CC(=CN=C1)CC(O)(P(=O)(O)O)P(=O)(O)O.C(=O)([O-])[O-].[Ca+2]
muli	14833	HEMATITE	[O-2].[O-2].[O-2].[Fe+3].[Fe+3]
muli	5461123	7440-21-3	[Si]
muli	24499	Sulfamoyl Chloride	NS(=O)(=O)Cl
muli	14834	Basic Lead Carbonate	C(=O)([O-])[O-].C(=O)([O-])[O-].[OH-].[OH-].[Pb+2].[Pb+2].[Pb+2]
muli	24456	Calcium Phosphate	[O-]P(=O)([O-])[O-].[O-]P(=O)([O-])[O-].[Ca+2].[Ca+2].[Ca+2]
muli	56841934	Bayferrox 105M	O.O.O.[Fe].[Fe]
muli	890	Phytic Acid	C1(C(C(C(C(C1OP(=O)(O)O)OP(=O)(O)O)OP(=O)(O)O)OP(=O)(O)O)OP(=O)(O)O)OP(=O)(O)O
muli	5461146	O-Beta-D-Glucosyl-Trans-Zeatin	CC(=CCNC1=NC=NC2=C1NC=N2)COC3C(C(C(C(O3)CO)O)O)O
muli	24443	Pantothenamide	CC(C)(CO)C(C(=O)NCCC(=O)N)O
muli	6398623	Q27115691	[Al].[Al].[Al].[Al]
muli	10114	Enoxolone	CC1(C2CCC3(C(C2(CCC1O)C)C(=O)C=C4C3(CCC5(C4CC(CC5)(C)C(=O)O)C)C)C)C
baibiandouhua	156117	Gmelofuran	CC1CC2C(CC(=O)C3=COC(=C23)C1=O)C(C)C
baibiandouhua	57336529	2-Amino-3,4a,8,8a-Tetrahydropteridine-4,7-Dione	C1=NC2C(NC1=O)N=C(NC2=O)N
baibiandouhua	25201972	2-(3,4-Dihydroxyphenyl)-5-Hydroxy-4-Oxo-4H-Chromen-7-Olate Luteolin-7-Olate(1-)	C1=CC(=C(C=C1C2=CC(=O)C3=C(C=C(C=C3O2)O)O)O)[O-]
baibiandouhua	19706252	FT-0696320	C(C1C(C(C(C(O1)OCC2C(C(C(C(O2)OCC3C(C(C(C(O3)OC4(C(C(C(O4)CO)O)O)CO)O)O)O)O)O)O)O)O)O)O.O.O.O.O
baibiandouhua	24981346	Lupeose	C(C1C(C(C(C(O1)OCC2C(C(C(C(O2)OCC3C(C(C(C(O3)OC4(C(C(C(O4)CO)O)O)CO)O)O)O)O)O)O)O)O)O)O.O
baibiandouhua	6251	D-Mannitol	C(C(C(C(C(CO)O)O)O)O)O
baibiandouhua	6437642	(3Z)-3-(2-Amino-4,6-Dioxo-5,8-Dihydro-1H-Pteridin-7-Ylidene)-2-Oxopropanoic Acid	C(=C1C(=O)NC2=C(N1)NC(=NC2=O)N)C(=O)C(=O)O
baibiandouhua	5282150	Rhoifolin	CC1C(C(C(C(O1)OC2C(C(C(OC2OC3=CC(=C4C(=C3)OC(=CC4=O)C5=CC=C(C=C5)O)O)CO)O)O)O)O)O
baibiandouhua	21252321	N-[(2R,4S,5S)-5-({[(2R,4S,5S)-3-Acetamido-5-({[(2R,4R,5S)-3-Acetamido-4,5-Dihydroxy-6-(Hydroxymethyl)Oxan-2-Yl]Methoxy}Methyl)-4-Hydroxy-6-(Hydroxymethyl)Oxan-2-Yl]Methoxy}Methyl)-2,4-Dihydroxy-6-(Hydroxymethyl)Oxan-3-Yl]Acetamide	CC(=O)NC1C(OC(C(C1O)COCC2C(C(C(C(O2)CO)O)O)NC(=O)C)CO)COCC3C(OC(C(C3O)NC(=O)C)O)CO
baibiandouhua	439242	RAFFINOSE	C(C1C(C(C(C(O1)OCC2C(C(C(C(O2)OC3(C(C(C(O3)CO)O)O)CO)O)O)O)O)O)O)O
baibiandouhua	439531	Stachyose	C(C1C(C(C(C(O1)OCC2C(C(C(C(O2)OCC3C(C(C(C(O3)OC4(C(C(C(O4)CO)O)O)CO)O)O)O)O)O)O)O)O)O)O
baibiandouhua	11005647	SCHEMBL16435154	C(C1C(C(C(C(O1)OCC2C(C(C(C(O2)OC3(C(C(C(O3)CO)O)O)CO)O)O)O)O)O)O)O
baibiandouhua	439244	CDP-Glucose	C1=CN(C(=O)N=C1N)C2C(C(C(O2)COP(=O)(O)OP(=O)(O)OC3C(C(C(C(O3)CO)O)O)O)O)O
baibiandouhua	289964	Hinesol	CC1CCC=C(C12CCC(C2)C(C)(C)O)C
baibiandouhua	108065	Proanthocyanidin	COC1=C(C=C(C=C1O)C2C(CC3=C(O2)C(=C(C=C3O)O)C4C(C(OC5=CC(=CC(=C45)O)O)C6=CC=C(C=C6)O)O)O)O
baibiandouhua	11250133	Procyanidin B1	C1C(C(OC2=C1C(=CC(=C2C3C(C(OC4=CC(=CC(=C34)O)O)C5=CC(=C(C=C5)O)O)O)O)O)C6=CC(=C(C=C6)O)O)O
baibiandouhua	136217907	Q27284287	C(=C(C(=O)O)O)C1=NC2=C(C(=O)NC(=N2)N)NC1=O
baibiandouhua	101289698	Agarol	CC1CC2C(CC(=O)C3=COC(=C23)C1O)C(C)C
baibiandouhua	10857022	Alpha-Agarofuran	CC1=CCCC2(C13CC(CC2)C(O3)(C)C)C
baibiandouhua	5316735	11-Hydroxy-10-Methyl-7-Propan-2-Yl-2-Oxatricyclo[6.3.1.04,12]Dodeca-1(12),3-Dien-5-One	CC1CC2C(CC(=O)C3=COC(=C23)C1O)C(C)C
baibiandouhua	135398700	Isoxanthopterin	C1=NC2=C(NC1=O)N=C(NC2=O)N
baibiandouhua	5291488	NSC700145	C1=CC(=C(C=C1C2=CC(=O)C3=C(C=C(C=C3O2)OC4C(C(C(C(O4)CO)O)O)O)O)O)O
baibiandouhua	444514	TRIACETYLCHITOTRIOSE	CC(=O)NC1C(C(C(OC1O)CO)OC2C(C(C(C(O2)CO)OC3C(C(C(C(O3)CO)O)O)NC(=O)C)O)NC(=O)C)O
baibiandouhua	5280704	578-74-5	C1=CC(=CC=C1C2=CC(=O)C3=C(C=C(C=C3O2)OC4C(C(C(C(O4)CO)O)O)O)O)O
baibiandouhua	25200950	Apigenin-7-Olate	C1=CC(=CC=C1C2=CC(=O)C3=C(C=C(C=C3O2)O)[O-])O
baibiandouhua	145857	Flavylium Perchlorate	C1=CC=C(C=C1)C2=[O+]C3=CC=CC=C3C=C2.[O-]Cl(=O)(=O)=O
pugongying	4873	Potassium Chloride	[Cl-].[K+]
pugongying	5241825	Taraxacin	CC1=C2C(=CC3=C(C(=O)OC3C1)C)C(=CC2=O)C
pugongying	5281417	Esculin	C1=CC(=O)OC2=CC(=C(C=C21)OC3C(C(C(C(O3)CO)O)O)O)O
pugongying	50915268	(3aR)-3-Methylene-5beta-[(S)-1-Methyl-4-Hydroxybutyl]-6-(Hydroxymethyl)-2,3,3aalpha,4,7,7aalpha-Hexahydrobenzofuran-2-One	CC(CCCO)C1=C(CC2C(C1)C(=C)C(=O)O2)CO
pugongying	11973225	(2R,3S,5R,6R)-(113C)Cyclohexane-1,2,3,4,5,6-Hexol	C1(C(C(C(C(C1O)O)O)O)O)O
pugongying	23932	7439-98-7	[Mo]
pugongying	264182	1531-80-2	C1=CC=C(C=C1)CSC2=CC=CC=C2C(=O)O
pugongying	27284	Ferrous Ion	[Fe+2]
pugongying	92966441	[(3S,4aR,6aR,6aR,6bR,8aR,12S,12aS,14aR,14bR)-4,4,6a,6b,8a,12,14b-Heptamethyl-11-Methylidene-1,2,3,4a,5,6,6a,7,8,9,10,12,12a,13,14,14a-Hexadecahydropicen-3-Yl] Acetate	CC1C2C3CCC4C5(CCC(C(C5CCC4(C3(CCC2(CCC1=C)C)C)C)(C)C)OC(=O)C)C
pugongying	4409936	Phenylacetate	C1=CC=C(C=C1)CC(=O)[O-]
pugongying	5281764	Chicoric Acid	C1=CC(=C(C=C1C=CC(=O)OC(C(C(=O)O)OC(=O)C=CC2=CC(=C(C=C2)O)O)C(=O)O)O)O
pugongying	101702520	Sonchuside A	CC1C2CCC(=CCC(C(=CC2OC1=O)C)OC3C(C(C(C(O3)CO)O)O)O)C
pugongying	10394	3-(4-Hydroxyphenyl)Propionic Acid	C1=CC(=CC=C1CCC(=O)O)O
pugongying	1549111	Cis-Caffeic Acid	C1=CC(=C(C=C1C=CC(=O)O)O)O
pugongying	92097	Taraxerol	CC1(CCC2(CC=C3C4(CCC5C(C(CCC5(C4CCC3(C2C1)C)C)O)(C)C)C)C)C
pugongying	32051	Zinc Ion	[Zn+2]
pugongying	95392279	75911-14-7	CC1=CC2C(CCC(=CCC1)C(=O)OC3C(C(C(C(O3)CO)O)O)O)C(=C)C(=O)O2
pugongying	101719555	75911-16-9	CC1C2CCC(=CCCC(=CC2OC1=O)C)C(=O)OC3C(C(C(C(O3)CO)O)O)O
pugongying	5281238	Flavoxanthin	CC1=CC(CC(C1C=CC(=CC=CC(=CC=CC=C(C)C=CC=C(C)C2C=C3C(CC(CC3(O2)C)O)(C)C)C)C)(C)C)O
pugongying	115250	Taraxasterol	CC1C2C3CCC4C5(CCC(C(C5CCC4(C3(CCC2(CCC1=C)C)C)C)(C)C)O)C
pugongying	10257732	(2R,6S,7aR)-2-[(2Z,4E,6Z,8E,10Z,12E,14Z,16E)-17-[(4S)-4-Hydroxy-2,6,6-Trimethylcyclohexen-1-Yl]-6,11,15-Trimethylheptadeca-2,4,6,8,10,12,14,16-Octaen-2-Yl]-4,4,7a-Trimethyl-2,5,6,7-Tetrahydro-1-Benzofuran-6-Ol	CC1=C(C(CC(C1)O)(C)C)C=CC(=CC=CC(=CC=CC=C(C)C=CC=C(C)C2C=C3C(CC(CC3(O2)C)O)(C)C)C)C
pugongying	5280535	P-Coumaryl Alcohol	C1=CC(=CC=C1C=CCO)O
pugongying	9921439	(3As,6Z,10E,11aR)-10-Methyl-3-Methylidene-2-Oxo-3a,4,5,8,9,11a-Hexahydrocyclodeca[B]Furan-6-Carboxylic Acid	CC1=CC2C(CCC(=CCC1)C(=O)O)C(=C)C(=O)O2
pugongying	7362	FURFURAL	C1=COC(=C1)C=O
pugongying	3423265	Sodium Dodecyl Sulfate	CCCCCCCCCCCCOS(=O)(=O)[O-].[Na+]
pugongying	28310	Ethyl 4-Hydroxyphenylacetate	CCOC(=O)CC1=CC=C(C=C1)O
pugongying	23978	7440-50-8	[Cu]
pugongying	5270604	Taraxasterol	CC1C2C3CCC4C5(CCC(C(C5CCC4(C3(CCC2(CCC1=C)C)C)C)(C)C)O)C
pugongying	13889352	Taraxasterol Acetate	CC1C2C3CCC4C5(CCC(C(C5CCC4(C3(CCC2(CCC1=C)C)C)C)(C)C)OC(=O)C)C
pugongying	102351055	Taraxafolide	CC1=C2C(C3C(C(C1)OC4C(C(C(C(O4)CO)O)O)O)C(C(=O)O3)(C)O)C(=CC2=O)C
pugongying	131750952	Taraxacoside	C1C(COC1=O)OC2C(C(C(C(O2)CO)OC(=O)CC3=CC=C(C=C3)O)O)O
pugongying	11968427	[(2S,3R,4S,5S,6R)-3,4,5-Trihydroxy-6-(Hydroxymethyl)Oxan-2-Yl] (6Z,10E)-3,10-Dimethyl-2-Oxo-3a,4,5,8,9,11a-Hexahydro-3H-Cyclodeca[B]Furan-6-Carboxylate	CC1C2CCC(=CCCC(=CC2OC1=O)C)C(=O)OC3C(C(C(C(O3)CO)O)O)O
pugongying	689075	Methyl Caffeate	COC(=O)C=CC1=CC(=C(C=C1)O)O
pugongying	582907	2-T-Butyl-5-Methyl-[1,3]Dioxolane-4-Carboxylic Acid	CC1C(OC(O1)C(C)(C)C)C(=O)O
pugongying	641301	3-(4-Hydroxyphenyl)Acrylaldehyde	C1=CC(=CC=C1C=CC=O)O
pugongying	145706026	Taraxasterol	CC1C2C3CCC4C5(CCC(C(C5CCC4(C3(CCC2(CCC1=C)C)C)C)(C)C)O)C
pugongying	6713966	Austricin	CC1C2C(CC(=C3C(C2OC1=O)C(=CC3=O)C)C)O
pugongying	11876269	(3S,4aS,6aR,6aS,8aR,12aR,14aR,14bR)-4,4,6a,6a,8a,11,11,14b-Octamethyl-1,2,3,4a,5,6,8,9,10,12,12a,13,14,14a-Tetradecahydropicen-3-Ol	CC1(CCC2(CC=C3C4(CCC5C(C(CCC5(C4CCC3(C2C1)C)C)O)(C)C)C)C)C
pugongying	538983	6-Acetyl-4,4,7-Trimethylbicyclo[4.1.0]Heptan-2-One	CC1C2C1(CC(CC2=O)(C)C)C(=O)C
pugongying	5281239	Fucoxanthin	CC(=CC=CC=C(C)C=CC=C(C)C(=O)CC12C(CC(CC1(O2)C)O)(C)C)C=CC=C(C)C=C=C3C(CC(CC3(C)O)OC(=O)C)(C)C
pugongying	5462222	7440-09-07	[K]
pugongying	5460341	7440-70-2	[Ca]
pugongying	310	2,4-Hexadienedioic Acid, (2Z,4Z)-	C(=CC(=O)O)C=CC(=O)O
pugongying	305	Choline	C[N+](C)(C)CCO
pugongying	31256	Diacetone Alcohol	CC(=O)CC(C)(C)O
pugongying	5371272	1,6,6-Trimethyl-7-(3-Oxobut-1-Enyl)-3,8-Dioxatricyclo[5.1.0.0(2,4)]Octan-5-One	CC(=O)C=CC12C(C(=O)C3C(C1(O2)C)O3)(C)C
pugongying	23930	7439-96-5	[Mn]
pugongying	13864723	Arsanin	CC1C2CCC3(C(CC(=O)C(C3C2OC1=O)C)O)C
pugongying	101245659	Artecalin	CC1C2C3C(CCC2(C(CC1=O)O)C)C(=C)C(=O)O3
pugongying	443023	(+)-Syringaresinol	COC1=CC(=CC(=C1O)OC)C2C3COC(C3CO2)C4=CC(=C(C(=C4)OC)O)OC
pugongying	5317238	Ethyl Caffeate	CCOC(=O)C=CC1=CC(=C(C=C1)O)O
pugongying	23925	7439-89-6	[Fe]
pugongying	92099	Dextramycine	C1=CC(=CC=C1C(C(CO)NC(=O)C(Cl)Cl)O)[N+](=O)[O-]
pugongying	5376313	.Alpha.-Carotene-3,3'-Diol, 5,8-Epoxy-5,8-Dihydro-, All-Trans-	CC1=CC(CC(C1C=CC(=CC=CC(=CC=CC=C(C)C=CC=C(C)C2C=C3C(CC(CC3(O2)C)O)(C)C)C)C)(C)C)O
pugongying	27854	Manganese(2+)	[Mn+2]
pugongying	21160900	Chrysanthemaxanthin	CC1=CC(CC(C1C=CC(=CC=CC(=CC=CC=C(C)C=CC=C(C)C2C=C3C(CC(CC3(O2)C)O)(C)C)C)C)(C)C)O
pugongying	44630352	I0041	C(C1C(C(C(C(O1)OC2(C(C(C(O2)CO)O)O)COC3(C(C(C(O3)CO)O)O)COC4(C(C(C(O4)CO)O)O)COC5(C(C(C(O5)CO)O)O)COC6(C(C(C(O6)CO)O)O)COC7(C(C(C(O7)CO)O)O)COC8(C(C(C(O8)CO)O)O)COC9(C(C(C(O9)CO)O)O)COC1(C(C(C(O1)CO)O)O)COC1(C(C(C(O1)CO)O)O)CO)O)O)O)O
pugongying	90657624	Hyperasid	C1=CC(=C(C=C1C2=C(C(=O)C3=C(C=C(C=C3O2)O)O)OC4C(C(C(C(O4)CO)O)O)O)O)[O-]
pugongying	441696	(S)-2-Hydroxy-2-Methylsuccinic Acid	CC(CC(=O)O)(C(=O)O)O
pugongying	5376325	Mutatoxanthin	CC1=C(C(CC(C1)O)(C)C)C=CC(=CC=CC(=CC=CC=C(C)C=CC=C(C)C2C=C3C(CC(CC3(O2)C)O)(C)C)C)C
pugongying	5487843	DTXSID80216900	[Cu].[Cu].[Cu]
pugongying	23994	7440-66-6	[Zn]
pugongying	441476	BETA-D-GALACTOPYRANURONIC ACID	C1(C(C(OC(C1O)O)C(=O)O)O)O
qishe	6287	L-Valine	CC(C)C(C(=O)O)N
qishe	5960	L-Aspartic Acid	C(C(C(=O)O)N)C(=O)O
qishe	49867939	Oleanolic Acid (Caryophyllin)	CC1(CC2C(CCC3(C2=CCC4C3(CCC5C4(CCC(C5(C)C)O)C)C)C)C(C1)C(=O)O)C
qishe	6306	L-Isoleucine	CCC(C)C(C(=O)O)N
qishe	65043	Thionine	C1=CC2=C(C=C1N)SC3=CC(=[NH2+])C=CC3=N2.[Cl-]
qishe	7059	6-METHYLQUINOLINE	CC1=CC2=C(C=C1)N=CC=C2
qishe	6305	L-Tryptophan	C1=CC=C2C(=C1)C(=CN2)CC(C(=O)O)N
qishe	5951	L-Serine	C(C(C(=O)O)N)O
qishe	6106	L-Leucine	CC(C)CC(C(=O)O)N
qishe	6057	L-Tyrosine	C1=CC(=CC=C1CC(C(=O)O)N)O
qishe	56605412	(2S)-7-(Iodomethyl)-2-Phenyl-6-(Trifluoromethyl)-4-Oxa-1-Azabicyclo[4.2.0]Octan-5-One	C1C(C2(N1C(COC2=O)C3=CC=CC=C3)C(F)(F)F)CI
honey	743	GLUTARIC ACID	C(CC(=O)O)CC(=O)O
honey	2837663	Foliosidine	CC(C)(C(COC1=CC=CC2=C1N(C(=O)C=C2OC)C)O)O
honey	6613	Pantothenic Acid	CC(C)(CO)C(C(=O)NCCC(=O)O)O
honey	6256	Trifluridine	C1C(C(OC1N2C=C(C(=O)NC2=O)C(F)(F)F)CO)O
honey	5862	L-Cysteine	C(C(C(=O)O)N)S
honey	172416	C16H33	CCCCCCCCCCCCCCC[CH2]
honey	6288	L-Threonine	CC(C(C(=O)O)N)O
honey	264	Butyric Acid	CCCC(=O)O
honey	525	Malic Acid	C(C(C(=O)O)O)C(=O)O
honey	62698	Dextrin	C(C1C(C(C(C(O1)OC2C(OC(C(C2O)O)OC3C(OC(C(C3O)O)O)CO)CO)O)O)O)O
honey	68401	2-Hydroxypyrimidine	C1=CNC(=O)N=C1
honey	73202	Pinobanksin	C1=CC=C(C=C1)C2C(C(=O)C3=C(C=C(C=C3O2)O)O)O
honey	5281855	ellagic acid	C1=C2C3=C(C(=C1O)O)OC(=O)C4=CC(=C(C(=C43)OC2=O)O)O
honey	938	Nicotinic Acid	C1=CC(=CN=C1)C(=O)O
honey	1032	Propionic Acid	CCC(=O)O
honey	5281703	Wogonin	COC1=C(C=C(C2=C1OC(=CC2=O)C3=CC=CC=C3)O)O
honey	5281607	Chrysin	C1=CC=C(C=C1)C2=CC(=O)C3=C(C=C(C=C3O2)O)O
honey	135802074	Leucovorin Calcium Pentahydrate	C1C(N(C2=C(N1)N=C(NC2=O)N)C=O)CNC3=CC=C(C=C3)C(=O)NC(CCC(=O)[O-])C(=O)[O-].O.O.O.O.O.[Ca+2]
honey	189	4985-36-8	CC(=O)OCC(C(=O)O)N
honey	612	Lactic Acid	CC(C(=O)O)O
honey	444305	(+)-L-Tartaric Acid	C(C(C(=O)O)O)(C(=O)O)O
honey	5281654	isorhamnetin	COC1=C(C=CC(=C1)C2=C(C(=O)C3=C(C=C(C=C3O2)O)O)O)O
honey	20055994	Ganolucidic Acid B	CC(CC(=O)CC(C)C(=O)O)C1CC(C2(C1(CC(=O)C3=C2CCC4C3(CCC(C4(C)C)O)C)C)C)O
honey	987	Pantotheine-4'-Phosphate	CC(C)(COP(=O)(O)O)C(C(=O)NCCC(=O)NCCS)O
honey	6274	L-Histidine	C1=C(NC=N1)CC(C(=O)O)N
honey	11809239	Cornoside	C1=CC(C=CC1=O)(CCOC2C(C(C(C(O2)CO)O)O)O)O
honey	131632347	(2R,3R,4S,5R,6R)-2-(Hydroxymethyl)-6-[(2S,3S,4R,5R,6R)-4,5,6-Trihydroxy-2-(Hydroxymethyl)Oxan-3-Yl]Oxyoxane-3,4,5-Triol	C(C1C(C(C(C(O1)OC2C(OC(C(C2O)O)O)CO)O)O)O)O
honey	8468	Vanillic Acid	COC1=C(C=CC(=C1)C(=O)O)O
honey	20712955	147126-73-6	CC1CCC(C(C1)OC(=O)C2OC(CS2)N3C=CC(=NC3=O)N)C(C)C
honey	45109807	Maltose	C(C1C(C(C(C(O1)OC2C(OC(C(C2O)O)O)CO)O)O)O)O
honey	33032	L-Glutamic Acid	C(CC(=O)O)C(C(=O)O)N
honey	9064	(+)-catechin	C1C(C(OC2=CC(=CC(=C21)O)O)C3=CC(=C(C=C3)O)O)O
honey	4770	Phenprobamate	C1=CC=C(C=C1)CCCOC(=O)N
honey	5281616	Galangin	C1=CC=C(C=C1)C2=C(C(=O)C3=C(C=C(C=C3O2)O)O)O
honey	1198	Isocitric Acid	C(C(C(C(=O)O)O)C(=O)O)C(=O)O
honey	601829	(6alpha)-2,8beta-Dimethoxy-10,11-[Methylenebis(Oxy)]Rheadan-3-Ol	COC1C2=C(C=CC3=C2OCO3)C4C(O1)C5=CC(=C(C=C5CCN4)OC)O
honey	750	Glycine	C(C(=O)O)N
honey	62699	2-Hydroxyethyl Laurate	CCCCCCCCCCCC(=O)OCCO
honey	439710	Alpha-L-Rhamnose	CC1C(C(C(C(O1)O)O)O)O
honey	5280486	Raucaffricine	CC=C1C2CC3C4=NC5=CC=CC=C5C46CC(C2C6OC(=O)C)N3C1OC7C(C(C(C(O7)CO)O)O)O
honey	644168	Pyridoxal 5'-Phosphate(2-)	CC1=NC=C(C(=C1O)C=O)COP(=O)([O-])[O-]
honey	64689	Beta-D-Glucose	C(C1C(C(C(C(O1)O)O)O)O)O
honey	5281605	baicalein	C1=CC=C(C=C1)C2=CC(=O)C3=C(O2)C=C(C(=C3O)O)O
honey	1055	Pyridoxine Phosphate	CC1=NC=C(C(=C1O)CO)COP(=O)(O)O
honey	1549481	Boc-D-Tyrosine	CC(C)(C)OC(=O)NC(CC1=CC=C(C=C1)O)C(=O)O
honey	11230	4-Carvomenthenol	CC1=CCC(CC1)(C(C)C)O
honey	111050	Boc-D-Trp-OH	CC(C)(C)OC(=O)NC(CC1=CNC2=CC=CC=C21)C(=O)O
honey	72281	Hesperetin	COC1=C(C=C(C=C1)C2CC(=O)C3=C(C=C(C=C3O2)O)O)O
honey	446284	Eicosapentaenoic Acid	CCC=CCC=CCC=CCC=CCC=CCCCC(=O)O
honey	6322	L-Arginine	C(CC(C(=O)O)N)CN=C(N)N
honey	6137	L-Methionine	CSCCC(C(=O)O)N
honey	760	Glyoxylic Acid	C(=O)C(=O)O
honey	149436	(2S)-2-[[4-[[(6S)-2-Amino-5-Formyl-4-Oxo-1,6,7,8-Tetrahydropteridin-6-Yl]Methylamino]Benzoyl]Amino]Pentanedioic Acid	C1C(N(C2=C(N1)NC(=NC2=O)N)C=O)CNC3=CC=C(C=C3)C(=O)NC(CCC(=O)O)C(=O)O
honey	10690	Gluconic Acid	C(C(C(C(C(C(=O)O)O)O)O)O)O
honey	637775	SINAPIC ACID	COC1=CC(=CC(=C1O)OC)C=CC(=O)O
honey	5962	L-Lysine	C(CCN)CC(C(=O)O)N
honey	5281672	Myricetin	C1=C(C=C(C(=C1O)O)O)C2=C(C(=O)C3=C(C=C(C=C3O2)O)O)O
honey	5281792	Rosmarinic Acid	C1=CC(=C(C=C1CC(C(=O)O)OC(=O)C=CC2=CC(=C(C=C2)O)O)O)O
honey	24202867	NSC726131	CC(CCC(=O)OC)C1CC(=O)C2(C1(C(C(=O)C3=C2C(=O)CC4C3(CCC(C4(C)C)O)C)OC(=O)C)C)C
honey	187	Acetylcholine	CC(=O)OCC[N+](C)(C)C
honey	14658050	Arjunglucoside I	CC1(CCC2(CCC3(C(=CCC4C3(CCC5C4(CC(C(C5(C)CO)O)O)C)C)C2C1O)C)C(=O)OC6C(C(C(C(O6)CO)O)O)O)C
honey	15747356	CHEMBL4538166	CC1=CC(=O)CC(C1(C=CC(C)OC2C(C(C(C(O2)COC3C(C(CO3)(CO)O)O)O)O)O)O)(C)C
honey	11006	HEXADECANE	CCCCCCCCCCCCCCCC
honey	445858	Ferulic Acid	COC1=C(C=CC(=C1)C=CC(=O)O)O
honey	6267	L-Asparagine	C(C(C(=O)O)N)C(=O)N
honey	239	Beta-Alanine	C(CN)C(=O)O
honey	10742	SYRINGIC ACID	COC1=CC(=CC(=C1O)OC)C(=O)O
honey	5794	PIPERONYL BUTOXIDE	CCCCOCCOCCOCC1=CC2=C(C=C1CCC)OCO2
honey	6262	L-Ornithine	C(CC(C(=O)O)N)CN
honey	5280863	kaempferol	C1=CC(=CC=C1C2=C(C(=O)C3=C(C=C(C=C3O2)O)O)O)O
honey	5280483	12001-79-5	CC1=C(C(=O)C2=CC=CC=C2C1=O)CC=C(C)CCCC(C)CCCC(C)CCCC(C)C
honey	5280445	luteolin	C1=CC(=C(C=C1C2=CC(=O)C3=C(C=C(C=C3O2)O)O)O)O
honey	487	Methylmalonic Acid	CC(C(=O)O)C(=O)O
honey	68071	Pinocembrin	C1C(OC2=CC(=CC(=C2C1=O)O)O)C3=CC=CC=C3
honey	68141	Coumalic Acid	C1=CC(=O)OC=C1C(=O)O
honey	3034034	Quinine	COC1=CC2=C(C=CN=C2C=C1)C(C3CC4CCN3CC4C=C)O
honey	16219364	2520-38-9	CC(C(COC1=CC=CC2=C1N(C(=O)C=C2OC)C)O)(O)OC
honey	7420	3-Hydroxybenzoic Acid	C1=CC(=CC(=C1)O)C(=O)O
honey	5280443	Apigenin	C1=CC(=CC=C1C2=CC(=O)C3=C(C=C(C=C3O2)O)O)O
honey	1054	Pyridoxine	CC1=NC=C(C(=C1O)CO)CO
honey	176	Acetic Acid	CC(=O)O
honey	171548	Biotin	C1C2C(C(S1)CCCCC(=O)O)NC(=O)N2
honey	6255	Maltose	C(C1C(C(C(C(O1)OC2C(OC(C(C2O)O)O)CO)O)O)O)O
honey	11579	LEVULINIC ACID	CC(=O)CCC(=O)O
tiepishihu	442792	4-Hydroxyhomopterocarpin	COC1=CC2=C(C=C1)C3COC4=C(C3O2)C=CC(=C4O)OC
tiepishihu	5315859	7-Hydroxy-2,3,4,8-Tetramethoxyphenanthrene	COC1=C(C(=C2C(=C1)C=CC3=C2C=CC(=C3OC)O)OC)OC
ejiao	6140	L-Phenylalanine	C1=CC=C(C=C1)CC(C(=O)O)N
ejiao	6323	Bromomethane	CBr
ejiao	498056	NSC50976	C1=C(NC=N1)CC(C(=O)O)N.[Cu]
ejiao	49786167	[(2S)-1-Amino-3-(1H-Imidazol-3-Ium-5-Yl)-1-Oxopropan-2-Yl]Azanium	C1=C(NC=[NH+]1)CC(C(=O)N)[NH3+]
ejiao	876	DL-METHIONINE	CSCCC(C(=O)O)N
ejiao	602	DL-ALANINE	CC(C(=O)O)N
ejiao	5963	Benzyltrimethylammonium Chloride	C[N+](C)(C)CC1=CC=CC=C1.[Cl-]
ejiao	6995104	[(4S)-5-Amino-4-Azaniumyl-5-Oxopentyl]-(Diaminomethylidene)Azanium	C(CC(C(=O)N)[NH3+])C[NH+]=C(N)N
ejiao	6275	1,3,5-Triazine-2,4(1H,3H)-Dione	C1=NC(=O)NC(=O)N1
ejiao	145742	L-Proline	C1CC(NC1)C(=O)O
ejiao	11378574	(2S)-2,6-Diamino(413C)Hexanoic Acid	C(CCN)CC(C(=O)O)N
jineijin	14598502	L-Glutamate Ion	C(CC(=O)O)C(C(=O)[O-])N
jineijin	119	4-Aminobutyric Acid	C(CC(=O)O)CN
jineijin	71464397	AKOS040764232	CC(C)CC(C(=O)NC(CC(=O)N)C(=O)NC(CC(=O)O)C(=O)NC(CCCN=C(N)N)C(=O)NC(CC(C)C)C(=O)NC(C)C(=O)NC(CO)C(=O)NC(CC1=CC=C(C=C1)O)C(=O)NC(CC(C)C)C(=O)O)N
jineijin	939	SCHEMBL13090740	C1=CC(=C[N+](=C1)C2C(C(C(O2)COP(=O)(O)O)O)O)C(=O)N
jineijin	644263	2906-42-5	C1=CC(=CN=C1)C(=O)O
jineijin	6857471	21H-Biline	C1=CC(=CC2=NC(=CC3=CC=C(N3)C=C4C=CC=N4)C=C2)N=C1
jineijin	6540254	Aspartic Aldehyde	C(C(C=O)N)C(=O)O
jineijin	123985	E-64	CC(C)CC(C(=O)NCCCCN=C(N)N)NC(=O)C1C(O1)C(=O)O
jineijin	10014512	D-Anserine	CN1C=NC=C1CC(C(=O)O)NC(=O)CCN
jineijin	112072	ANSERINE	CN1C=NC=C1CC(C(=O)O)NC(=O)CCN
jineijin	3512634	(2R,3R)-3,4',7-Trihydroxyflavanone	C1=CC(=CC=C1C2C(C(=O)C3=C(O2)C=C(C=C3)O)O)O
jineijin	112092	10215-74-4	CC12CCC3C(C1CCC2C(=O)COC(=O)CCC(=O)O)CCC4=CC(=O)CCC34C
jineijin	5315819	Cherianoine	CN1C=CC2=CC(=C(C(=C2C1=O)OC)O)OC
jineijin	83887	D-Aspartic Acid	C(C(C(=O)O)N)C(=O)O
jineijin	5315455	Biliverdin	CC1=C(C(=CC2=C(C(=C(N2)C=C3C(=C(C(=O)N3)C)C=C)C)CCC(=O)O)NC1=CC4=NC(=O)C(=C4C)C=C)CCC(=O)O
jineijin	44288444	CHEMBL413654	CC(C)CC(C(=O)NC(CCC(=O)O)C(=O)NC(CCC(=O)O)C(=O)NC(CCC(=O)O)C(=O)NC(CCC(=O)O)C(=O)NC(CCC(=O)O)C(=O)NC(C)C(=O)NC(CC1=CC=C(C=C1)O)C(=O)NCC(=O)NC(CC2=CNC3=CC=CC=C32)C(=O)NC(CCSC)C(=O)NC(CC(=O)O)C(=O)NC(CC4=CC=CC=C4)C(=O)N)NC(=O)C(CC5=CNC6=CC=CC=C65)NC(=O)C7CCCN7C(=O)CNC(=O)C(CCC(=O)O)N
jineijin	5128032	Glutamate(2-)	C(CC(=O)[O-])C(C(=O)[O-])N
jineijin	10005581	3-Epidehydrotumulosic Acid	CC(C)C(=C)CCC(C1C(CC2(C1(CC=C3C2=CCC4C3(CCC(C4(C)C)O)C)C)C)O)C(=O)O
maidong	99477	6-Hydroxycoumarin	C1=CC2=C(C=CC(=O)O2)C=C1O
maidong	53466984	Methylophiopogonanone A	CC1=C(C(=C2C(=C1O)C(=O)C(CO2)CC3=CC4=C(C=C3)OCO4)C)O
maidong	9996586	Ophiopogonanone A	CC1=C(C2=C(C=C1O)OCC(C2=O)CC3=CC4=C(C=C3)OCO4)O
maidong	5316797	Ophiopogonanone E	CC1=C(C2=C(C(=C1O)OC)OCC(C2=O)CC3=C(C=C(C=C3)OC)O)O
maidong	53467849	(3R)-5,7-Dihydroxy-3-[(4-Hydroxy-3-Methoxyphenyl)Methyl]-6,8-Dimethyl-2,3-Dihydrochromen-4-One	CC1=C(C(=C2C(=C1O)C(=O)C(CO2)CC3=CC(=C(C=C3)O)OC)C)O
maidong	46853220	(2R,3S,4S,5R,6R)-2-[[(2R,3R,4R)-3,4-Dihydroxy-4-(Hydroxymethyl)Oxolan-2-Yl]Oxymethyl]-6-[[(2R)-1,7,7-Trimethyl-2-Bicyclo[2.2.1]Heptanyl]Oxy]Oxane-3,4,5-Triol	CC1(C2CCC1(C(C2)OC3C(C(C(C(O3)COC4C(C(CO4)(CO)O)O)O)O)O)C)C
maidong	101995302	(25beta)-1beta-(Sulfooxy)Spirost-5-En-3beta-Ol	CC1CCC2(C(C3C(O2)CC4C3(CCC5C4CC=C6C5(C(CC(C6)O)OS(=O)(=O)O)C)C)C)OC1
maidong	5280540	3-Hydroxy-Vitamin K	CC1C(=O)C2=CC=CC=C2C(=O)C1(CC=C(C)CCCC(C)CCCC(C)CCCC(C)C)O
maidong	46173857	Ophiopogonin B	CC1CCC2(C(C3C(O2)CC4C3(CCC5C4CC=C6C5(C(CC(C6)O)OC7C(C(C(C(O7)C)O)O)OC8C(C(C(C(O8)C)O)O)O)C)C)C)OC1
maidong	5280537	N-Trans-Feruloyltyramine	COC1=C(C=CC(=C1)C=CC(=O)NCCC2=CC=C(C=C2)O)O
maidong	5319741	3-(1,3-Benzodioxol-5-Ylmethyl)-5,7-Dihydroxy-6,8-Dimethyl-2,3-Dihydrochromen-4-One	CC1=C(C(=C2C(=C1O)C(=O)C(CO2)CC3=CC4=C(C=C3)OCO4)C)O
maidong	5322061	2,5,7-Trihydroxy-6,8-Dimethyl-3-(4'-Methoxybenzyl)Chroman-4-One	CC1=C(C(=C2C(=C1O)C(=O)C(C(O2)O)CC3=CC=C(C=C3)OC)C)O
maidong	53486205	SP 37	CC1CCC2(C(C3C(O2)CC4C3(CCC5C4CC=C6C5(CCC(C6)O)C)C)C)OC1
maidong	5317207	6-Aldehydo-Isoophiopogonone A	CC1=C(C(=C(C2=C1OC=C(C2=O)CC3=CC4=C(C=C3)OCO4)O)C=O)O
maidong	12313993	514-51-2	CC1CCC2=C1CC3CCC2(C3(C)C)C
maidong	134715166	Ophiopogonoside A	CC(C)C1CCC2(C(CCC(C2C1OC3C(C(C(C(O3)CO)O)O)O)(C)O)O)C
maidong	16219429	2-Amino-9-[(2R,3R,4S,5R)-3,4-Dihydroxy-5-(Hydroxymethyl)Oxolan-2-Yl]-3H-Purin-6-One;Hydrate	C1=NC2=C(N1C3C(C(C(O3)CO)O)O)NC(=NC2=O)N.O
maidong	101637165	[(R)-3,7-Dimethyl-1,6-Octadien-3-Yl]6-O-(Alpha-L-Arabinofuranosyl)-Beta-D-Glucopyranoside	CC(=CCCC(C)(C=C)OC1C(C(C(C(O1)COC2C(C(C(O2)CO)O)O)O)O)O)C
maidong	10065830	Methylophiopogonone A	CC1=C(C(=C2C(=C1O)C(=O)C(=CO2)CC3=CC4=C(C=C3)OCO4)C)O
maidong	102004869	Cixiophiopogon A	CC1CCC2(C(C3(C(O2)CC4(C3(CCC5C4CC=C6C5(CCC(C6)OC7C(C(C(C(O7)CO)O)OC8C(C(C(CO8)O)O)O)OC9C(C(C(C(O9)C)O)O)O)C)C)O)O)C)OC1
maidong	11968811	(2S,3R,4R,5R,6S)-2-[(2R,3R,4S,5R,6R)-2-[(2R,5'R,6R,7S,8S)-2,8-Dihydroxy-5',7,9,13-Tetramethylspiro[5-Oxapentacyclo[10.8.0.02,9.04,8.013,18]Icos-18-Ene-6,2'-Oxane]-16-Yl]Oxy-5-Hydroxy-6-(Hydroxymethyl)-4-[(2S,3R,4S,5R)-3,4,5-Trihydroxyoxan-2-Yl]Oxyoxan-3-Yl]Oxy-6-Methyloxane-3,4,5-Triol	CC1CCC2(C(C3(C(O2)CC4(C3(CCC5C4CC=C6C5(CCC(C6)OC7C(C(C(C(O7)CO)O)OC8C(C(C(CO8)O)O)O)OC9C(C(C(C(O9)C)O)O)O)C)C)O)O)C)OC1
maidong	5280794	Stigmasterol	CCC(C=CC(C)C1CCC2C1(CCC3C2CC=C4C3(CCC(C4)O)C)C)C(C)C
maidong	102004868	128502-94-3	CC1CCC2(C(C3(C(O2)CC4(C3(CCC5C4CC=C6C5(CCC(C6)OC7C(C(C(C(O7)CO)O)O)OC8C(C(C(C(O8)C)O)O)O)C)C)O)O)C)OC1
maidong	11003181	Ophiopogonanone D	CC1=C(C(=C2C(=C1OC)C(=O)C(CO2)CC3=CC4=C(C=C3)OCO4)C=O)O
maidong	53468064	Ophiopogonanone B	CC1=C(C2=C(C=C1O)OCC(C2=O)CC3=CC=C(C=C3)OC)O
maidong	10087732	Ophiopogonone A	CC1=C(C2=C(C=C1O)OC=C(C2=O)CC3=CC4=C(C=C3)OCO4)O
maidong	92449512	Ophiopogonanone A	CC1=C(C2=C(C=C1O)OCC(C2=O)CC3=CC4=C(C=C3)OCO4)O
maidong	10361149	AKOS040761050	CC1=C(C2=C(C(=C1OC)OC)OCC(C2=O)CC3=CC(=C(C=C3)O)O)O
maidong	101238141	5,7-Dihydroxy-3-(4-Hydroxy-1,3-Benzodioxole-5-Ylmethyl)-6,8-Dimethyl-4H-1-Benzopyran-4-One	CC1=C(C(=C2C(=C1O)C(=O)C(=CO2)CC3=C(C4=C(C=C3)OCO4)O)C)O
maidong	10033524	Ophiopogonin D'	CC1CCC2(C(C3C(O2)CC4C3(CCC5C4CC=C6C5(CCC(C6)OC7C(C(C(C(O7)CO)O)OC8C(C(C(CO8)O)O)O)OC9C(C(C(C(O9)C)O)O)O)C)C)C)OC1
maidong	145706175	Ophiopogonin A	CC1CCC2(C(C3C(O2)CC4C3(CCC5C4CC=C6C5(C(CC(C6)O)OC7C(C(C(C(O7)C)O)O)OC8C(C(C(C(O8)C)O)OC(=O)C)O)C)C)C)OC1
maidong	137704703	(1S,2S,4S,6R,8S,9S,12R,13R)-5',7,9,13-Tetramethylspiro[5-Oxapentacyclo[10.8.0.02,9.04,8.013,18]Icos-18-Ene-6,2'-Oxane]-16-Ol	CC1CCC2(C(C3C(O2)CC4C3(CCC5C4CC=C6C5(CCC(C6)O)C)C)C)OC1
maidong	5316771	5,7-Dihydroxy-6,8-Dimethyl-3-(4'-Hydroxy-3'-Methoxybenzyl)Chroman-4-One	CC1=C(C(=C2C(=C1O)C(=O)C(CO2)CC3=CC(=C(C=C3)O)OC)C)O
maidong	591773	Methyl Haematommate	CC1=CC(=C(C(=C1C(=O)OC)O)C=O)O
maidong	70699355	Stigmasteryl Glucoside	CCC(C=CC(C)C1CCC2C1(CCC3C2CC=C4C3(CCC(C4)OC5C(C(C(C(O5)CO)O)O)O)C)C)C(C)C
maidong	14826840	Ophiopogonone B	CC1=C(C2=C(C=C1O)OC=C(C2=O)CC3=CC=C(C=C3)OC)O
maidong	11185637	(S)-P-Coumaroyloctopamine	C1=CC(=CC=C1C=CC(=O)NCC(C2=CC=C(C=C2)O)O)O
maidong	23259413	Methylophiopogonone B	CC1=C(C(=C2C(=C1O)C(=O)C(=CO2)CC3=CC=C(C=C3)OC)C)O
maidong	53486206	38971-41-4	CC1CCC2(C(C3C(O2)CC4C3(CCC5C4CC=C6C5(C(CC(C6)O)OC7C(C(C(C(O7)C)O)O)OC8C(C(C(C(O8)C)O)O)O)C)C)C)OC1
maidong	71307569	38971-41-4	CC1CCC2(C(C3C(O2)CC4C3(CCC5C4CC=C6C5(C(CC(C6)O)OC7C(C(C(C(O7)C)O)O)OC8C(C(C(C(O8)C)O)O)O)C)C)C)OC1
maidong	45356795	Uridin-	C1=CN(C(=O)NC1=O)C2C(C(C(O2)CO)O)O
maidong	637306	(3R)-5,7-Dihydroxy-3-[(2-Hydroxy-4-Methoxyphenyl)Methyl]-8-Methoxy-6-Methyl-2,3-Dihydrochromen-4-One	CC1=C(C2=C(C(=C1O)OC)OCC(C2=O)CC3=C(C=C(C=C3)OC)O)O
maidong	4483248	Ophiopogonin C'	CC1CCC2(C(C3C(O2)CC4C3(CCC5C4CC=C6C5(CCC(C6)OC7C(C(C(C(O7)CO)O)O)OC8C(C(C(C(O8)C)O)O)O)C)C)C)OC1
maidong	11968812	(2S,3R,4R,5R,6S)-2-[(2R,3R,4S,5R,6R)-2-[(2R,5'R,6R,7S,8S)-2,8-Dihydroxy-5',7,9,13-Tetramethylspiro[5-Oxapentacyclo[10.8.0.02,9.04,8.013,18]Icos-18-Ene-6,2'-Oxane]-16-Yl]Oxy-6-(Hydroxymethyl)-5-[(2S,3R,4S,5S,6R)-3,4,5-Trihydroxy-6-(Hydroxymethyl)Oxan-2-Yl]Oxy-4-[(2S,3R,4S,5R)-3,4,5-Trihydroxyoxan-2-Yl]Oxyoxan-3-Yl]Oxy-6-Methyloxane-3,4,5-Triol	CC1CCC2(C(C3(C(O2)CC4(C3(CCC5C4CC=C6C5(CCC(C6)OC7C(C(C(C(O7)CO)OC8C(C(C(C(O8)CO)O)O)O)OC9C(C(C(CO9)O)O)O)OC2C(C(C(C(O2)C)O)O)O)C)C)O)O)C)OC1
maidong	10871974	Ophiopogonanone C	CC1=C(C(=C2C(=C1O)C(=O)C(CO2)CC3=CC4=C(C=C3)OCO4)C=O)O
maidong	129716134	2,5,7-Trihydroxy-6,8-Dimethyl-3-(3',4'-Methylenedioxybenzyl)Chroman-4-One	CC1=C(C(=C2C(=C1O)C(=O)C(C(O2)O)CC3=C4C=C(C=C3)OCO4)C)O
maidong	5280795	Delta-D	CC(C)CCCC(C)C1CCC2C1(CCCC2=CC=C3CC(CCC3=C)O)C
maidong	181709	Isostemonamine	CC1=C2CCCCN3C2(CCC3)C4(C1=O)C(=C(C(=O)O4)C)OC
maidong	1382	1-Hydroxy-2,3-Dimethylanthracene-9,10-Dione	CC1=CC2=C(C(=C1C)O)C(=O)C3=CC=CC=C3C2=O
maidong	5319742	5,7-Dihydroxy-3-[(4-Methoxyphenyl)Methyl]-6,8-Dimethyl-2,3-Dihydrochromen-4-One	CC1=C(C(=C2C(=C1O)C(=O)C(CO2)CC3=CC=C(C=C3)OC)C)O
maidong	21589806	Ophiopogonoside A	CC(C)C1CCC2(C(CCC(C2C1OC3C(C(C(C(O3)CO)O)O)O)(C)O)O)C
maidong	135398635	Guanosine	C1=NC2=C(N1C3C(C(C(O3)CO)O)O)N=C(NC2=O)N
maidong	6029	Uridine	C1=CN(C(=O)NC1=O)C2C(C(C(O2)CO)O)O
maidong	441899	Trigonelloside C	CC1C2C(CC3C2(CCC4C3CC=C5C4(CCC(C5)OC6C(C(C(C(O6)CO)OC7C(C(C(C(O7)C)O)O)O)O)OC8C(C(C(C(O8)C)O)O)O)C)C)OC1(CCC(C)COC9C(C(C(C(O9)CO)O)O)O)O
maidong	12358638	Oleanic Acid, 7	CC1(CCC2(CCC3(C(=CCC4C3(CCC5C4(CCC(C5(C)C)O)C)C)C2C1)C)C(=O)O)C
maidong	11142766	Ophiopogonone C	CC1=C(C(=C2C(=C1O)C(=O)C(=CO2)CC3=CC4=C(C=C3)OCO4)C=O)O
maidong	441893	Ruscogenin	CC1CCC2(C(C3C(O2)CC4C3(CCC5C4CC=C6C5(C(CC(C6)O)O)C)C)C)OC1
maidong	12304693	(Z,S)-Jasmololone	CCC=CCC1=C(C(CC1=O)O)C
maidong	99856	Cyperene	CC1CCC2CC3=C(CCC13C2(C)C)C
maidong	181686	Orchinol	COC1=CC2=C(C3=C(CC2)C=C(C=C3)O)C(=C1)OC
maidong	6030	Uridine 5'-Monophosphate	C1=CN(C(=O)NC1=O)C2C(C(C(O2)COP(=O)(O)O)O)O
maidong	101641343	Alliospiroside A	CC1CCC2(C(C3C(O2)CC4C3(CCC5C4CC=C6C5(C(CC(C6)O)OC7C(C(C(CO7)O)O)OC8C(C(C(C(O8)C)O)O)O)C)C)C)OC1
maidong	50930798	QSPL 173	CCC(C=CC(C)C1CCC2C1(CCC3C2CC=C4C3(CCC(C4)C)C)C)C(C)C
maidong	46173858	Ophiopogonin A	CC1CCC2(C(C3C(O2)CC4C3(CCC5C4CC=C6C5(C(CC(C6)O)OC7C(C(C(C(O7)C)O)O)OC8C(C(C(C(O8)C)O)OC(=O)C)O)C)C)C)OC1
maidong	10246745	5,7-Dihydroxy-6-Methyl-3-[(4-Hydroxy-1,3-Benzodioxol-5-Yl)Methyl]Chromone	CC1=C(C2=C(C=C1O)OC=C(C2=O)CC3=C(C4=C(C=C3)OCO4)O)O
maidong	5489258	LONGIFOLENE	CC1(CCCC2(C3C1C(C2=C)CC3)C)C
maidong	24893327	(5'S,9S,13R)-5',7,9,13-Tetramethylspiro[5-Oxapentacyclo[10.8.0.02,9.04,8.013,18]Icos-18-Ene-6,2'-Oxane]-14,16-Diol	CC1CCC2(C(C3C(O2)CC4C3(CCC5C4CC=C6C5(C(CC(C6)O)O)C)C)C)OC1
maidong	5374699	Jasmolone	CCC=CCC1=C(C(CC1=O)O)C
maidong	101731	Beta-Patchoulene	CC1CCC2=C1CC3CCC2(C3(C)C)C
maidong	24996522	CHEMBL1094912	CC1=C(C(=C2C(=C1O)C(=O)C(CO2)CC3=C(C=C(C=C3)OC)O)C)O
maidong	12308843	Cyperene	CC1CCC2CC3=C(CCC13C2(C)C)C
maidong	637458	Ophiopogonanone C	CC1=C(C(=C2C(=C1O)C(=O)C(CO2)CC3=CC4=C(C=C3)OCO4)C=O)O
maidong	76036450	2,3-Dihydro-3-(4-Methoxybenzyl)-5,7-Dihydroxy-6-Methyl-4H-1-Benzopyran-4-One	CC1=C(C2=C(C=C1O)OCC(C2=O)CC3=CC=C(C=C3)OC)O
maidong	46886723	Methylophiopogonanone B	CC1=C(C(=C2C(=C1O)C(=O)C(CO2)CC3=CC=C(C=C3)OC)C)O
maidong	11061578	Prosapogenin A	CC1CCC2(C(C3C(O2)CC4C3(CCC5C4CC=C6C5(CCC(C6)OC7C(C(C(C(O7)CO)O)O)OC8C(C(C(C(O8)C)O)O)O)C)C)C)OC1
maidong	21631069	(1S,2R,4S)-Borneol Beta-D-Glucopyranoside	CC1(C2CCC1(C(C2)OC3C(C(C(C(O3)CO)O)O)O)C)C
maidong	5317212	6-Aldehydoisoophiopogonone B	CC1=C(C(=C(C2=C1OC=C(C2=O)CC3=CC=C(C=C3)OC)O)C=O)O
maidong	46173859	Ophiopogonin D	CC1CCC2(C(C3C(O2)CC4C3(CCC5C4CC=C6C5(C(CC(C6)O)OC7C(C(C(C(O7)C)O)OC8C(C(C(CO8)O)O)O)OC9C(C(C(C(O9)C)O)O)O)C)C)C)OC1
maidong	6804	[(2R,3S,4R,5R)-5-(2-Amino-6-Oxo-3H-Purin-9-Yl)-3,4-Dihydroxyoxolan-2-Yl]Methyl Dihydrogen Phosphate	C1=NC2=C(N1C3C(C(C(O3)COP(=O)(O)O)O)O)NC(=NC2=O)N
maidong	191720	SCHEMBL1876845	CC1(CCC2(CCC3(C(=CCC4C3(CCC5C4(CCC(C5(C)C)O)C)C)C2C1)C)C(=O)O)C
maidong	60961	Adenosine	C1=NC(=C2C(=N1)N(C=N2)C3C(C(C(O3)CO)O)O)N
maidong	5372945	n-coumaroyltyramine	C1=CC(=CC=C1CCNC(=O)C=CC2=CC=C(C=C2)O)O
maidong	10494	OLEANOLIC ACID	CC1(CCC2(CCC3(C(=CCC4C3(CCC5C4(CCC(C5(C)C)O)C)C)C2C1)C)C(=O)O)C
maidong	5318201	Ophiopogonanone F	CC1=C(C(=C2C(=C1OC)C(=O)C(CO2)CC3=C(C=C(C=C3)OC)O)OC)O
heihujiao	11333027	2-[(1R)-4-Methylcyclohex-3-En-1-Yl]Prop-2-Enyl Acetate	CC1=CCC(CC1)C(=C)COC(=O)C
heihujiao	641115	ILEPCIMIDE	C1CCN(CC1)C(=O)C=CC2=CC3=C(C=C2)OCO3
heihujiao	71431207	(1R,4R)-4,7,7-Trimethylbicyclo[4.1.0]Hept-2-Ene	CC1CC2C(C2(C)C)C=C1
heihujiao	53487910	428868-35-3	C1CC2C(C1)N3CCNCC4=C3C2=CC=C4.Cl
heihujiao	6443191	Dodecenol	CCCCCCCCCCC=CO
heihujiao	11299669	SCHEMBL23728296	CCCCC(=O)C=CC=CC(=O)N1CCCCC1
heihujiao	31244	4-Methoxybenzaldehyde	COC1=CC=C(C=C1)C=O
heihujiao	6987	PIPERITONE	CC1=CC(=O)C(CC1)C(C)C
heihujiao	12073	3,4-DIMETHYLBENZOIC ACID	CC1=C(C=C(C=C1)C(=O)O)C
heihujiao	11080226	CHEMBL1821993	CC1C(C(OC1C2=CC3=C(C(=C2)OC)OCO3)C4=CC(=C(C(=C4)OC)OC)OC)C
heihujiao	11964516	CHEBI:70098	C1CCN(C1)C(=O)C=CC=CCCC=CC2=CC3=C(C=C2)OCO3
heihujiao	68072	Orsellinic Acid	CC1=CC(=CC(=C1C(=O)O)O)O
heihujiao	17429	N-Formylpiperidine	C1CCN(CC1)C=O
heihujiao	10999431	1-[(2E,4E)-2,4-Dodecadienoyl]Pyrrolidine	CCCCCCCC=CC=CC(=O)N1CCCC1
heihujiao	5319361	(2S,4R)-P-Mentha-1(7),5-Dien-2-Ol	CC(C)C1CC(C(=C)C=C1)O
heihujiao	100006184	(1R,2S,3S)-2-(Benzenesulfonyl)-3-(1,3-Benzodioxol-5-Yl)Cyclopropane-1-Carbaldehyde	C1OC2=C(O1)C=C(C=C2)C3C(C3S(=O)(=O)C4=CC=CC=C4)C=O
heihujiao	5319362	1-(4-Methylidenecyclohexyl)Ethenol	C=C1CCC(CC1)C(=C)O
heihujiao	12072	Dihydrocarveol	CC1CCC(CC1O)C(=C)C
heihujiao	101357061	(2E,7E,9E,11S)-11-Hydroxy-N-(2-Hydroxy-2-Methylpropyl)-6-Oxo-2,7,9-Dodecatrienamide	CC(C=CC=CC(=O)CCC=CC(=O)NCC(C)(C)O)O
heihujiao	98862	Benz[A]Anthracene, 4-Chloro-7-Methyl-	CC1=C2C=CC3=C(C2=CC4=CC=CC=C14)C=CC=C3Cl
heihujiao	11881817	(1S,2R,9S,17R)-7,13-Diazatetracyclo[7.7.1.02,7.013,17]Heptadecan-6-One	C1CC2C3CCCN4C3C(CCC4)CN2C(=O)C1
heihujiao	381232	NSC667640	CC(=O)O.C1=CC=C(C(=C1)C(=O)NCCC(C(=O)O)NC(=O)C2=CC=C(C=C2)NCC3=CN=C4C(=N3)C(=NC(=N4)N)N)C(=O)O
heihujiao	25245021	Copaene	CC1=CCC2C3C1C2(CCC3C(C)C)C
heihujiao	11051711	(-)-Sabinene	CC(C)C12CCC(=C)C1C2
heihujiao	643727	5-Benzo[1,3]Dioxol-5-Yl-1-Pyrrolidin-1-Yl-Penta-2,4-Dien-1-One	C1CCN(C1)C(=O)C=CC=CC2=CC3=C(C=C2)OCO3
heihujiao	5319364	3,8(9)-P-Menthadien-1-Ol	CC(=C)C1=CCC(CC1)(C)O
heihujiao	381152	Piperitenone	CC1=CC(=O)C(=C(C)C)CC1
heihujiao	6438710	Sarmentosine	C(C=C(CO)C#N)OC1C(C(C(C(O1)CO)O)O)O
heihujiao	25221579	N-Isobutyl-2,4,12-Octadecatrienamide	CCCCCC=CCCCCCCC=CC=CC(=O)NCC(C)C
heihujiao	11781469	(2E,4E,6E)-7-(1,3-Benzodioxol-5-Yl)-1-Pyrrolidin-1-Ylhepta-2,4,6-Trien-1-One	C1CCN(C1)C(=O)C=CC=CC=CC2=CC3=C(C=C2)OCO3
heihujiao	21580213	Piperolein B	C1CCN(CC1)C(=O)CCCCCCC=CC2=CC3=C(C=C2)OCO3
heihujiao	5283349	(2E,4E)-Deca-2,4-Dienal	CCCCCC=CC=CC=O
heihujiao	1548914	Isochavicine	C1CCN(CC1)C(=O)C=CC=CC2=CC3=C(C=C2)OCO3
heihujiao	9974234	Pipericine	CCCCCCCCCCCCCC=CC=CC(=O)NCC(C)C
heihujiao	11288585	(-)-Epi-Conocarpan	CC=CC1=CC2=C(C=C1)OC(C2C)C3=CC=C(C=C3)O
heihujiao	72075	Bamipine	CN1CCC(CC1)N(CC2=CC=CC=C2)C3=CC=CC=C3
heihujiao	100006949	(E)-N-[(4R)-7-Methoxy-2,2-Dimethyl-3,4-Dihydrochromen-4-Yl]-3-(2,3,4-Trimethoxyphenyl)Prop-2-Enamide	CC1(CC(C2=C(O1)C=C(C=C2)OC)NC(=O)C=CC3=C(C(=C(C=C3)OC)OC)OC)C
heihujiao	44453655	PIPERCHABAMIDE B	C1CCN(CC1)C(=O)C=CCCCCCCC=CC2=CC3=C(C=C2)OCO3
heihujiao	5372162	(E,E,E)-11-(1,3-Benzodioxol-5-yl)-N-(2-methylpropyl)-2,4,10-undecatrienenamide	CC(C)CNC(=O)C=CC=CCCCCC=CC1=CC2=C(C=C1)OCO2
heihujiao	163808	Regelin	CC1C(CC(C2(C1C3=CCC4C5(CCC(=O)C(C5CCC4(C3(CC2)C)C)(C)C)C)C)O)C(=O)OC
heihujiao	100031404	N-[(2R)-1-(4-Methoxyphenoxy)Propan-2-Yl]-2-Phenylmethoxybenzamide	CC(COC1=CC=C(C=C1)OC)NC(=O)C2=CC=CC=C2OCC3=CC=CC=C3
heihujiao	1201530	(-)-Trans-Pinocarveol	CC1(C2CC1C(=C)C(C2)O)C
heihujiao	15463391	Cenocladamide	COC1=CC(=CC(=C1O)OC)C=CC(=O)N2CCC(=O)C=C2
heihujiao	105050	(1S)-(+)-3-Carene	CC1=CCC2C(C1)C2(C)C
heihujiao	6443006	24738-51-0	CCCCCCCC=CC=CC(=O)NCC(C)C
heihujiao	68149	1,3-Dipalmitin	CCCCCCCCCCCCCCCC(=O)OCC(COC(=O)CCCCCCCCCCCCCCC)O
heihujiao	100122118	(2R)-2-[(4-Fluorophenyl)Methyl-[2-(4-Propan-2-Ylphenoxy)Acetyl]Amino]-N-Propan-2-Ylbutanamide	CCC(C(=O)NC(C)C)N(CC1=CC=C(C=C1)F)C(=O)COC2=CC=C(C=C2)C(C)C
heihujiao	71717660	CHEMBL2335714	CC(C(C=CC=CCCC=CC(=O)NCC(C)(C)O)O)O
heihujiao	101040751	5-[(2R,3R)-2,3-Dihydro-3-Methyl-5-[(E)-1-Propenyl]Benzofuran-2-Yl]-1,3-Benzodioxole	CC=CC1=CC2=C(C=C1)OC(C2C)C3=CC4=C(C=C3)OCO4
heihujiao	6479668	2,4-Octadienamide, N-(2-Methylpropyl)-, (E,E)-	CCCC=CC=CC(=O)NCC(C)C
heihujiao	14162526	Brachyamide B	C1CCN(C1)C(=O)C=CCCCCC=CC2=CC3=C(C=C2)OCO3
heihujiao	10935441	SCHEMBL2432175	C1CCN(C1)C(=O)C=CCCC=CC2=CC3=C(C=C2)OCO3
heihujiao	21604552	SCHEMBL11756824	CC1=CCC(C(C1)O)C(C)C
heihujiao	6429301	(Z)-Caryophyllene	CC1=CCCC(=C)C2CC(C2CC1)(C)C
heihujiao	100006989	(E)-N-[[3-(3-Methoxyphenyl)-1,2,4-Oxadiazol-5-Yl]Methyl]-3-(2,3,4-Trimethoxyphenyl)Prop-2-Enamide	COC1=C(C(=C(C=C1)C=CC(=O)NCC2=NC(=NO2)C3=CC(=CC=C3)OC)OC)OC
heihujiao	440967	(-)-Beta-Pinene	CC1(C2CCC(=C)C1C2)C
heihujiao	82229	EINECS 232-107-5	CC1(C2CCC(C2)(C1=O)C)C
heihujiao	643764	Cis-Piplartine	COC1=CC(=CC(=C1OC)OC)C=CC(=O)N2CCC=CC2=O
heihujiao	5320618	Piperanine	C1CCN(CC1)C(=O)C=CCCC2=CC3=C(C=C2)OCO3
heihujiao	54930	Antiepilepsirinum	C1CCN(CC1)C(=O)C=CC2=CC3=C(C=C2)OCO3
heihujiao	8082	PIPERIDINE	C1CCNCC1
heihujiao	137705180	(13S)-13-Oxido-7-Aza-13-Azoniatetracyclo[7.7.1.02,7.013,17]Heptadecan-6-One	C1CC2C3CCC[N+]4(C3C(CCC4)CN2C(=O)C1)[O-]
heihujiao	162757	N-Isobutyleicosadienamide	CCCCCCCCCCCCCCCC=CC=CC(=O)NCC(C)C
heihujiao	18818	SABINENE	CC(C)C12CCC(=C)C1C2
heihujiao	638026	5957-75-5	CCCCCC1=CC(=C2C3CC(=CCC3C(OC2=C1)(C)C)C)O
heihujiao	1548913	Isopiperine	C1CCN(CC1)C(=O)C=CC=CC2=CC3=C(C=C2)OCO3
heihujiao	10966538	2-Decen-1-One, 1-(1-Piperidinyl)-, (2E)-	CCCCCCCC=CC(=O)N1CCCCC1
heihujiao	6184	HEXANAL	CCCCCC=O
heihujiao	221580	SANDARACOPIMARIC ACID	CC1(CCC2C(=C1)CCC3C2(CCCC3(C)C(=O)O)C)C=C
heihujiao	638024	piperine	C1CCN(CC1)C(=O)C=CC=CC2=CC3=C(C=C2)OCO3
heihujiao	56840872	(1R,2R)-2-Methyl-5-Prop-1-En-2-Ylcyclohexan-1-Ol	CC1CCC(CC1O)C(=C)C
heihujiao	5318516	Pellitorine	CCCCCC=CC=CC(=O)NCC(C)C
heihujiao	694735	1-(3-(1,3-Benzodioxol-5-Yl)-1-Oxo-2-Propenyl)Pyrrolidine	C1CCN(C1)C(=O)C=CC2=CC3=C(C=C2)OCO3
heihujiao	11874615	(1S,2R,9R,17R)-13-Oxido-7-Aza-13-Azoniatetracyclo[7.7.1.02,7.013,17]Heptadecan-6-One	C1CC2C3CCC[N+]4(C3C(CCC4)CN2C(=O)C1)[O-]
heihujiao	82227	(+)-Alpha-Pinene	CC1=CCC2CC1C2(C)C
heihujiao	102667	Pinocarveol	CC1(C2CC1C(=C)C(C2)O)C
heihujiao	73804405	4,5-Dihydroxy-N-(2-Methylpropyl)Dec-2-Enamide	CCCCCC(C(C=CC(=O)NCC(C)C)O)O
heihujiao	11446451	114179-04-3	CC(C)C1CC(C(=C)C=C1)O
heihujiao	44453778	PIPERCHABAMIDE A	C1CN(C(=O)C=C1)C(=O)CCC2=CC=CC=C2
heihujiao	10244953	Piperettine	C1CCN(CC1)C(=O)C=CC=CC=CC2=CC3=C(C=C2)OCO3
heihujiao	122485	Cis-4-(Isopropyl)-1-Methylcyclohex-2-En-1-Ol	CC(C)C1CCC(C=C1)(C)O
heihujiao	68124095	P-Menth-1-En-5-Ol	CC1=CCC(C(C1)O)C(C)C
heihujiao	637863	175340-20-2	C1CC2NS(=O)(=O)C3=CC=CC=C3N2C1
heihujiao	25202482	Sesquisabinene	CC(CCC=C(C)C)C12CCC(=C)C1C2
heihujiao	6440659	N-Cis-Feruloyltyramine	COC1=C(C=CC(=C1)C=CC(=O)NCCC2=CC=C(C=C2)O)O
heihujiao	24798692	Beta-Humulene	CC1=CCC(C=CCC(=C)CCC1)(C)C
heihujiao	10703	O-CYMENE	CC1=CC=CC=C1C(C)C
heihujiao	6429260	(5S)-4-Methylidene-1-Propan-2-Ylbicyclo[3.1.0]Hexane	CC(C)C12CCC(=C)C1C2
heihujiao	101040752	(2R,3R)-2,3-Dihydro-2-(4-Hydroxyphenyl)-3-Methylbenzofuran-5-Carboxylic Acid Methyl Ester	CC1C(OC2=C1C=C(C=C2)C(=O)OC)C3=CC=C(C=C3)O
heihujiao	10338645	2,4,14-Eicosatrienoic Acid Isobutylamide	CCCCCC=CCCCCCCCCC=CC=CC(=O)NCC(C)C
heihujiao	14890278	(+)-Piperenol A	C1=CC=C(C=C1)C(=O)OCC2=CC(C(C(C2O)OC(=O)C3=CC=CC=C3)O)O
heihujiao	11222182	Pipnoohine	CCCCCC=CCCCCCCC=CC=CC(=O)NCCCC(C)C
heihujiao	764160	1-Cinnamoylpiperidine	C1CCN(CC1)C(=O)C=CC2=CC=CC=C2
heihujiao	100031244	N-[(2R)-1-(2-Methylphenoxy)Propan-2-Yl]-4-Propoxybenzamide	CCCOC1=CC=C(C=C1)C(=O)NC(C)COC2=CC=CC=C2C
heihujiao	14121774	1-(2-Methoxypropan-2-Yl)-4-Methylbenzene	CC1=CC=C(C=C1)C(C)(C)OC
heihujiao	107561	L-Piperitone	CC1=CC(=O)C(CC1)C(C)C
heihujiao	637563	ANETHOLE	CC=CC1=CC=C(C=C1)OC
heihujiao	637758	ETHYL CINNAMATE	CCOC(=O)C=CC1=CC=CC=C1
heihujiao	642520	(R)-4-Isopropylcyclohex-2-Enone	CC(C)C1CCC(=O)C=C1
heihujiao	14529	2-(4-Methylphenyl)Propan-2-Ol	CC1=CC=C(C=C1)C(C)(C)O
heihujiao	101357064	(2E,6R,7E,9E,11S)-6,11-Dihydroxy-N-(2-Hydroxy-2-Methylpropyl)-2,7,9-Dodecatrienamide	CC(C=CC=CC(CCC=CC(=O)NCC(C)(C)O)O)O
heihujiao	93081	Beta-Cubebene	CC1CCC(C2C13C2C(=C)CC3)C(C)C
heihujiao	92042749	Copaene	CC1=CCC2C3C1C2(CCC3C(C)C)C
heihujiao	6989	THYMOL	CC1=CC(=C(C=C1)C(C)C)O
heihujiao	44454018	PIPERCHABAMIDE C	C1CCN(CC1)C(=O)C=CC=CCCCCCCC=CC2=CC3=C(C=C2)OCO3
heihujiao	100068148	2-[[(2S)-Oxolan-2-Yl]Methoxy]-1-[4-(1,2,4-Triazol-4-Yl)Piperidin-1-Yl]Ethanone	C1CC(OC1)COCC(=O)N2CCC(CC2)N3C=NN=C3
heihujiao	9974595	pipernonaline	C1CCN(CC1)C(=O)C=CCCCCC=CC2=CC3=C(C=C2)OCO3
heihujiao	34627	P-Mentha-1(7),8(10)-Dien-9-Ol	C=C1CCC(CC1)C(=C)CO
heihujiao	6949	GUAIENE	CC1CCC(=C(C)C)CC2=C1CCC2C
heihujiao	90658542	Sesquisabinene B	CC(CCC=C(C)C)C12CCC(=C)C1C2
heihujiao	5281515	BETA-CARYOPHYLLENE	CC1=CCCC(=C)C2CC(C2CC1)(C)C
heihujiao	72307	sesamin	C1C2C(COC2C3=CC4=C(C=C3)OCO4)C(O1)C5=CC6=C(C=C5)OCO6
heihujiao	443163	(-)-Dihydrocarveol	CC1CCC(CC1O)C(=C)C
heihujiao	23308299	(4S)-1,7,7-Trimethylbicyclo[2.2.1]Heptan-2-One	CC1(C2CCC1(C(=O)C2)C)C
heihujiao	79022	Cyclofenchene	CC1(C2CC3C1C3(C2)C)C
heihujiao	11869417	(-)-Asarinin	C1C2C(COC2C3=CC4=C(C=C3)OCO4)C(O1)C5=CC6=C(C=C5)OCO6
heihujiao	3015263	Gamma-Humulene	CC1=CCCC(=C)C=CC(CCC1)(C)C
heihujiao	667544	206660-42-6	C1C(OC2=CC(=CC(=C2C1=O)O)O)C3=CC=CC=C3
heihujiao	21580216	(E)-N-(2-Methylpropyl)-3-[(2R,3R)-3-Pentyloxiran-2-Yl]Prop-2-Enamide	CCCCCC1C(O1)C=CC(=O)NCC(C)C
heihujiao	44257622	Kaplanin	COC1=C(C2=C(C(=C1)O)C(=O)C=C(O2)C3=CC=CC=C3)C4C(C(C(C(O4)CO)O)O)O
heihujiao	62385	1195-32-0	CC1=CC=C(C=C1)C(=C)C
heihujiao	9965088	SCHEMBL9425973	C1CCN(CC1)C(=O)CCC2=CC3=C(C=C2)OCO3
heihujiao	101040753	(2S,3R)-2,3-Dihydro-2-(4-Hydroxyphenyl)-3-Methylbenzofuran-5-Carbaldehyde	CC1C(OC2=C1C=C(C=C2)C=O)C3=CC=C(C=C3)O
heihujiao	100011005	5-Isopropylsulfamoyl-2-Methoxy-Thiobenzamide	CC(C)NS(=O)(=O)C1=CC(=C(C=C1)OC)C(=S)N
heihujiao	11196483	CHEMBL565426	CCCCCC(C(C=CC(=O)N1CCCCC1)O)O
heihujiao	6441067	N-Isobutyl-2,4-icosadienamide	CCCCCCCCCCCCCCCC=CC=CC(=O)NCC(C)C
heihujiao	15512	3-CYCLOHEXENE-1-METHANOL	C1CC(CC=C1)CO
heihujiao	6427100	Cis-P-2-Menthen- 1-Ol	CC(C)(C)C1CCC(C=C1)O
heihujiao	240	Benzaldehyde	C1=CC=C(C=C1)C=O
heihujiao	11141599	Piperolein A	C1CCN(CC1)C(=O)CCCCC=CC2=CC3=C(C=C2)OCO3
heihujiao	92780	4-Isopropyl-2-Cyclohexenone	CC(C)C1CCC(=O)C=C1
heihujiao	8441	DIMETHYL TEREPHTHALATE	COC(=O)C1=CC=C(C=C1)C(=O)OC
heihujiao	5319360	Xi-P-Mentha-1(7),2-Dien-4-Ol	CC(C)C1(CCC(=C)C=C1)O
heihujiao	14038477	(1Z,6E)-Gamma-Humulene	CC1=CCCC(=C)C=CC(CCC1)(C)C
heihujiao	441005	(+)-Delta-Cadinene	CC1=CC2C(CCC(=C2CC1)C)C(C)C
heihujiao	12073743	(2E)-Piperamide-C5:1	C1CCN(C1)C(=O)C=CCCC2=CC3=C(C=C2)OCO3
heihujiao	79044	2-Carene	CC1=CC2C(C2(C)C)CC1
heihujiao	443161	(-)-Beta-Phellandrene	CC(C)C1CCC(=C)C=C1
heihujiao	636537	Piperyline	C1CCN(C1)C(=O)C=CC=CC2=CC3=C(C=C2)OCO3
heihujiao	11252659	12-Deuteriododecanoic Acid	CCCCCCCCCCCC(=O)O
heihujiao	5319363	(1R,4S)-1-Methyl-4-(Prop-1-En-2-Yl)Cyclohex-2-Enol	CC(=C)C1CCC(C=C1)(C)O
heihujiao	106428435	3-Methyl-5-(2-Prop-2-Enylsulfanylethylcarbamoyl)Benzenesulfonyl Chloride	CC1=CC(=CC(=C1)S(=O)(=O)Cl)C(=O)NCCSCC=C
heihujiao	2879	4-Methylphenol	CC1=CC=C(C=C1)O
heihujiao	641713	CHEMBL1821994	CC1C(C(OC1C2=CC3=C(C(=C2)OC)OCO3)C4=CC5=C(C(=C4)OC)OCO5)C
heihujiao	12302457	(+)-Trans-2-Carene	CC1=CC2C(C2(C)C)CC1
heihujiao	11471237	1-[(2Z,4E)-5-(1,3-Benzodioxole-5-Yl)-1-Oxo-2,4-Pentadienyl]Pyrrolidine	C1CCN(C1)C(=O)C=CC=CC2=CC3=C(C=C2)OCO3
heihujiao	6442405	Guineensine	CC(C)CNC(=O)C=CC=CCCCCCCC=CC1=CC2=C(C=C1)OCO2
heihujiao	3893	Lauric Acid	CCCCCCCCCCCC(=O)O
heihujiao	7044	DECAHYDRONAPHTHALENE	C1CCC2CCCCC2C1
heihujiao	637858	Piperlongumine	COC1=CC(=CC(=C1OC)OC)C=CC(=O)N2CCC=CC2=O
heihujiao	9548705	(+)-Germacrene A	CC1=CCCC(=CCC(CC1)C(=C)C)C
heihujiao	13337242	Piperitylhonokiol	CC1=CC(C(CC1)C(C)C)C2=CC(=CC(=C2O)C3=CC(=C(C=C3)O)CC=C)CC=C
heihujiao	16041827	PIPERCHABAMIDE D	CC(C)CNC(=O)C=CCCCCCCC=CC1=CC2=C(C=C1)OCO2
heihujiao	1549040	Cis-Anethole	CC=CC1=CC=C(C=C1)OC
heihujiao	10812	M-CYMENE	CC1=CC(=CC=C1)C(C)C
heihujiao	11426270	1-[1-Oxo-3(3,4-Methylenedioxy-5-Methoxyphenyl)-2z-Propenyl]Piperidine	COC1=CC(=CC2=C1OCO2)C=CC(=O)N3CCCCC3
heihujiao	6988	P-Menth-4(8)-En-3-One	CC1CCC(=C(C)C)C(=O)C1
heihujiao	102672	2-Formamidopentanedioic Acid	C(CC(=O)O)C(C(=O)O)NC=O
heihujiao	101357058	(2E,6R,7E,9E)-6-Hydroxy-N-(2-Hydroxy-2-Methylpropyl)-11-Oxo-2,7,9-Dodecatrienamide	CC(=O)C=CC=CC(CCC=CC(=O)NCC(C)(C)O)O
heihujiao	11222817	(2e,4e,11e)-12-(Benzo[1,3]Dioxol-5-Yl)-N-(3-Methylbutyl)Dodeca-2,4,11-Trien-Amide	CC(C)CCNC(=O)C=CC=CCCCCCC=CC1=CC2=C(C=C1)OCO2
heihujiao	5315338	EC-1m-2	COC1=C(C=CC(=C1)C2C3COC(C3CO2)C4=CC5=C(C=C4)OCO5)O
heihujiao	6440616	78910-33-5	CCCCCC=CC=CC(=O)N1CCCC1
heihujiao	8083	MORPHOLINE	C1COCCN1
heihujiao	122484	2-Cyclohexen-1-Ol, 1-Methyl-4-(1-Methylethyl)-, Trans-	CC(C)C1CCC(C=C1)(C)O
heihujiao	11368078	(E,E)-2,4-Decadienoic Isobutylamide	CCCCCC=CC=CC(=O)NCC(C)C
heihujiao	21580214	Tricholein	C1CCN(C1)C(=O)CCCCCCC=CC2=CC3=C(C=C2)OCO3
heihujiao	13572	6-Methylheptan-2-One	CC(C)CCCC(=O)C
heihujiao	11118018	Achilleamide	CCCCCC=CC=CC(=O)N1CCCCC1
heihujiao	141999	Cis-P-2-Menthen-1-Ol	CC(C)(C)C1CCC(C=C1)O
heihujiao	7463	P-CYMENE	CC1=CC=C(C=C1)C(C)C
heihujiao	11252044	P-Anisaldehyde-|A-D1	COC1=CC=C(C=C1)C=O
heihujiao	7407	Alpha-Methylstyrene	CC(=C)C1=CC=CC=C1
heihujiao	765514	1-Cinnamoylpyrrolidine	C1CCN(C1)C(=O)C=CC2=CC=CC=C2
heihujiao	8438	PIPERONAL	C1OC2=C(O1)C=C(C=C2)C=O
heihujiao	91466	Matrine	C1CC2C3CCCN4C3C(CCC4)CN2C(=O)C1
heihujiao	100522445	(4S,5S)-5-(5-Bromothiophen-2-Yl)-1-Cyclopentyl-4-Pyridin-2-Ylimidazolidine-2-Thione	C1CCC(C1)N2C(C(NC2=S)C3=CC=CC=N3)C4=CC=C(S4)Br
heihujiao	6604672	Caryophylene Oxide	CC1(CC2C1CCC3(C(O3)CCC2=C)C)C
heihujiao	11953814	L-Octanoylcarnitine	CCCCCCCC(=O)OC(CC(=O)[O-])C[N+](C)(C)C
heihujiao	100007703	1-(4-Methylsulfonylphenyl)-N-[[(2R)-Oxan-2-Yl]Methyl]Cyclobutane-1-Carboxamide	CS(=O)(=O)C1=CC=C(C=C1)C2(CCC2)C(=O)NCC3CCCCO3
heihujiao	1548912	Chavicine	C1CCN(CC1)C(=O)C=CC=CC2=CC3=C(C=C2)OCO3
heihujiao	5320619	2-(4-Hydroxy-3-Prop-2-Enylphenyl)-6-(3-Methyl-6-Propan-2-Ylcyclohex-2-En-1-Yl)-4-Prop-2-Enylphenol	CC1=CC(C(CC1)C(C)C)C2=CC(=CC(=C2O)C3=CC(=C(C=C3)O)CC=C)CC=C
heihujiao	11447544	CHEMBL571317	CCCC(C(C=CC(=O)NCC(C)C)O)O
heihujiao	10223	Cadina-1(10),4-Diene	CC1=CC2C(CCC(=C2CC1)C)C(C)C
heihujiao	146323	Ethyl, 2-Phenyl-	[CH2]CC1=CC=CC=C1
heihujiao	7461	GAMMA-TERPINENE	CC1=CCC(=CC1)C(C)C
heihujiao	10820744	1,3-Benzodioxole-5-Carbaldehyde	C1OC2=C(O1)C=C(C=C2)C=O
heihujiao	1742210	Caryophyllene Oxide	CC1(CC2C1CCC3(C(O3)CCC2=C)C)C
heihujiao	71717033	CHEMBL2335713	CC(C(C=CC=CCCC=CC(=O)NCC(C)(C)O)O)O
heihujiao	9921021	Methyl Piperate	COC(=O)C=CC=CC1=CC2=C(C=C1)OCO2
heihujiao	9922008	Pipataline	CCCCCCCCCCC=CC1=CC2=C(C=C1)OCO2
heihujiao	11149885	CHEMBL571534	CCCCCC(C(C=CC(=O)N1CCCCC1)O)O
heihujiao	10957591	6-Trans-Piperamide-C-7-1	C1CCN(C1)C(=O)CCCCC=CC2=CC3=C(C=C2)OCO3
heihujiao	6290038	NSC244597	COC1=C(C=CC(=C1)C=CC=CC(=O)N2CCCCC2)O
heihujiao	161487	Menisperine	C[N+]1(CCC2=CC(=C(C3=C2C1CC4=C3C(=C(C=C4)OC)O)OC)OC)C
heihujiao	6431015	(-)-Alpha-Cedrene	CC1CCC2C13CC=C(C(C3)C2(C)C)C
heihujiao	11908458	Caryophyllenepoxid	CC1(CC2C1CCC3(C(O3)CCC2=C)C)C
heihujiao	61781	Limonen-10-Yl Acetate	CC1=CCC(CC1)C(=C)COC(=O)C
heihujiao	3081016	Piperolactam A	COC1=C(C2=C3C(=C1)C(=O)NC3=CC4=CC=CC=C42)O
heihujiao	25202489	Oligosaccharide Phosphate	CC(=O)NC1C(C(C(OC1OC2C(OC(C(C2O)NC(=O)C)OP(=O)([O-])[O-])CO)CO)OC3C(C(C(C(O3)COC4C(C(C(C(O4)COC5C(C(C(C(O5)CO)O)O)OC6C(C(C(C(O6)CO)O)O)O)O)OC7C(C(C(C(O7)CO)O)O)OC8C(C(C(C(O8)CO)O)O)O)O)O)OC9C(C(C(C(O9)CO)O)O)OC1C(C(C(C(O1)CO)O)O)OC1C(C(C(C(O1)CO)O)OC1C(C(C(C(O1)CO)O)OC1C(C(C(C(O1)CO)O)O)OC1C(C(C(C(O1)CO)O)O)O)O)O)O)O
heihujiao	11635	OCTADECANE	CCCCCCCCCCCCCCCCCC
heihujiao	6439947	dehydropipernonaline	C1CCN(CC1)C(=O)C=CC=CCCC=CC2=CC3=C(C=C2)OCO3
heihujiao	11012859	RETROFRACTAMIDE A	CC(C)CNC(=O)C=CC=CCCC=CC1=CC2=C(C=C1)OCO2
heihujiao	10131321	Coumaperine	C1CCN(CC1)C(=O)C=CC=CC2=CC=C(C=C2)O
heihujiao	11230587	5-Hexanoyl-5-Hydroxy-1-(2-Methylpropyl)Pyrrolidin-2-One	CCCCCC(=O)C1(CCC(=O)N1CC(C)C)O
heihujiao	17868	ALPHA-THUJENE	CC1=CCC2(C1C2)C(C)C
heihujiao	68148	4-Allylphenol	C=CCC1=CC=C(C=C1)O
heihujiao	100130487	(2R)-2-[(2,4-Dichlorophenyl)Methyl-[2-[(4-Nitrophenyl)Methylsulfanyl]Acetyl]Amino]-N-Methyl-3-Phenylpropanamide	CNC(=O)C(CC1=CC=CC=C1)N(CC2=C(C=C(C=C2)Cl)Cl)C(=O)CSCC3=CC=C(C=C3)[N+](=O)[O-]
heihujiao	15463390	261914-52-7	COC1=CC(=CC(=C1O)OC)C=CC(=O)N2CCC=CC2=O
heihujiao	21580212	EN300-27121317	C1CCN(CC1)C(=O)C=CC2=CC3=C(C=C2)OCO3
heihujiao	6918391	BETA-ELEMENE	CC(=C)C1CCC(C(C1)C(=C)C)(C)C=C
heihujiao	10931630	Isopinocarveol	CC1(C2CC1C(=C)C(C2)O)C
