# Supplementary material for: Identification of Key Bioactive Compounds of Medicine–Food Homologous Substances and Their Multi-Target Intervention Effects in Osteosarcoma Treatment
Source: Int J Mol Sci. 2026 Jan 29;27(3):1360. doi: 10.3390/ijms27031360 (PMC12898791; doi:10.3390/ijms27031360)
Supplement: Supplementary file 1 [file ijms-27-01360-s001.zip › Supplementary Table S4_inner_interaction.xlsx]

## Sheet: 01.inner_interaction
Gene_Name	id	molecule_name	pred_bingingdb	pred_biosnap	pred_kiba
ABCA10	44630352	I0041	0.999997615814209	1	1
ABCA13	145857	Flavylium Perchlorate	0.948265612125397	0.704301834106445	0.983575105667114
ABCA13	25202489	Oligosaccharide Phosphate	1	1	1
ABCA13	44630352	I0041	1	1	1
ABCA6	145857	Flavylium Perchlorate	0.975054323673248	0.516875088214874	0.988523185253143
ABCA6	25202489	Oligosaccharide Phosphate	1	1	1
ABCA8	145857	Flavylium Perchlorate	0.989783585071564	0.812243044376373	0.981982946395874
ABCA8	25202489	Oligosaccharide Phosphate	1	1	1
ABCA9	145857	Flavylium Perchlorate	0.998567700386047	0.704025030136108	0.982661426067352
ABCA9	25202489	Oligosaccharide Phosphate	1	1	1
ABCG2	25202489	Oligosaccharide Phosphate	1	1	1
ABLIM1	145857	Flavylium Perchlorate	0.935811936855316	0.570438027381897	0.993788421154022
ABLIM1	24847992	ACTONEL WITH CALCIUM (COPACKAGED)	0.559539914131165	0.521819591522217	0.533572196960449
ABLIM1	25202489	Oligosaccharide Phosphate	1	1	1
ACACB	5281855	ellagic acid	0.605471253395081	0.639315783977509	0.775144636631012
ACACB	16760409	Ellagic Acid Dihydrate	0.571280717849731	0.618578791618347	0.683774590492249
ACACB	25202489	Oligosaccharide Phosphate	1	1	1
ACAN	145857	Flavylium Perchlorate	0.977841854095459	0.614163458347321	0.986200332641602
ACAN	24883912	(2S,3R,4R,5S,6R)-2-(Hydroxymethyl)-6-[[(2S,3R,4R,5S,6R)-3,4,5-Trihydroxy-6-[(1Z,3Z,5E,7E,9Z,11E,13E,15Z)-4,7,12,15-Tetramethyl-17-[(2S,3R,4S,5S,6R)-3,4,5-Trihydroxy-6-[[(2R,3R,4S,5S,6R)-3,4,5-Trihydroxy-6-(Hydroxymethyl)Oxan-2-Yl]Oxymethyl]Oxan-2-Yl]Oxy-1-[2,6,6-Trimethyl-4-[(2S,3S,4R,5S,6S)-3,4,5-Trihydroxy-6-(Hydroxymethyl)Oxan-2-Yl]Oxycyclohexen-1-Yl]-18-[2,6,6-Trimethyl-4-[(2R,3R,4S,5S,6R)-3,…	0.95813250541687	1	0.999996066093445
ACAN	25202489	Oligosaccharide Phosphate	1	0.999659657478333	1
ACSL6	145857	Flavylium Perchlorate	0.971560180187225	0.555338263511658	0.994226396083832
ACSL6	25202489	Oligosaccharide Phosphate	1	1	1
ACTN2	25202489	Oligosaccharide Phosphate	1	0.999947905540466	1
ADAMTS12	145857	Flavylium Perchlorate	0.966100037097931	0.613674819469452	0.990728616714478
ADAMTS12	25202489	Oligosaccharide Phosphate	1	1	1
ADD2	24883912	(2S,3R,4R,5S,6R)-2-(Hydroxymethyl)-6-[[(2S,3R,4R,5S,6R)-3,4,5-Trihydroxy-6-[(1Z,3Z,5E,7E,9Z,11E,13E,15Z)-4,7,12,15-Tetramethyl-17-[(2S,3R,4S,5S,6R)-3,4,5-Trihydroxy-6-[[(2R,3R,4S,5S,6R)-3,4,5-Trihydroxy-6-(Hydroxymethyl)Oxan-2-Yl]Oxymethyl]Oxan-2-Yl]Oxy-1-[2,6,6-Trimethyl-4-[(2S,3S,4R,5S,6S)-3,4,5-Trihydroxy-6-(Hydroxymethyl)Oxan-2-Yl]Oxycyclohexen-1-Yl]-18-[2,6,6-Trimethyl-4-[(2R,3R,4S,5S,6R)-3,…	0.999692440032959	0.897873520851135	0.855892360210419
ADHFE1	890	Phytic Acid	0.596783876419067	0.727770209312439	0.854948997497559
ADHFE1	25202489	Oligosaccharide Phosphate	1	1	1
ADORA3	890	Phytic Acid	0.648114264011383	0.983331799507141	0.97271716594696
ADORA3	145857	Flavylium Perchlorate	0.947170317173004	0.99122142791748	0.996425449848175
ADORA3	24847992	ACTONEL WITH CALCIUM (COPACKAGED)	0.55081707239151	0.944659352302551	0.851527154445648
ADORA3	24883912	(2S,3R,4R,5S,6R)-2-(Hydroxymethyl)-6-[[(2S,3R,4R,5S,6R)-3,4,5-Trihydroxy-6-[(1Z,3Z,5E,7E,9Z,11E,13E,15Z)-4,7,12,15-Tetramethyl-17-[(2S,3R,4S,5S,6R)-3,4,5-Trihydroxy-6-[[(2R,3R,4S,5S,6R)-3,4,5-Trihydroxy-6-(Hydroxymethyl)Oxan-2-Yl]Oxymethyl]Oxan-2-Yl]Oxy-1-[2,6,6-Trimethyl-4-[(2S,3S,4R,5S,6S)-3,4,5-Trihydroxy-6-(Hydroxymethyl)Oxan-2-Yl]Oxycyclohexen-1-Yl]-18-[2,6,6-Trimethyl-4-[(2R,3R,4S,5S,6R)-3,…	0.517055571079254	1	0.954619467258453
ADORA3	25202489	Oligosaccharide Phosphate	1	1	1
ADORA3	44630352	I0041	0.97192907333374	1	1
AHSP	145857	Flavylium Perchlorate	0.834216237068176	0.881112992763519	0.995732724666595
AHSP	44630352	I0041	1	0.971784710884094	1
AHSP	135398667	2'-Deoxyinosine-5'-Diphosphate	0.514071822166443	0.503241419792175	0.56037712097168
AK4	890	Phytic Acid	0.593651950359344	0.978444159030914	0.78251850605011
AK4	145857	Flavylium Perchlorate	0.803249776363373	0.790169179439545	0.991439700126648
AK4	25202489	Oligosaccharide Phosphate	1	1	1
AKR1C2	145857	Flavylium Perchlorate	0.92901623249054	0.722182810306549	0.99348372220993
AKR1C3	890	Phytic Acid	0.801692008972168	0.688299715518951	0.861163198947906
AKR1C3	145857	Flavylium Perchlorate	0.932496905326843	0.748583972454071	0.994679391384125
AKR1C3	24847992	ACTONEL WITH CALCIUM (COPACKAGED)	0.590743958950043	0.663206458091736	0.75909686088562
AKR1C3	24883912	(2S,3R,4R,5S,6R)-2-(Hydroxymethyl)-6-[[(2S,3R,4R,5S,6R)-3,4,5-Trihydroxy-6-[(1Z,3Z,5E,7E,9Z,11E,13E,15Z)-4,7,12,15-Tetramethyl-17-[(2S,3R,4S,5S,6R)-3,4,5-Trihydroxy-6-[[(2R,3R,4S,5S,6R)-3,4,5-Trihydroxy-6-(Hydroxymethyl)Oxan-2-Yl]Oxymethyl]Oxan-2-Yl]Oxy-1-[2,6,6-Trimethyl-4-[(2S,3S,4R,5S,6S)-3,4,5-Trihydroxy-6-(Hydroxymethyl)Oxan-2-Yl]Oxycyclohexen-1-Yl]-18-[2,6,6-Trimethyl-4-[(2R,3R,4S,5S,6R)-3,…	0.990946531295776	0.960786521434784	0.83036482334137
AKR1C3	25202489	Oligosaccharide Phosphate	1	0.99634450674057	1
AKR1C3	44630352	I0041	0.999999642372131	0.922742247581482	1
ALAS2	24883912	(2S,3R,4R,5S,6R)-2-(Hydroxymethyl)-6-[[(2S,3R,4R,5S,6R)-3,4,5-Trihydroxy-6-[(1Z,3Z,5E,7E,9Z,11E,13E,15Z)-4,7,12,15-Tetramethyl-17-[(2S,3R,4S,5S,6R)-3,4,5-Trihydroxy-6-[[(2R,3R,4S,5S,6R)-3,4,5-Trihydroxy-6-(Hydroxymethyl)Oxan-2-Yl]Oxymethyl]Oxan-2-Yl]Oxy-1-[2,6,6-Trimethyl-4-[(2S,3S,4R,5S,6S)-3,4,5-Trihydroxy-6-(Hydroxymethyl)Oxan-2-Yl]Oxycyclohexen-1-Yl]-18-[2,6,6-Trimethyl-4-[(2R,3R,4S,5S,6R)-3,…	0.999916315078735	0.9014031291008	0.553871393203735
ALDH1A3	25202489	Oligosaccharide Phosphate	1	0.99956089258194	1
AMPH	145857	Flavylium Perchlorate	0.953154385089874	0.697923898696899	0.993898153305054
AMPH	24847992	ACTONEL WITH CALCIUM (COPACKAGED)	0.516813397407532	0.769852221012115	0.64216285943985
AMPH	25202489	Oligosaccharide Phosphate	1	1	1
AMY2B	24847992	ACTONEL WITH CALCIUM (COPACKAGED)	0.50381863117218	0.83913791179657	0.789646327495575
AMY2B	25202489	Oligosaccharide Phosphate	1	1	1
AMY2B	44630352	I0041	0.544613599777222	0.741767048835754	1
ANK1	25202489	Oligosaccharide Phosphate	1	0.99731320142746	1
ANK2	25202489	Oligosaccharide Phosphate	1	1	1
ANK3	25202489	Oligosaccharide Phosphate	1	1	1
ANKLE1	25202489	Oligosaccharide Phosphate	1	0.999889254570007	1
ANKLE1	44630352	I0041	0.942354619503021	0.943031787872314	1
ANKRD18A	25202489	Oligosaccharide Phosphate	1	0.95451283454895	1
ATP2A3	25202489	Oligosaccharide Phosphate	1	1	1
ATP8A1	25202489	Oligosaccharide Phosphate	1	1	1
BAIAP2L1	890	Phytic Acid	0.613827109336853	0.854720115661621	0.957202434539795
BAIAP2L1	145857	Flavylium Perchlorate	0.925793647766113	0.625867664813995	0.995607793331146
BCO2	145857	Flavylium Perchlorate	0.784195184707642	0.566801488399506	0.992827355861664
BCO2	25202489	Oligosaccharide Phosphate	1	0.999782264232635	1
BEST3	145857	Flavylium Perchlorate	0.972141861915588	0.847443044185638	0.993501126766205
BEST3	25202489	Oligosaccharide Phosphate	1	1	1
BGLAP	145857	Flavylium Perchlorate	0.853222072124481	0.817014813423157	0.995393037796021
BGLAP	44630352	I0041	0.999975919723511	0.593593895435333	1
BMP5	145857	Flavylium Perchlorate	0.960741758346558	0.674915373325348	0.995114326477051
BMP5	25202489	Oligosaccharide Phosphate	1	0.999626159667969	1
C1QC	890	Phytic Acid	0.948932528495789	0.974526286125183	0.866132378578186
C1QC	145857	Flavylium Perchlorate	0.847383677959442	0.900055468082428	0.994590878486633
C1QC	21252321	N-[(2R,4S,5S)-5-({[(2R,4S,5S)-3-Acetamido-5-({[(2R,4R,5S)-3-Acetamido-4,5-Dihydroxy-6-(Hydroxymethyl)Oxan-2-Yl]Methoxy}Methyl)-4-Hydroxy-6-(Hydroxymethyl)Oxan-2-Yl]Methoxy}Methyl)-2,4-Dihydroxy-6-(Hydroxymethyl)Oxan-3-Yl]Acetamide	0.59101539850235	0.927847683429718	0.5919229388237
C1QC	24883912	(2S,3R,4R,5S,6R)-2-(Hydroxymethyl)-6-[[(2S,3R,4R,5S,6R)-3,4,5-Trihydroxy-6-[(1Z,3Z,5E,7E,9Z,11E,13E,15Z)-4,7,12,15-Tetramethyl-17-[(2S,3R,4S,5S,6R)-3,4,5-Trihydroxy-6-[[(2R,3R,4S,5S,6R)-3,4,5-Trihydroxy-6-(Hydroxymethyl)Oxan-2-Yl]Oxymethyl]Oxan-2-Yl]Oxy-1-[2,6,6-Trimethyl-4-[(2S,3S,4R,5S,6S)-3,4,5-Trihydroxy-6-(Hydroxymethyl)Oxan-2-Yl]Oxycyclohexen-1-Yl]-18-[2,6,6-Trimethyl-4-[(2R,3R,4S,5S,6R)-3,…	0.993442893028259	0.999998927116394	0.998527646064758
C1QC	25202489	Oligosaccharide Phosphate	1	1	1
C1QTNF3	890	Phytic Acid	0.510946	0.633085548877716	0.896646440029144
C1QTNF3	25202489	Oligosaccharide Phosphate	1	0.614795207977295	1
C2	25202489	Oligosaccharide Phosphate	1	0.986699819564819	1
CA1	145857	Flavylium Perchlorate	0.609295248985291	0.97948807477951	0.993497252464294
CA1	25202489	Oligosaccharide Phosphate	1	1	1
CAMP	145857	Flavylium Perchlorate	0.677498400211334	0.57556676864624	0.994226694107056
CAMP	44630352	I0041	0.876687586307526	0.999742448329926	1
CAPN3	145857	Flavylium Perchlorate	0.849839270114899	0.728427767753601	0.98918890953064
CAPN3	25202489	Oligosaccharide Phosphate	1	1	1
CASQ2	24847992	ACTONEL WITH CALCIUM (COPACKAGED)	0.614189147949219	0.596305370330811	0.55229377746582
CASQ2	24883912	(2S,3R,4R,5S,6R)-2-(Hydroxymethyl)-6-[[(2S,3R,4R,5S,6R)-3,4,5-Trihydroxy-6-[(1Z,3Z,5E,7E,9Z,11E,13E,15Z)-4,7,12,15-Tetramethyl-17-[(2S,3R,4S,5S,6R)-3,4,5-Trihydroxy-6-[[(2R,3R,4S,5S,6R)-3,4,5-Trihydroxy-6-(Hydroxymethyl)Oxan-2-Yl]Oxymethyl]Oxan-2-Yl]Oxy-1-[2,6,6-Trimethyl-4-[(2S,3S,4R,5S,6S)-3,4,5-Trihydroxy-6-(Hydroxymethyl)Oxan-2-Yl]Oxycyclohexen-1-Yl]-18-[2,6,6-Trimethyl-4-[(2R,3R,4S,5S,6R)-3,…	0.87828516960144	0.999406695365906	0.999994516372681
CASQ2	25202489	Oligosaccharide Phosphate	1	0.993576943874359	1
CASQ2	44630352	I0041	0.957739233970642	0.999928712844849	1
CBLN2	890	Phytic Acid	0.779907882213593	0.819574475288391	0.862436532974243
CBLN2	145857	Flavylium Perchlorate	0.732941389083862	0.879714012145996	0.993450999259949
CCDC158	25202489	Oligosaccharide Phosphate	1	0.999995350837708	1
CCL18	44630352	I0041	0.999594032764435	0.99995481967926	1
CD160	44630352	I0041	1	0.999909639358521	1
CDA	890	Phytic Acid	0.509398341178894	0.873951077461243	0.904594421386719
CDA	145857	Flavylium Perchlorate	0.784885466098785	0.910095989704132	0.992487192153931
CDCP1	44630352	I0041	0.994670927524567	0.999937534332275	1
CDKN2A	890	Phytic Acid	0.921037137508392	0.537237465381622	0.968084633350372
CDKN2A	145857	Flavylium Perchlorate	0.898959457874298	0.970449924468994	0.996889054775238
CDKN2A	24883912	(2S,3R,4R,5S,6R)-2-(Hydroxymethyl)-6-[[(2S,3R,4R,5S,6R)-3,4,5-Trihydroxy-6-[(1Z,3Z,5E,7E,9Z,11E,13E,15Z)-4,7,12,15-Tetramethyl-17-[(2S,3R,4S,5S,6R)-3,4,5-Trihydroxy-6-[[(2R,3R,4S,5S,6R)-3,4,5-Trihydroxy-6-(Hydroxymethyl)Oxan-2-Yl]Oxymethyl]Oxan-2-Yl]Oxy-1-[2,6,6-Trimethyl-4-[(2S,3S,4R,5S,6S)-3,4,5-Trihydroxy-6-(Hydroxymethyl)Oxan-2-Yl]Oxycyclohexen-1-Yl]-18-[2,6,6-Trimethyl-4-[(2R,3R,4S,5S,6R)-3,…	0.924629807472229	0.999603807926178	0.963012933731079
CDKN2A	44145386	Beta-D-Glucopyranoside, 2,6-Dimethoxy-4-(Tetrahydro-4-(4-Hydroxy-3,5-Dimethoxyphenyl)-1H,3H-Furo(3,4-C)Furan-1-Yl)Phenyl, (1S-(1alpha,3aalpha,4a,6aalpha))-	0.522076547145844	0.541972994804382	0.702403843402863
CDKN2A	135398667	2'-Deoxyinosine-5'-Diphosphate	0.609085381031036	0.602521061897278	0.687913060188293
CDKN2B	145857	Flavylium Perchlorate	0.841409265995026	0.739700138568878	0.995332777500153
CDKN2B	44630352	I0041	0.999990344047546	0.990140020847321	1
CDKN3	890	Phytic Acid	0.94730943441391	0.557723999023438	0.903563737869263
CENPE	145857	Flavylium Perchlorate	0.990524470806122	0.506782948970795	0.983716011047363
CENPE	25202489	Oligosaccharide Phosphate	1	1	1
CFP	890	Phytic Acid	0.54241406917572	0.934625804424286	0.526041030883789
CFP	25202489	Oligosaccharide Phosphate	1	1	1
CFP	44630352	I0041	0.999995708465576	0.999992370605469	1
CHAD	890	Phytic Acid	0.502846300601959	0.575619041919708	0.570902526378632
CHAD	145857	Flavylium Perchlorate	0.819779872894287	0.534530401229858	0.990821838378906
CHAD	25202489	Oligosaccharide Phosphate	1	1	1
CHL1	145857	Flavylium Perchlorate	0.951896488666534	0.596621930599213	0.989508867263794
CHL1	25202489	Oligosaccharide Phosphate	1	1	1
CILP2	145857	Flavylium Perchlorate	0.982702612876892	0.828881978988647	0.99407684803009
CILP2	25202489	Oligosaccharide Phosphate	1	1	1
CLCA2	145857	Flavylium Perchlorate	0.960423171520233	0.525642514228821	0.98904550075531
CLCA2	25202489	Oligosaccharide Phosphate	1	1	1
CLDN1	890	Phytic Acid	0.777200520038605	0.751266181468964	0.922588467597961
CLDN1	24847992	ACTONEL WITH CALCIUM (COPACKAGED)	0.691978633403778	0.602362990379333	0.84748500585556
CLDN1	25202489	Oligosaccharide Phosphate	1	0.999777615070343	1
CLDN1	135398667	2'-Deoxyinosine-5'-Diphosphate	0.82768303155899	0.656452775001526	0.57624888420105
CLEC12A	25202489	Oligosaccharide Phosphate	1	0.999976754188538	1
COL17A1	24883912	(2S,3R,4R,5S,6R)-2-(Hydroxymethyl)-6-[[(2S,3R,4R,5S,6R)-3,4,5-Trihydroxy-6-[(1Z,3Z,5E,7E,9Z,11E,13E,15Z)-4,7,12,15-Tetramethyl-17-[(2S,3R,4S,5S,6R)-3,4,5-Trihydroxy-6-[[(2R,3R,4S,5S,6R)-3,4,5-Trihydroxy-6-(Hydroxymethyl)Oxan-2-Yl]Oxymethyl]Oxan-2-Yl]Oxy-1-[2,6,6-Trimethyl-4-[(2S,3S,4R,5S,6S)-3,4,5-Trihydroxy-6-(Hydroxymethyl)Oxan-2-Yl]Oxycyclohexen-1-Yl]-18-[2,6,6-Trimethyl-4-[(2R,3R,4S,5S,6R)-3,…	0.999905109405518	0.999934077262878	0.617761015892029
COL6A1	24883912	(2S,3R,4R,5S,6R)-2-(Hydroxymethyl)-6-[[(2S,3R,4R,5S,6R)-3,4,5-Trihydroxy-6-[(1Z,3Z,5E,7E,9Z,11E,13E,15Z)-4,7,12,15-Tetramethyl-17-[(2S,3R,4S,5S,6R)-3,4,5-Trihydroxy-6-[[(2R,3R,4S,5S,6R)-3,4,5-Trihydroxy-6-(Hydroxymethyl)Oxan-2-Yl]Oxymethyl]Oxan-2-Yl]Oxy-1-[2,6,6-Trimethyl-4-[(2S,3S,4R,5S,6S)-3,4,5-Trihydroxy-6-(Hydroxymethyl)Oxan-2-Yl]Oxycyclohexen-1-Yl]-18-[2,6,6-Trimethyl-4-[(2R,3R,4S,5S,6R)-3,…	0.999921321868896	0.99721896648407	0.999999403953552
CRHBP	890	Phytic Acid	0.957081317901611	0.558663904666901	0.678295612335205
CRISP3	890	Phytic Acid	0.926600396633148	0.906581997871399	0.691537737846375
CRISP3	145857	Flavylium Perchlorate	0.918356478214264	0.803494811058044	0.994961857795715
CRISP3	44630352	I0041	0.998120844364166	0.999484777450562	1
CST7	24883912	(2S,3R,4R,5S,6R)-2-(Hydroxymethyl)-6-[[(2S,3R,4R,5S,6R)-3,4,5-Trihydroxy-6-[(1Z,3Z,5E,7E,9Z,11E,13E,15Z)-4,7,12,15-Tetramethyl-17-[(2S,3R,4S,5S,6R)-3,4,5-Trihydroxy-6-[[(2R,3R,4S,5S,6R)-3,4,5-Trihydroxy-6-(Hydroxymethyl)Oxan-2-Yl]Oxymethyl]Oxan-2-Yl]Oxy-1-[2,6,6-Trimethyl-4-[(2S,3S,4R,5S,6S)-3,4,5-Trihydroxy-6-(Hydroxymethyl)Oxan-2-Yl]Oxycyclohexen-1-Yl]-18-[2,6,6-Trimethyl-4-[(2R,3R,4S,5S,6R)-3,…	0.999935626983643	0.991318583488464	0.890426456928253
CST7	25202489	Oligosaccharide Phosphate	1	0.999942302703857	1
CST7	44630352	I0041	0.999995708465576	0.999998688697815	1
CXCL10	24883912	(2S,3R,4R,5S,6R)-2-(Hydroxymethyl)-6-[[(2S,3R,4R,5S,6R)-3,4,5-Trihydroxy-6-[(1Z,3Z,5E,7E,9Z,11E,13E,15Z)-4,7,12,15-Tetramethyl-17-[(2S,3R,4S,5S,6R)-3,4,5-Trihydroxy-6-[[(2R,3R,4S,5S,6R)-3,4,5-Trihydroxy-6-(Hydroxymethyl)Oxan-2-Yl]Oxymethyl]Oxan-2-Yl]Oxy-1-[2,6,6-Trimethyl-4-[(2S,3S,4R,5S,6S)-3,4,5-Trihydroxy-6-(Hydroxymethyl)Oxan-2-Yl]Oxycyclohexen-1-Yl]-18-[2,6,6-Trimethyl-4-[(2R,3R,4S,5S,6R)-3,…	0.999998211860657	0.992256641387939	0.99416720867157
CXCL10	44630352	I0041	0.999999761581421	0.998598039150238	1
CXCL12	44630352	I0041	0.999999403953552	0.995686411857605	1
CXCL14	890	Phytic Acid	0.595097601413727	0.57638418674469	0.913362205028534
CXCL14	44630352	I0041	0.999329686164856	0.974267840385437	1
CXCL14	135398667	2'-Deoxyinosine-5'-Diphosphate	0.546032786369324	0.505755662918091	0.544889748096466
CXCL9	145857	Flavylium Perchlorate	0.849308133125305	0.68658971786499	0.995204329490662
CXCL9	44630352	I0041	0.999999642372131	0.846591472625732	1
CYFIP2	145857	Flavylium Perchlorate	0.98637843132019	0.74556028842926	0.986804723739624
CYFIP2	16760409	Ellagic Acid Dihydrate	0.504375457763672	0.726531505584717	0.689929902553558
CYFIP2	25202489	Oligosaccharide Phosphate	1	1	1
CYP4F3	145857	Flavylium Perchlorate	0.978985548019409	0.734270930290222	0.995023965835571
CYP4F3	25202489	Oligosaccharide Phosphate	1	1	1
DEFA3	44630352	I0041	1	0.965029895305634	1
DEFA4	44630352	I0041	1	0.994436740875244	1
EBF3	145857	Flavylium Perchlorate	0.901380002498627	0.558633029460907	0.994082272052765
EBF3	25202489	Oligosaccharide Phosphate	1	1	1
EBF3	44630352	I0041	0.99999988079071	0.894609868526459	1
ECM1	890	Phytic Acid	0.843575954437256	0.703819334506989	0.649839997291565
ECM1	145857	Flavylium Perchlorate	0.950176656246185	0.518671631813049	0.993950605392456
EGLN3	890	Phytic Acid	0.71046245098114	0.850670039653778	0.788704454898834
EGLN3	145857	Flavylium Perchlorate	0.864824712276459	0.687765657901764	0.994801998138428
EGLN3	16760409	Ellagic Acid Dihydrate	0.512696087360382	0.789230167865753	0.683263182640076
EGR3	145857	Flavylium Perchlorate	0.902228534221649	0.93549519777298	0.991961658000946
ELANE	145857	Flavylium Perchlorate	0.884114265441895	0.694530367851257	0.994826257228851
ELANE	25202489	Oligosaccharide Phosphate	1	0.999194443225861	1
ELANE	44630352	I0041	0.974393844604492	0.922830820083618	1
ENO1	24847992	ACTONEL WITH CALCIUM (COPACKAGED)	0.743886947631836	0.505463659763336	0.755959868431091
EPHB2	25202489	Oligosaccharide Phosphate	1	1	1
EPX	25202489	Oligosaccharide Phosphate	1	1	1
EPX	44630352	I0041	0.999578058719635	0.656737506389618	1
EPYC	145857	Flavylium Perchlorate	0.891134083271027	0.711909174919128	0.994890213012695
ESR1	65064	(-)-epigallocatechin-3-gallate	0.519544661045074	0.945920646190643	0.864140033721924
ESR1	145857	Flavylium Perchlorate	0.99118971824646	0.945405304431915	0.994310140609741
ESR1	439533	TAXIFOLIN	0.508329629898071	0.954524576663971	0.59399402141571
ESR1	5280343	quercetin	0.519316971302032	0.933428585529327	0.571753323078156
ESR1	5281672	Myricetin	0.539017379283905	0.938048541545868	0.76910525560379
ESR1	5281680	Quercetagetin	0.595575511455536	0.943546772003174	0.701455891132355
ESR1	5281855	ellagic acid	0.674939274787903	0.889678835868835	0.693606615066528
ESR1	14515885	Bitalgenin	0.573048412799835	0.952455043792725	0.662390947341919
ESR1	16760409	Ellagic Acid Dihydrate	0.729447066783905	0.89349776506424	0.688571572303772
ESR1	25201643	Myricetin(1-)	0.544914782047272	0.938181817531586	0.570859789848328
ESR1	25202489	Oligosaccharide Phosphate	1	1	1
ESR1	44145386	Beta-D-Glucopyranoside, 2,6-Dimethoxy-4-(Tetrahydro-4-(4-Hydroxy-3,5-Dimethoxyphenyl)-1H,3H-Furo(3,4-C)Furan-1-Yl)Phenyl, (1S-(1alpha,3aalpha,4a,6aalpha))-	0.813932657241821	0.952711641788483	0.79693728685379
ESR1	44630352	I0041	0.928830087184906	0.999999403953552	1
FAM107A	44630352	I0041	0.999995231628418	0.926586389541626	1
FAM118A	145857	Flavylium Perchlorate	0.954504668712616	0.560659885406494	0.994297564029694
FAM118A	445642	18-HYDROXYASCOMYCIN	0.501184046268463	0.538515090942383	0.514979422092438
FAM118A	24847992	ACTONEL WITH CALCIUM (COPACKAGED)	0.598398864269257	0.733997106552124	0.584876358509064
FAM118A	25202489	Oligosaccharide Phosphate	1	0.994894921779633	1
FAM118A	44630352	I0041	1	0.719103395938873	1
FAM180A	145857	Flavylium Perchlorate	0.872241139411926	0.662652432918549	0.996310174465179
FAM180A	44630352	I0041	1	0.778903365135193	1
FCAR	44630352	I0041	0.979561686515808	0.986887872219086	1
FCGBP	145857	Flavylium Perchlorate	0.93888133764267	0.691917657852173	0.989690780639648
FCGBP	25202489	Oligosaccharide Phosphate	1	0.518262386322021	1
FCN1	145857	Flavylium Perchlorate	0.826555550098419	0.637332916259766	0.994017124176025
FCN1	44630352	I0041	0.723125278949738	0.766022384166718	1
FGF9	145857	Flavylium Perchlorate	0.783366203308105	0.763159453868866	0.995956242084503
FGFBP2	890	Phytic Acid	0.659511387348175	0.635776281356812	0.807575821876526
FGR	25202489	Oligosaccharide Phosphate	1	1	1
FHDC1	25202489	Oligosaccharide Phosphate	1	1	1
FIBIN	890	Phytic Acid	0.956212639808655	0.537927687168121	0.957155644893646
FIBIN	145857	Flavylium Perchlorate	0.954988241195679	0.77024245262146	0.995143175125122
FIBIN	25202489	Oligosaccharide Phosphate	1	0.999992489814758	1
FIBIN	44630352	I0041	0.99855774641037	0.999999046325684	1
FIBIN	135398667	2'-Deoxyinosine-5'-Diphosphate	0.862349212169647	0.531329333782196	0.648188531398773
FMO1	145857	Flavylium Perchlorate	0.911530792713165	0.94833904504776	0.994252860546112
FMO1	24847992	ACTONEL WITH CALCIUM (COPACKAGED)	0.527857422828674	0.824548959732056	0.663222670555115
FMO1	25202489	Oligosaccharide Phosphate	1	1	1
FMOD	25202489	Oligosaccharide Phosphate	1	0.99998939037323	1
GABBR1	145857	Flavylium Perchlorate	0.924545049667358	0.901494383811951	0.989708721637726
GABBR1	445642	18-HYDROXYASCOMYCIN	0.588121712207794	0.882431209087372	0.589478313922882
GABBR1	25202489	Oligosaccharide Phosphate	1	1	1
GABBR1	44145386	Beta-D-Glucopyranoside, 2,6-Dimethoxy-4-(Tetrahydro-4-(4-Hydroxy-3,5-Dimethoxyphenyl)-1H,3H-Furo(3,4-C)Furan-1-Yl)Phenyl, (1S-(1alpha,3aalpha,4a,6aalpha))-	0.633940994739532	0.666971743106842	0.878534078598022
GAL3ST4	890	Phytic Acid	0.961922645568848	0.874588370323181	0.678455829620361
GAL3ST4	25202489	Oligosaccharide Phosphate	1	1	1
GAPDH	890	Phytic Acid	0.960349440574646	0.989226937294006	0.772284328937531
GAPDH	145857	Flavylium Perchlorate	0.95585560798645	0.912545442581177	0.991974890232086
GAPDH	24847992	ACTONEL WITH CALCIUM (COPACKAGED)	0.627555012702942	0.830863475799561	0.767244100570679
GAPDH	25202489	Oligosaccharide Phosphate	1	1	1
GAPDH	44630352	I0041	0.999999523162842	0.999999761581421	1
GFI1	145857	Flavylium Perchlorate	0.89373642206192	0.758331716060638	0.993400096893311
GFPT2	25202489	Oligosaccharide Phosphate	1	0.99992573261261	1
GFRA1	890	Phytic Acid	0.816964089870453	0.804763853549957	0.716978490352631
GFRA1	44630352	I0041	0.999987483024597	0.999982833862305	1
GINS2	890	Phytic Acid	0.795216023921967	0.642767250537872	0.526877224445343
GINS2	145857	Flavylium Perchlorate	0.878689765930176	0.794672787189484	0.990212023258209
GINS2	445642	18-HYDROXYASCOMYCIN	0.815728425979614	0.652396678924561	0.549666881561279
GINS2	44630352	I0041	0.970575928688049	0.996016561985016	1
GJB2	890	Phytic Acid	0.858455121517181	0.82295560836792	0.747422993183136
GJB2	145857	Flavylium Perchlorate	0.910950183868408	0.737919569015503	0.992796123027802
GJB2	24847992	ACTONEL WITH CALCIUM (COPACKAGED)	0.827373147010803	0.713909506797791	0.777978181838989
GLT1D1	25202489	Oligosaccharide Phosphate	1	0.999996066093445	1
GNRH1	44630352	I0041	0.999963760375977	0.985989212989807	1
GOLGA8A	890	Phytic Acid	0.95538729429245	0.516571700572968	0.730100989341736
GPM6A	25202489	Oligosaccharide Phosphate	1	0.947914898395538	1
GRIA1	145857	Flavylium Perchlorate	0.90329897403717	0.548228323459625	0.995055794715881
GRIA1	25202489	Oligosaccharide Phosphate	1	1	1
GRIN2B	341	Digallic Acid	0.58334344625473	0.629154324531555	0.700101256370544
GRIN2B	145857	Flavylium Perchlorate	0.998669147491455	0.929140686988831	0.990954458713531
GRIN2B	375713	6,6'-Dimethoxygossypol	0.983119308948517	0.856086790561676	0.506425142288208
GRIN2B	392443	licoisoflavanone	0.8586785197258	0.534612357616425	0.551960170269012
GRIN2B	440735	eriodictyol	0.578154325485229	0.550462424755096	0.626016020774841
GRIN2B	439533	TAXIFOLIN	0.683883845806122	0.621965527534485	0.68412047624588
GRIN2B	5280343	quercetin	0.536791861057281	0.551963090896606	0.732215285301208
GRIN2B	5281654	isorhamnetin	0.535977482795715	0.613068342208862	0.578012585639954
GRIN2B	5281670	morin	0.544890522956848	0.621231973171234	0.703257918357849
GRIN2B	5281672	Myricetin	0.604081392288208	0.641443133354187	0.822770357131958
GRIN2B	5281680	Quercetagetin	0.707035958766937	0.806062817573547	0.808139562606812
GRIN2B	5281855	ellagic acid	0.81725662946701	0.738874673843384	0.807864010334015
GRIN2B	14515885	Bitalgenin	0.702186763286591	0.846127867698669	0.805844843387604
GRIN2B	16760409	Ellagic Acid Dihydrate	0.835313081741333	0.720367252826691	0.669373035430908
GRIN2B	24883912	(2S,3R,4R,5S,6R)-2-(Hydroxymethyl)-6-[[(2S,3R,4R,5S,6R)-3,4,5-Trihydroxy-6-[(1Z,3Z,5E,7E,9Z,11E,13E,15Z)-4,7,12,15-Tetramethyl-17-[(2S,3R,4S,5S,6R)-3,4,5-Trihydroxy-6-[[(2R,3R,4S,5S,6R)-3,4,5-Trihydroxy-6-(Hydroxymethyl)Oxan-2-Yl]Oxymethyl]Oxan-2-Yl]Oxy-1-[2,6,6-Trimethyl-4-[(2S,3S,4R,5S,6S)-3,4,5-Trihydroxy-6-(Hydroxymethyl)Oxan-2-Yl]Oxycyclohexen-1-Yl]-18-[2,6,6-Trimethyl-4-[(2R,3R,4S,5S,6R)-3,…	1	0.850023746490479	0.82822197675705
GRIN2B	25201643	Myricetin(1-)	0.614350020885468	0.70480751991272	0.729666113853455
GRIN2B	25202489	Oligosaccharide Phosphate	1	1	1
GRIN2B	44145386	Beta-D-Glucopyranoside, 2,6-Dimethoxy-4-(Tetrahydro-4-(4-Hydroxy-3,5-Dimethoxyphenyl)-1H,3H-Furo(3,4-C)Furan-1-Yl)Phenyl, (1S-(1alpha,3aalpha,4a,6aalpha))-	0.998826682567596	0.878622770309448	0.586761176586151
GRIN2B	54711004	digallate	0.52792626619339	0.722056210041046	0.526815474033356
GYPA	145857	Flavylium Perchlorate	0.879102230072021	0.64393824338913	0.996149659156799
GYPA	44630352	I0041	1	0.999731957912445	1
GYPE	145857	Flavylium Perchlorate	0.705362856388092	0.716986119747162	0.996228337287903
GYPE	44630352	I0041	1	0.999376237392426	1
HAPLN1	890	Phytic Acid	0.979139685630798	0.932798445224762	0.644671022891998
HAPLN1	5281855	ellagic acid	0.679074227809906	0.781732439994812	0.728144824504852
HAPLN1	16760409	Ellagic Acid Dihydrate	0.702496707439423	0.775533020496368	0.699446260929108
HAPLN1	25202489	Oligosaccharide Phosphate	1	1	1
HAPLN1	44630352	I0041	1	0.993432641029358	1
HAS2	145857	Flavylium Perchlorate	0.907931506633759	0.657744705677032	0.99430388212204
HAS2	24883912	(2S,3R,4R,5S,6R)-2-(Hydroxymethyl)-6-[[(2S,3R,4R,5S,6R)-3,4,5-Trihydroxy-6-[(1Z,3Z,5E,7E,9Z,11E,13E,15Z)-4,7,12,15-Tetramethyl-17-[(2S,3R,4S,5S,6R)-3,4,5-Trihydroxy-6-[[(2R,3R,4S,5S,6R)-3,4,5-Trihydroxy-6-(Hydroxymethyl)Oxan-2-Yl]Oxymethyl]Oxan-2-Yl]Oxy-1-[2,6,6-Trimethyl-4-[(2S,3S,4R,5S,6S)-3,4,5-Trihydroxy-6-(Hydroxymethyl)Oxan-2-Yl]Oxycyclohexen-1-Yl]-18-[2,6,6-Trimethyl-4-[(2R,3R,4S,5S,6R)-3,…	0.861899435520172	0.993063390254974	0.981475114822388
HAS2	25202489	Oligosaccharide Phosphate	1	1	1
HBB	145857	Flavylium Perchlorate	0.779379785060883	0.905620992183685	0.987738728523254
HBB	24883912	(2S,3R,4R,5S,6R)-2-(Hydroxymethyl)-6-[[(2S,3R,4R,5S,6R)-3,4,5-Trihydroxy-6-[(1Z,3Z,5E,7E,9Z,11E,13E,15Z)-4,7,12,15-Tetramethyl-17-[(2S,3R,4S,5S,6R)-3,4,5-Trihydroxy-6-[[(2R,3R,4S,5S,6R)-3,4,5-Trihydroxy-6-(Hydroxymethyl)Oxan-2-Yl]Oxymethyl]Oxan-2-Yl]Oxy-1-[2,6,6-Trimethyl-4-[(2S,3S,4R,5S,6S)-3,4,5-Trihydroxy-6-(Hydroxymethyl)Oxan-2-Yl]Oxycyclohexen-1-Yl]-18-[2,6,6-Trimethyl-4-[(2R,3R,4S,5S,6R)-3,…	0.889271199703217	0.665438294410706	0.676243543624878
HBD	145857	Flavylium Perchlorate	0.81296980381012	0.940420269966125	0.987349331378937
HHIP	890	Phytic Acid	0.990801751613617	0.612094581127167	0.66593211889267
HHIP	145857	Flavylium Perchlorate	0.982159554958344	0.77473920583725	0.992752432823181
HHIP	24847992	ACTONEL WITH CALCIUM (COPACKAGED)	0.866272985935211	0.525317490100861	0.542940258979797
HLF	890	Phytic Acid	0.775386571884155	0.80565083026886	0.776117324829102
HLF	145857	Flavylium Perchlorate	0.931223154067993	0.805252373218536	0.994434058666229
HLF	25202489	Oligosaccharide Phosphate	1	1	1
HMCN1	145857	Flavylium Perchlorate	0.974188685417175	0.576033353805542	0.980751395225525
HMCN1	25202489	Oligosaccharide Phosphate	1	1	1
HMOX1	145857	Flavylium Perchlorate	0.82670396566391	0.926692724227905	0.993616461753845
HMOX1	25202489	Oligosaccharide Phosphate	1	1	1
ID4	145857	Flavylium Perchlorate	0.830586671829224	0.81195205450058	0.993951618671417
ID4	24883912	(2S,3R,4R,5S,6R)-2-(Hydroxymethyl)-6-[[(2S,3R,4R,5S,6R)-3,4,5-Trihydroxy-6-[(1Z,3Z,5E,7E,9Z,11E,13E,15Z)-4,7,12,15-Tetramethyl-17-[(2S,3R,4S,5S,6R)-3,4,5-Trihydroxy-6-[[(2R,3R,4S,5S,6R)-3,4,5-Trihydroxy-6-(Hydroxymethyl)Oxan-2-Yl]Oxymethyl]Oxan-2-Yl]Oxy-1-[2,6,6-Trimethyl-4-[(2S,3S,4R,5S,6S)-3,4,5-Trihydroxy-6-(Hydroxymethyl)Oxan-2-Yl]Oxycyclohexen-1-Yl]-18-[2,6,6-Trimethyl-4-[(2R,3R,4S,5S,6R)-3,…	0.513875961303711	0.87120532989502	0.996597111225128
ID4	25202489	Oligosaccharide Phosphate	1	0.70839661359787	1
IFI6	890	Phytic Acid	0.965299725532532	0.757269620895386	0.798566699028015
IFI6	445642	18-HYDROXYASCOMYCIN	0.845693409442902	0.54640781879425	0.523427724838257
IFI6	44630352	I0041	1	0.943519353866577	1
IFIT1B	890	Phytic Acid	0.928018510341644	0.747941732406616	0.956437468528748
IFIT1B	145857	Flavylium Perchlorate	0.976986348628998	0.520089626312256	0.995328187942505
IFIT1B	24847992	ACTONEL WITH CALCIUM (COPACKAGED)	0.731582283973694	0.53970605134964	0.662638962268829
IFIT1B	24883912	(2S,3R,4R,5S,6R)-2-(Hydroxymethyl)-6-[[(2S,3R,4R,5S,6R)-3,4,5-Trihydroxy-6-[(1Z,3Z,5E,7E,9Z,11E,13E,15Z)-4,7,12,15-Tetramethyl-17-[(2S,3R,4S,5S,6R)-3,4,5-Trihydroxy-6-[[(2R,3R,4S,5S,6R)-3,4,5-Trihydroxy-6-(Hydroxymethyl)Oxan-2-Yl]Oxymethyl]Oxan-2-Yl]Oxy-1-[2,6,6-Trimethyl-4-[(2S,3S,4R,5S,6S)-3,4,5-Trihydroxy-6-(Hydroxymethyl)Oxan-2-Yl]Oxycyclohexen-1-Yl]-18-[2,6,6-Trimethyl-4-[(2R,3R,4S,5S,6R)-3,…	0.958104372024536	0.992901265621185	0.797115445137024
IFIT1B	25202489	Oligosaccharide Phosphate	1	1	1
ILDR2	145857	Flavylium Perchlorate	0.768458425998688	0.704679250717163	0.993740856647491
ILDR2	25202489	Oligosaccharide Phosphate	1	1	1
IPCEF1	890	Phytic Acid	0.605329155921936	0.809863686561584	0.576453924179077
IQCA1	25202489	Oligosaccharide Phosphate	1	1	1
ITGA8	25202489	Oligosaccharide Phosphate	1	1	1
KCNB1	25202489	Oligosaccharide Phosphate	1	1	1
LCN2	145857	Flavylium Perchlorate	0.754038631916046	0.975665628910065	0.992432951927185
LCN2	25202489	Oligosaccharide Phosphate	1	1	1
LPAR5	145857	Flavylium Perchlorate	0.813932955265045	0.612665712833405	0.995033740997314
LPAR5	44630352	I0041	0.515239298343658	0.967259705066681	1
LTF	145857	Flavylium Perchlorate	0.759004771709442	0.970798075199127	0.993584454059601
LTF	25202489	Oligosaccharide Phosphate	1	1	1
LUM	25202489	Oligosaccharide Phosphate	1	1	1
LUM	44630352	I0041	0.999998331069946	0.976737558841705	1
LY6K	25202489	Oligosaccharide Phosphate	1	0.503032624721527	1
LYZ	145857	Flavylium Perchlorate	0.890053451061249	0.955574810504913	0.995749235153198
LYZ	24847992	ACTONEL WITH CALCIUM (COPACKAGED)	0.531479716300964	0.831632912158966	0.860475599765778
LYZ	24883912	(2S,3R,4R,5S,6R)-2-(Hydroxymethyl)-6-[[(2S,3R,4R,5S,6R)-3,4,5-Trihydroxy-6-[(1Z,3Z,5E,7E,9Z,11E,13E,15Z)-4,7,12,15-Tetramethyl-17-[(2S,3R,4S,5S,6R)-3,4,5-Trihydroxy-6-[[(2R,3R,4S,5S,6R)-3,4,5-Trihydroxy-6-(Hydroxymethyl)Oxan-2-Yl]Oxymethyl]Oxan-2-Yl]Oxy-1-[2,6,6-Trimethyl-4-[(2S,3S,4R,5S,6S)-3,4,5-Trihydroxy-6-(Hydroxymethyl)Oxan-2-Yl]Oxycyclohexen-1-Yl]-18-[2,6,6-Trimethyl-4-[(2R,3R,4S,5S,6R)-3,…	0.998596131801605	0.999476492404938	0.979705035686493
LYZ	25202489	Oligosaccharide Phosphate	1	0.999912858009338	1
LYZ	44145386	Beta-D-Glucopyranoside, 2,6-Dimethoxy-4-(Tetrahydro-4-(4-Hydroxy-3,5-Dimethoxyphenyl)-1H,3H-Furo(3,4-C)Furan-1-Yl)Phenyl, (1S-(1alpha,3aalpha,4a,6aalpha))-	0.640740573406219	0.798031210899353	0.848293721675873
LYZ	44630352	I0041	1	0.999953627586365	1
MASP2	145857	Flavylium Perchlorate	0.966893672943115	0.670653104782104	0.994089007377625
MASP2	24847992	ACTONEL WITH CALCIUM (COPACKAGED)	0.736772775650024	0.628285884857178	0.659204185009003
MASP2	25202489	Oligosaccharide Phosphate	1	1	1
MELK	145857	Flavylium Perchlorate	0.836827337741852	0.512768089771271	0.994537651538849
MELK	16760409	Ellagic Acid Dihydrate	0.52219694852829	0.895554721355438	0.643793404102325
MELK	25202489	Oligosaccharide Phosphate	1	1	1
MFAP2	890	Phytic Acid	0.878140985965729	0.804205477237701	0.903070390224457
MFAP2	25202489	Oligosaccharide Phosphate	1	0.999936580657959	1
MFAP2	44630352	I0041	1	0.999995708465576	1
MFAP4	145857	Flavylium Perchlorate	0.866345286369324	0.950000047683716	0.995051801204681
MFAP4	25202489	Oligosaccharide Phosphate	1	0.936834871768951	1
MFAP4	44630352	I0041	0.999728977680206	0.950148463249207	1
MGAM	145857	Flavylium Perchlorate	0.968590319156647	0.553643941879272	0.97911924123764
MGAM	25202489	Oligosaccharide Phosphate	1	1	1
MIF	890	Phytic Acid	0.86449009180069	0.939485847949982	0.752475798130035
MIF	145857	Flavylium Perchlorate	0.886538863182068	0.908356428146362	0.991598129272461
MIF	445642	18-HYDROXYASCOMYCIN	0.814936697483063	0.817225158214569	0.564468204975128
MIF	25202489	Oligosaccharide Phosphate	1	0.991790652275085	1
MIF	44145386	Beta-D-Glucopyranoside, 2,6-Dimethoxy-4-(Tetrahydro-4-(4-Hydroxy-3,5-Dimethoxyphenyl)-1H,3H-Furo(3,4-C)Furan-1-Yl)Phenyl, (1S-(1alpha,3aalpha,4a,6aalpha))-	0.746937394142151	0.736561238765717	0.870167255401611
MIF	44630352	I0041	0.853589236736298	0.999978184700012	1
MMP14	25202489	Oligosaccharide Phosphate	1	1	1
MMP25	145857	Flavylium Perchlorate	0.916649222373962	0.762148678302765	0.992479085922241
MMP25	25202489	Oligosaccharide Phosphate	1	1	1
MMP8	890	Phytic Acid	0.976963698863983	0.876559138298035	0.951006293296814
MMP8	145857	Flavylium Perchlorate	0.996914029121399	0.690568089485168	0.99625825881958
MMP8	11267805	(E)-3-[3,4-dihydroxy-5-(3-methylbut-2-enyl)phenyl]-1-(2,4-dihydroxyphenyl)prop-2-en-1-one	0.546175003051758	0.512428283691406	0.520028114318848
MMP8	24847992	ACTONEL WITH CALCIUM (COPACKAGED)	0.931278169155121	0.618131041526794	0.708723306655884
MMP8	24883912	(2S,3R,4R,5S,6R)-2-(Hydroxymethyl)-6-[[(2S,3R,4R,5S,6R)-3,4,5-Trihydroxy-6-[(1Z,3Z,5E,7E,9Z,11E,13E,15Z)-4,7,12,15-Tetramethyl-17-[(2S,3R,4S,5S,6R)-3,4,5-Trihydroxy-6-[[(2R,3R,4S,5S,6R)-3,4,5-Trihydroxy-6-(Hydroxymethyl)Oxan-2-Yl]Oxymethyl]Oxan-2-Yl]Oxy-1-[2,6,6-Trimethyl-4-[(2S,3S,4R,5S,6S)-3,4,5-Trihydroxy-6-(Hydroxymethyl)Oxan-2-Yl]Oxycyclohexen-1-Yl]-18-[2,6,6-Trimethyl-4-[(2R,3R,4S,5S,6R)-3,…	0.99999988079071	1	0.689970552921295
MMP8	25202489	Oligosaccharide Phosphate	1	1	1
MMP8	44145386	Beta-D-Glucopyranoside, 2,6-Dimethoxy-4-(Tetrahydro-4-(4-Hydroxy-3,5-Dimethoxyphenyl)-1H,3H-Furo(3,4-C)Furan-1-Yl)Phenyl, (1S-(1alpha,3aalpha,4a,6aalpha))-	0.944832980632782	0.841774344444275	0.789083063602448
MMP8	44630352	I0041	1	1	1
MOXD1	25202489	Oligosaccharide Phosphate	1	1	1
MPO	341	Digallic Acid	0.817236185073853	0.883548736572266	0.701336979866028
MPO	9064	(+)-catechin	0.801441788673401	0.945322334766388	0.50004780292511
MPO	31161	Pedalitin	0.865854859352112	0.826249420642853	0.615450501441956
MPO	65064	(-)-epigallocatechin-3-gallate	0.893072843551636	0.912463963031769	0.883066117763519
MPO	128853	delphinidin	0.854094266891479	0.838666498661041	0.78739196062088
MPO	128861	Cyanidin	0.830757677555084	0.83139032125473	0.672246634960175
MPO	145857	Flavylium Perchlorate	0.999051034450531	0.984205722808838	0.991251409053802
MPO	392442	glyasperin F	0.905033111572266	0.941754758358002	0.501632928848267
MPO	392443	licoisoflavanone	0.904768466949463	0.935824990272522	0.550974249839783
MPO	440735	eriodictyol	0.781313180923462	0.939500033855438	0.633212864398956
MPO	439533	TAXIFOLIN	0.795237481594086	0.919460833072662	0.724478662014008
MPO	5280343	quercetin	0.792213678359985	0.810427069664001	0.734469890594482
MPO	5280445	luteolin	0.815549790859222	0.848759472370148	0.620423853397369
MPO	5281654	isorhamnetin	0.82796037197113	0.81962388753891	0.57585871219635
MPO	5281670	morin	0.799334526062012	0.833820044994354	0.697595715522766
MPO	5281672	Myricetin	0.82789546251297	0.831920325756073	0.837403118610382
MPO	5281680	Quercetagetin	0.848858237266541	0.827948272228241	0.82294237613678
MPO	5281789	Licoisoflavone	0.853454113006592	0.875234127044678	0.57890123128891
MPO	5281855	ellagic acid	0.915785789489746	0.923104405403137	0.792414844036102
MPO	11267805	(E)-3-[3,4-dihydroxy-5-(3-methylbut-2-enyl)phenyl]-1-(2,4-dihydroxyphenyl)prop-2-en-1-one	0.847132205963135	0.95642763376236	0.51446920633316
MPO	11968812	(2S,3R,4R,5R,6S)-2-[(2R,3R,4S,5R,6R)-2-[(2R,5'R,6R,7S,8S)-2,8-Dihydroxy-5',7,9,13-Tetramethylspiro[5-Oxapentacyclo[10.8.0.02,9.04,8.013,18]Icos-18-Ene-6,2'-Oxane]-16-Yl]Oxy-6-(Hydroxymethyl)-5-[(2S,3R,4S,5S,6R)-3,4,5-Trihydroxy-6-(Hydroxymethyl)Oxan-2-Yl]Oxy-4-[(2S,3R,4S,5R)-3,4,5-Trihydroxyoxan-2-Yl]Oxyoxan-3-Yl]Oxy-6-Methyloxane-3,4,5-Triol	0.779157817363739	0.997277915477753	0.58357173204422
MPO	14515885	Bitalgenin	0.852137207984924	0.822629272937775	0.806468069553375
MPO	16760409	Ellagic Acid Dihydrate	0.910881757736206	0.92104560136795	0.709865093231201
MPO	24847992	ACTONEL WITH CALCIUM (COPACKAGED)	0.968373835086823	0.64997261762619	0.58886194229126
MPO	24883912	(2S,3R,4R,5S,6R)-2-(Hydroxymethyl)-6-[[(2S,3R,4R,5S,6R)-3,4,5-Trihydroxy-6-[(1Z,3Z,5E,7E,9Z,11E,13E,15Z)-4,7,12,15-Tetramethyl-17-[(2S,3R,4S,5S,6R)-3,4,5-Trihydroxy-6-[[(2R,3R,4S,5S,6R)-3,4,5-Trihydroxy-6-(Hydroxymethyl)Oxan-2-Yl]Oxymethyl]Oxan-2-Yl]Oxy-1-[2,6,6-Trimethyl-4-[(2S,3S,4R,5S,6S)-3,4,5-Trihydroxy-6-(Hydroxymethyl)Oxan-2-Yl]Oxycyclohexen-1-Yl]-18-[2,6,6-Trimethyl-4-[(2R,3R,4S,5S,6R)-3,…	1	0.999999761581421	0.99811065196991
MPO	25201643	Myricetin(1-)	0.814461469650269	0.832880139350891	0.734601855278015
MPO	25202489	Oligosaccharide Phosphate	1	1	1
MPO	44145386	Beta-D-Glucopyranoside, 2,6-Dimethoxy-4-(Tetrahydro-4-(4-Hydroxy-3,5-Dimethoxyphenyl)-1H,3H-Furo(3,4-C)Furan-1-Yl)Phenyl, (1S-(1alpha,3aalpha,4a,6aalpha))-	0.984677195549011	0.982689738273621	0.655091345310211
MPO	44630352	I0041	1	1	1
MPO	54711004	digallate	0.812924146652222	0.886299610137939	0.534667015075684
MPO	102004869	Cixiophiopogon A	0.55940568447113	0.993744790554047	0.574848651885986
MS4A1	44630352	I0041	0.999982833862305	0.977699279785156	1
MYB	25202489	Oligosaccharide Phosphate	1	0.999999165534973	1
MYH1	145857	Flavylium Perchlorate	0.935271561145782	0.606754660606384	0.988921880722046
MYH1	25202489	Oligosaccharide Phosphate	1	0.999958753585815	1
MYOM1	25202489	Oligosaccharide Phosphate	1	1	1
MYRIP	145857	Flavylium Perchlorate	0.945733606815338	0.517067790031433	0.991841554641724
MYRIP	24883912	(2S,3R,4R,5S,6R)-2-(Hydroxymethyl)-6-[[(2S,3R,4R,5S,6R)-3,4,5-Trihydroxy-6-[(1Z,3Z,5E,7E,9Z,11E,13E,15Z)-4,7,12,15-Tetramethyl-17-[(2S,3R,4S,5S,6R)-3,4,5-Trihydroxy-6-[[(2R,3R,4S,5S,6R)-3,4,5-Trihydroxy-6-(Hydroxymethyl)Oxan-2-Yl]Oxymethyl]Oxan-2-Yl]Oxy-1-[2,6,6-Trimethyl-4-[(2S,3S,4R,5S,6S)-3,4,5-Trihydroxy-6-(Hydroxymethyl)Oxan-2-Yl]Oxycyclohexen-1-Yl]-18-[2,6,6-Trimethyl-4-[(2R,3R,4S,5S,6R)-3,…	0.999993562698364	0.99995493888855	0.972293972969055
MYRIP	25202489	Oligosaccharide Phosphate	1	1	1
NEIL1	24883912	(2S,3R,4R,5S,6R)-2-(Hydroxymethyl)-6-[[(2S,3R,4R,5S,6R)-3,4,5-Trihydroxy-6-[(1Z,3Z,5E,7E,9Z,11E,13E,15Z)-4,7,12,15-Tetramethyl-17-[(2S,3R,4S,5S,6R)-3,4,5-Trihydroxy-6-[[(2R,3R,4S,5S,6R)-3,4,5-Trihydroxy-6-(Hydroxymethyl)Oxan-2-Yl]Oxymethyl]Oxan-2-Yl]Oxy-1-[2,6,6-Trimethyl-4-[(2S,3S,4R,5S,6S)-3,4,5-Trihydroxy-6-(Hydroxymethyl)Oxan-2-Yl]Oxycyclohexen-1-Yl]-18-[2,6,6-Trimethyl-4-[(2R,3R,4S,5S,6R)-3,…	0.772686243057251	0.795673012733459	0.963197469711304
NFE2	25202489	Oligosaccharide Phosphate	1	1	1
NIPSNAP3B	890	Phytic Acid	0.706914484500885	0.689213037490845	0.96966826915741
NIPSNAP3B	24847992	ACTONEL WITH CALCIUM (COPACKAGED)	0.647182762622833	0.662180542945862	0.825295567512512
NIPSNAP3B	44630352	I0041	1	0.948816180229187	1
NPY1R	890	Phytic Acid	0.623768031597137	0.6747967004776	0.589595437049866
NPY1R	145857	Flavylium Perchlorate	0.948531210422516	0.78149676322937	0.994741916656494
NPY1R	5281855	ellagic acid	0.51705676317215	0.540691196918488	0.782362520694733
NPY1R	16760409	Ellagic Acid Dihydrate	0.579751193523407	0.522108137607574	0.74570244550705
NPY1R	25202489	Oligosaccharide Phosphate	1	1	1
NR3C2	145857	Flavylium Perchlorate	0.972192287445068	0.542132675647736	0.987182259559631
NR3C2	25202489	Oligosaccharide Phosphate	1	1	1
NRAP	145857	Flavylium Perchlorate	0.971267461776733	0.539832234382629	0.983972907066345
NRAP	25202489	Oligosaccharide Phosphate	1	1	1
NRAP	44630352	I0041	0.999987721443176	0.964189410209656	1
NRK	145857	Flavylium Perchlorate	0.976886570453644	0.533783495426178	0.987718939781189
NRK	25202489	Oligosaccharide Phosphate	1	1	1
NRXN1	890	Phytic Acid	0.997103869915009	0.522337138652802	0.654294192790985
NRXN1	145857	Flavylium Perchlorate	0.997778356075287	0.602215647697449	0.993127942085266
NRXN1	24847992	ACTONEL WITH CALCIUM (COPACKAGED)	0.881178498268127	0.590149402618408	0.803275465965271
NRXN1	25202489	Oligosaccharide Phosphate	1	1	1
NRXN1	44630352	I0041	0.873976469039917	0.986947059631348	1
NUDT10	145857	Flavylium Perchlorate	0.858824968338013	0.623442649841309	0.990035235881805
NUDT10	24847992	ACTONEL WITH CALCIUM (COPACKAGED)	0.573935031890869	0.598730683326721	0.651832342147827
NUDT10	24883912	(2S,3R,4R,5S,6R)-2-(Hydroxymethyl)-6-[[(2S,3R,4R,5S,6R)-3,4,5-Trihydroxy-6-[(1Z,3Z,5E,7E,9Z,11E,13E,15Z)-4,7,12,15-Tetramethyl-17-[(2S,3R,4S,5S,6R)-3,4,5-Trihydroxy-6-[[(2R,3R,4S,5S,6R)-3,4,5-Trihydroxy-6-(Hydroxymethyl)Oxan-2-Yl]Oxymethyl]Oxan-2-Yl]Oxy-1-[2,6,6-Trimethyl-4-[(2S,3S,4R,5S,6S)-3,4,5-Trihydroxy-6-(Hydroxymethyl)Oxan-2-Yl]Oxycyclohexen-1-Yl]-18-[2,6,6-Trimethyl-4-[(2R,3R,4S,5S,6R)-3,…	0.640260457992554	0.957754194736481	0.882418036460876
PADI2	25202489	Oligosaccharide Phosphate	1	0.918453097343445	1
PANX3	890	Phytic Acid	0.550632536411285	0.864297389984131	0.583782315254211
PANX3	5281855	ellagic acid	0.504162967205048	0.873894333839417	0.79347437620163
PANX3	16760409	Ellagic Acid Dihydrate	0.577446341514587	0.875757873058319	0.76122772693634
PANX3	24847992	ACTONEL WITH CALCIUM (COPACKAGED)	0.568215072154999	0.510710775852203	0.668646156787872
PANX3	24883912	(2S,3R,4R,5S,6R)-2-(Hydroxymethyl)-6-[[(2S,3R,4R,5S,6R)-3,4,5-Trihydroxy-6-[(1Z,3Z,5E,7E,9Z,11E,13E,15Z)-4,7,12,15-Tetramethyl-17-[(2S,3R,4S,5S,6R)-3,4,5-Trihydroxy-6-[[(2R,3R,4S,5S,6R)-3,4,5-Trihydroxy-6-(Hydroxymethyl)Oxan-2-Yl]Oxymethyl]Oxan-2-Yl]Oxy-1-[2,6,6-Trimethyl-4-[(2S,3S,4R,5S,6S)-3,4,5-Trihydroxy-6-(Hydroxymethyl)Oxan-2-Yl]Oxycyclohexen-1-Yl]-18-[2,6,6-Trimethyl-4-[(2R,3R,4S,5S,6R)-3,…	0.99990975856781	0.999165773391724	0.837184011936188
PANX3	25202489	Oligosaccharide Phosphate	1	1	1
PANX3	44630352	I0041	0.963845789432526	0.99999988079071	1
PAQR6	25202489	Oligosaccharide Phosphate	1	0.999999761581421	1
PCDH20	145857	Flavylium Perchlorate	0.991847157478333	0.683429777622223	0.990171253681183
PCDH20	24883912	(2S,3R,4R,5S,6R)-2-(Hydroxymethyl)-6-[[(2S,3R,4R,5S,6R)-3,4,5-Trihydroxy-6-[(1Z,3Z,5E,7E,9Z,11E,13E,15Z)-4,7,12,15-Tetramethyl-17-[(2S,3R,4S,5S,6R)-3,4,5-Trihydroxy-6-[[(2R,3R,4S,5S,6R)-3,4,5-Trihydroxy-6-(Hydroxymethyl)Oxan-2-Yl]Oxymethyl]Oxan-2-Yl]Oxy-1-[2,6,6-Trimethyl-4-[(2S,3S,4R,5S,6S)-3,4,5-Trihydroxy-6-(Hydroxymethyl)Oxan-2-Yl]Oxycyclohexen-1-Yl]-18-[2,6,6-Trimethyl-4-[(2R,3R,4S,5S,6R)-3,…	0.996498107910156	0.999998569488525	0.999523162841797
PCDH20	25202489	Oligosaccharide Phosphate	1	1	1
PCDH20	44630352	I0041	1	1	1
PCDH7	145857	Flavylium Perchlorate	0.932180345058441	0.792422890663147	0.990780413150787
PCDH7	375713	6,6'-Dimethoxygossypol	0.622969925403595	0.967441082000732	0.506335914134979
PCDH9	145857	Flavylium Perchlorate	0.992549061775208	0.808521211147308	0.982060670852661
PCDH9	24883912	(2S,3R,4R,5S,6R)-2-(Hydroxymethyl)-6-[[(2S,3R,4R,5S,6R)-3,4,5-Trihydroxy-6-[(1Z,3Z,5E,7E,9Z,11E,13E,15Z)-4,7,12,15-Tetramethyl-17-[(2S,3R,4S,5S,6R)-3,4,5-Trihydroxy-6-[[(2R,3R,4S,5S,6R)-3,4,5-Trihydroxy-6-(Hydroxymethyl)Oxan-2-Yl]Oxymethyl]Oxan-2-Yl]Oxy-1-[2,6,6-Trimethyl-4-[(2S,3S,4R,5S,6S)-3,4,5-Trihydroxy-6-(Hydroxymethyl)Oxan-2-Yl]Oxycyclohexen-1-Yl]-18-[2,6,6-Trimethyl-4-[(2R,3R,4S,5S,6R)-3,…	0.660233676433563	0.999997615814209	0.999989628791809
PCDH9	25202489	Oligosaccharide Phosphate	1	1	1
PCSK2	145857	Flavylium Perchlorate	0.986395359039307	0.590887188911438	0.992925047874451
PCSK2	24883912	(2S,3R,4R,5S,6R)-2-(Hydroxymethyl)-6-[[(2S,3R,4R,5S,6R)-3,4,5-Trihydroxy-6-[(1Z,3Z,5E,7E,9Z,11E,13E,15Z)-4,7,12,15-Tetramethyl-17-[(2S,3R,4S,5S,6R)-3,4,5-Trihydroxy-6-[[(2R,3R,4S,5S,6R)-3,4,5-Trihydroxy-6-(Hydroxymethyl)Oxan-2-Yl]Oxymethyl]Oxan-2-Yl]Oxy-1-[2,6,6-Trimethyl-4-[(2S,3S,4R,5S,6S)-3,4,5-Trihydroxy-6-(Hydroxymethyl)Oxan-2-Yl]Oxycyclohexen-1-Yl]-18-[2,6,6-Trimethyl-4-[(2R,3R,4S,5S,6R)-3,…	0.907851159572601	0.997265815734863	0.85634446144104
PCSK2	25202489	Oligosaccharide Phosphate	1	1	1
PDE1C	145857	Flavylium Perchlorate	0.995257079601288	0.911790251731873	0.996181607246399
PDE1C	25202489	Oligosaccharide Phosphate	1	1	1
PDE1C	44630352	I0041	0.988017439842224	0.998858332633972	1
PIP5K1B	145857	Flavylium Perchlorate	0.831397950649261	0.821830749511719	0.992045283317566
PIP5K1B	25202489	Oligosaccharide Phosphate	1	1	1
PKP2	145857	Flavylium Perchlorate	0.969043552875519	0.525086224079132	0.991815745830536
PLCXD3	145857	Flavylium Perchlorate	0.625914096832275	0.720341324806213	0.994570553302765
PLCXD3	25202489	Oligosaccharide Phosphate	1	0.65258914232254	1
PLIN1	25202489	Oligosaccharide Phosphate	1	1	1
PLIN1	44630352	I0041	1	0.996482610702515	1
PLOD1	145857	Flavylium Perchlorate	0.592003285884857	0.57204669713974	0.990897357463837
PLOD1	25202489	Oligosaccharide Phosphate	1	1	1
PMP2	145857	Flavylium Perchlorate	0.841939270496368	0.925213873386383	0.99411952495575
PMP2	5281680	Quercetagetin	0.511355221271515	0.695137143135071	0.778526127338409
PMP2	5281855	ellagic acid	0.569134771823883	0.710873603820801	0.790577709674835
PMP2	14515885	Bitalgenin	0.529190540313721	0.67864853143692	0.755264103412628
PMP2	16760409	Ellagic Acid Dihydrate	0.576110184192657	0.709600746631622	0.753206729888916
PMP2	44145386	Beta-D-Glucopyranoside, 2,6-Dimethoxy-4-(Tetrahydro-4-(4-Hydroxy-3,5-Dimethoxyphenyl)-1H,3H-Furo(3,4-C)Furan-1-Yl)Phenyl, (1S-(1alpha,3aalpha,4a,6aalpha))-	0.533425331115723	0.648085236549377	0.770458221435547
PMP2	44630352	I0041	0.999974250793457	0.995528161525726	1
PMP2	135398667	2'-Deoxyinosine-5'-Diphosphate	0.545574069023132	0.788152515888214	0.569749891757965
PNPLA2	24847992	ACTONEL WITH CALCIUM (COPACKAGED)	0.52905684709549	0.59107118844986	0.588146150112152
PNPLA2	25202489	Oligosaccharide Phosphate	1	0.99999988079071	1
PPEF1	145857	Flavylium Perchlorate	0.953905284404755	0.513434708118439	0.995254993438721
PPEF1	25202489	Oligosaccharide Phosphate	1	1	1
PPFIA2	25202489	Oligosaccharide Phosphate	1	1	1
PRELP	890	Phytic Acid	0.890379369258881	0.903574466705322	0.993277490139008
PRELP	24883912	(2S,3R,4R,5S,6R)-2-(Hydroxymethyl)-6-[[(2S,3R,4R,5S,6R)-3,4,5-Trihydroxy-6-[(1Z,3Z,5E,7E,9Z,11E,13E,15Z)-4,7,12,15-Tetramethyl-17-[(2S,3R,4S,5S,6R)-3,4,5-Trihydroxy-6-[[(2R,3R,4S,5S,6R)-3,4,5-Trihydroxy-6-(Hydroxymethyl)Oxan-2-Yl]Oxymethyl]Oxan-2-Yl]Oxy-1-[2,6,6-Trimethyl-4-[(2S,3S,4R,5S,6S)-3,4,5-Trihydroxy-6-(Hydroxymethyl)Oxan-2-Yl]Oxycyclohexen-1-Yl]-18-[2,6,6-Trimethyl-4-[(2R,3R,4S,5S,6R)-3,…	0.999659895896912	0.999992251396179	0.926417529582977
PRELP	25202489	Oligosaccharide Phosphate	1	1	1
PRELP	44630352	I0041	1	0.756000459194183	1
PRIMA1	44630352	I0041	0.527293264865875	0.999995708465576	1
PRKAR2B	24847992	ACTONEL WITH CALCIUM (COPACKAGED)	0.534039795398712	0.767182648181915	0.629504263401031
PRKAR2B	44630352	I0041	0.996418118476868	0.948216080665588	1
PRSS12	24883912	(2S,3R,4R,5S,6R)-2-(Hydroxymethyl)-6-[[(2S,3R,4R,5S,6R)-3,4,5-Trihydroxy-6-[(1Z,3Z,5E,7E,9Z,11E,13E,15Z)-4,7,12,15-Tetramethyl-17-[(2S,3R,4S,5S,6R)-3,4,5-Trihydroxy-6-[[(2R,3R,4S,5S,6R)-3,4,5-Trihydroxy-6-(Hydroxymethyl)Oxan-2-Yl]Oxymethyl]Oxan-2-Yl]Oxy-1-[2,6,6-Trimethyl-4-[(2S,3S,4R,5S,6S)-3,4,5-Trihydroxy-6-(Hydroxymethyl)Oxan-2-Yl]Oxycyclohexen-1-Yl]-18-[2,6,6-Trimethyl-4-[(2R,3R,4S,5S,6R)-3,…	0.999902248382568	0.624516665935516	0.99958211183548
PTGES	145857	Flavylium Perchlorate	0.645182013511658	0.848987877368927	0.990705192089081
PTGES	5280965	Amphotericin B	0.666843116283417	0.815633654594421	0.508850634098053
PYGM	145857	Flavylium Perchlorate	0.995218575000763	0.982873976230621	0.994699597358704
PYGM	24847992	ACTONEL WITH CALCIUM (COPACKAGED)	0.781512916088104	0.963006854057312	0.587949335575104
PYGM	24883912	(2S,3R,4R,5S,6R)-2-(Hydroxymethyl)-6-[[(2S,3R,4R,5S,6R)-3,4,5-Trihydroxy-6-[(1Z,3Z,5E,7E,9Z,11E,13E,15Z)-4,7,12,15-Tetramethyl-17-[(2S,3R,4S,5S,6R)-3,4,5-Trihydroxy-6-[[(2R,3R,4S,5S,6R)-3,4,5-Trihydroxy-6-(Hydroxymethyl)Oxan-2-Yl]Oxymethyl]Oxan-2-Yl]Oxy-1-[2,6,6-Trimethyl-4-[(2S,3S,4R,5S,6S)-3,4,5-Trihydroxy-6-(Hydroxymethyl)Oxan-2-Yl]Oxycyclohexen-1-Yl]-18-[2,6,6-Trimethyl-4-[(2R,3R,4S,5S,6R)-3,…	0.999873876571655	1	0.999594867229462
PYGM	25202489	Oligosaccharide Phosphate	1	1	1
PYGM	44145386	Beta-D-Glucopyranoside, 2,6-Dimethoxy-4-(Tetrahydro-4-(4-Hydroxy-3,5-Dimethoxyphenyl)-1H,3H-Furo(3,4-C)Furan-1-Yl)Phenyl, (1S-(1alpha,3aalpha,4a,6aalpha))-	0.847042202949524	0.958436489105225	0.738516926765442
PYGM	44630352	I0041	1	1	1
RAG1	145857	Flavylium Perchlorate	0.987246751785278	0.586225032806396	0.990011751651764
RAG1	25202489	Oligosaccharide Phosphate	1	1	1
RAG2	890	Phytic Acid	0.940634667873383	0.853932559490204	0.729214727878571
RAG2	145857	Flavylium Perchlorate	0.865986108779907	0.654265105724335	0.993588089942932
RAG2	24847992	ACTONEL WITH CALCIUM (COPACKAGED)	0.671348094940186	0.64566034078598	0.584535598754883
RASGRP2	890	Phytic Acid	0.921054303646088	0.8602215051651	0.522012412548065
RASGRP2	145857	Flavylium Perchlorate	0.935732305049896	0.629894137382507	0.992586553096771
RASGRP2	24883912	(2S,3R,4R,5S,6R)-2-(Hydroxymethyl)-6-[[(2S,3R,4R,5S,6R)-3,4,5-Trihydroxy-6-[(1Z,3Z,5E,7E,9Z,11E,13E,15Z)-4,7,12,15-Tetramethyl-17-[(2S,3R,4S,5S,6R)-3,4,5-Trihydroxy-6-[[(2R,3R,4S,5S,6R)-3,4,5-Trihydroxy-6-(Hydroxymethyl)Oxan-2-Yl]Oxymethyl]Oxan-2-Yl]Oxy-1-[2,6,6-Trimethyl-4-[(2S,3S,4R,5S,6S)-3,4,5-Trihydroxy-6-(Hydroxymethyl)Oxan-2-Yl]Oxycyclohexen-1-Yl]-18-[2,6,6-Trimethyl-4-[(2R,3R,4S,5S,6R)-3,…	0.999997138977051	0.999733746051788	0.958953320980072
RASGRP2	25202489	Oligosaccharide Phosphate	1	1	1
RASGRP2	44630352	I0041	1	0.999663352966309	1
RNASE2	44630352	I0041	0.821512818336487	0.994558453559875	1
RNPC3	24883912	(2S,3R,4R,5S,6R)-2-(Hydroxymethyl)-6-[[(2S,3R,4R,5S,6R)-3,4,5-Trihydroxy-6-[(1Z,3Z,5E,7E,9Z,11E,13E,15Z)-4,7,12,15-Tetramethyl-17-[(2S,3R,4S,5S,6R)-3,4,5-Trihydroxy-6-[[(2R,3R,4S,5S,6R)-3,4,5-Trihydroxy-6-(Hydroxymethyl)Oxan-2-Yl]Oxymethyl]Oxan-2-Yl]Oxy-1-[2,6,6-Trimethyl-4-[(2S,3S,4R,5S,6S)-3,4,5-Trihydroxy-6-(Hydroxymethyl)Oxan-2-Yl]Oxycyclohexen-1-Yl]-18-[2,6,6-Trimethyl-4-[(2R,3R,4S,5S,6R)-3,…	0.79050201177597	0.891745984554291	0.706634640693665
RNPC3	25202489	Oligosaccharide Phosphate	1	0.999739348888397	1
RORB	25202489	Oligosaccharide Phosphate	1	1	1
RSPH4A	24847992	ACTONEL WITH CALCIUM (COPACKAGED)	0.785882353782654	0.69842404127121	0.579186260700226
S100A12	44630352	I0041	0.85604190826416	0.855897545814514	1
S100A8	44630352	I0041	0.999589025974274	0.925033390522003	1
SCN7A	145857	Flavylium Perchlorate	0.951585829257965	0.796667695045471	0.956260979175568
SCN7A	25202489	Oligosaccharide Phosphate	1	1	1
SCN7A	44630352	I0041	0.521795749664307	0.945031404495239	1
SEMA3G	25202489	Oligosaccharide Phosphate	1	0.999994516372681	1
SERPINI1	145857	Flavylium Perchlorate	0.964875161647797	0.554706335067749	0.996016442775726
SERPINI1	25202489	Oligosaccharide Phosphate	1	0.999999523162842	1
SH2D1B	44630352	I0041	0.950704216957092	0.993467152118683	1
SLC19A3	16760409	Ellagic Acid Dihydrate	0.51404732465744	0.763820827007294	0.779929459095001
SLC19A3	24847992	ACTONEL WITH CALCIUM (COPACKAGED)	0.55155736207962	0.581686675548553	0.715327084064484
SLC19A3	44630352	I0041	0.999961614608765	0.614224791526794	1
SLC22A3	24883912	(2S,3R,4R,5S,6R)-2-(Hydroxymethyl)-6-[[(2S,3R,4R,5S,6R)-3,4,5-Trihydroxy-6-[(1Z,3Z,5E,7E,9Z,11E,13E,15Z)-4,7,12,15-Tetramethyl-17-[(2S,3R,4S,5S,6R)-3,4,5-Trihydroxy-6-[[(2R,3R,4S,5S,6R)-3,4,5-Trihydroxy-6-(Hydroxymethyl)Oxan-2-Yl]Oxymethyl]Oxan-2-Yl]Oxy-1-[2,6,6-Trimethyl-4-[(2S,3S,4R,5S,6S)-3,4,5-Trihydroxy-6-(Hydroxymethyl)Oxan-2-Yl]Oxycyclohexen-1-Yl]-18-[2,6,6-Trimethyl-4-[(2R,3R,4S,5S,6R)-3,…	0.823155164718628	0.999467313289642	0.564678966999054
SLC22A3	25202489	Oligosaccharide Phosphate	1	1	1
SLC22A3	44630352	I0041	0.995248973369598	0.977674186229706	1
SLC22A4	145857	Flavylium Perchlorate	0.949534475803375	0.614989519119263	0.994941353797913
SLC22A4	5281855	ellagic acid	0.603565394878387	0.746509909629822	0.754124343395233
SLC22A4	16760409	Ellagic Acid Dihydrate	0.64077752828598	0.736685335636139	0.730923295021057
SLC22A4	24847992	ACTONEL WITH CALCIUM (COPACKAGED)	0.691934108734131	0.566179156303406	0.721610188484192
SLC22A4	25202489	Oligosaccharide Phosphate	1	1	1
SLC25A27	890	Phytic Acid	0.827893614768982	0.748270690441132	0.621387302875519
SLC25A27	24847992	ACTONEL WITH CALCIUM (COPACKAGED)	0.769932568073273	0.622192203998566	0.800990402698517
SLC25A27	25202489	Oligosaccharide Phosphate	1	0.998622894287109	1
SLC25A27	44630352	I0041	0.999776899814606	0.648625016212463	1
SLC25A37	890	Phytic Acid	0.764798402786255	0.862957000732422	0.91760265827179
SLC2A4	145857	Flavylium Perchlorate	0.908836781978607	0.782564759254456	0.992684066295624
SLC2A4	25202489	Oligosaccharide Phosphate	1	1	1
SLC36A2	145857	Flavylium Perchlorate	0.81915283203125	0.730508267879486	0.991561830043793
SLC36A2	25202489	Oligosaccharide Phosphate	1	1	1
SLC36A2	44145386	Beta-D-Glucopyranoside, 2,6-Dimethoxy-4-(Tetrahydro-4-(4-Hydroxy-3,5-Dimethoxyphenyl)-1H,3H-Furo(3,4-C)Furan-1-Yl)Phenyl, (1S-(1alpha,3aalpha,4a,6aalpha))-	0.525425612926483	0.618797898292542	0.84863942861557
SLC36A2	44630352	I0041	0.999943256378174	0.999995112419128	1
SLC38A11	145857	Flavylium Perchlorate	0.960200667381287	0.507502317428589	0.995896458625793
SLC38A11	14515885	Bitalgenin	0.5393146276474	0.545892059803009	0.796486854553223
SLC38A11	16760409	Ellagic Acid Dihydrate	0.504358291625977	0.748189449310303	0.765543341636658
SLC38A11	24847992	ACTONEL WITH CALCIUM (COPACKAGED)	0.797813534736633	0.5916947722435	0.827881038188934
SLC38A11	24883912	(2S,3R,4R,5S,6R)-2-(Hydroxymethyl)-6-[[(2S,3R,4R,5S,6R)-3,4,5-Trihydroxy-6-[(1Z,3Z,5E,7E,9Z,11E,13E,15Z)-4,7,12,15-Tetramethyl-17-[(2S,3R,4S,5S,6R)-3,4,5-Trihydroxy-6-[[(2R,3R,4S,5S,6R)-3,4,5-Trihydroxy-6-(Hydroxymethyl)Oxan-2-Yl]Oxymethyl]Oxan-2-Yl]Oxy-1-[2,6,6-Trimethyl-4-[(2S,3S,4R,5S,6S)-3,4,5-Trihydroxy-6-(Hydroxymethyl)Oxan-2-Yl]Oxycyclohexen-1-Yl]-18-[2,6,6-Trimethyl-4-[(2R,3R,4S,5S,6R)-3,…	0.975581884384155	0.999894618988037	0.936546742916107
SLC38A11	25202489	Oligosaccharide Phosphate	1	0.984230935573578	1
SLC38A11	44630352	I0041	1	0.727862000465393	1
SLC5A4	145857	Flavylium Perchlorate	0.980070292949677	0.679340958595276	0.991638243198395
SLC5A4	25202489	Oligosaccharide Phosphate	1	1	1
SLC6A16	25202489	Oligosaccharide Phosphate	1	0.998594343662262	1
SLC7A8	890	Phytic Acid	0.98627382516861	0.519904673099518	0.743687093257904
SLC7A8	145857	Flavylium Perchlorate	0.988293528556824	0.553901672363281	0.995612978935242
SLC9A2	145857	Flavylium Perchlorate	0.894610404968262	0.559701323509216	0.991265714168549
SLC9A2	25202489	Oligosaccharide Phosphate	1	1	1
SLCO4C1	145857	Flavylium Perchlorate	0.97648411989212	0.764610171318054	0.992492139339447
SLCO4C1	25202489	Oligosaccharide Phosphate	1	1	1
SLFN14	25202489	Oligosaccharide Phosphate	1	1	1
SNAP25	890	Phytic Acid	0.935926198959351	0.920294344425201	0.630456745624542
SNAP25	24847992	ACTONEL WITH CALCIUM (COPACKAGED)	0.729054272174835	0.511242687702179	0.765737414360046
SNCA	24883912	(2S,3R,4R,5S,6R)-2-(Hydroxymethyl)-6-[[(2S,3R,4R,5S,6R)-3,4,5-Trihydroxy-6-[(1Z,3Z,5E,7E,9Z,11E,13E,15Z)-4,7,12,15-Tetramethyl-17-[(2S,3R,4S,5S,6R)-3,4,5-Trihydroxy-6-[[(2R,3R,4S,5S,6R)-3,4,5-Trihydroxy-6-(Hydroxymethyl)Oxan-2-Yl]Oxymethyl]Oxan-2-Yl]Oxy-1-[2,6,6-Trimethyl-4-[(2S,3S,4R,5S,6S)-3,4,5-Trihydroxy-6-(Hydroxymethyl)Oxan-2-Yl]Oxycyclohexen-1-Yl]-18-[2,6,6-Trimethyl-4-[(2R,3R,4S,5S,6R)-3,…	0.998811483383179	0.88508677482605	0.53905588388443
SOST	890	Phytic Acid	0.843079507350922	0.785802483558655	0.960854649543762
SOST	145857	Flavylium Perchlorate	0.846909165382385	0.789459049701691	0.995266318321228
SOST	5281855	ellagic acid	0.546728014945984	0.743272542953491	0.760078012943268
SOST	16760409	Ellagic Acid Dihydrate	0.536298394203186	0.734693884849548	0.732922375202179
SOST	24847992	ACTONEL WITH CALCIUM (COPACKAGED)	0.738578677177429	0.607585549354553	0.878871619701385
SOST	44630352	I0041	0.99999988079071	0.999052703380585	1
SPTA1	145857	Flavylium Perchlorate	0.983127951622009	0.882040560245514	0.983817100524902
SPTA1	5281855	ellagic acid	0.500429630279541	0.833524882793427	0.720066428184509
SPTA1	25202489	Oligosaccharide Phosphate	1	1	1
SPTA1	44145386	Beta-D-Glucopyranoside, 2,6-Dimethoxy-4-(Tetrahydro-4-(4-Hydroxy-3,5-Dimethoxyphenyl)-1H,3H-Furo(3,4-C)Furan-1-Yl)Phenyl, (1S-(1alpha,3aalpha,4a,6aalpha))-	0.670796632766724	0.513529419898987	0.611672699451447
SPTA1	44630352	I0041	0.999998569488525	0.999977707862854	1
SRGAP3	145857	Flavylium Perchlorate	0.903131008148193	0.828130483627319	0.99204033613205
SRGAP3	25202489	Oligosaccharide Phosphate	1	0.939483225345612	1
ST8SIA6	24847992	ACTONEL WITH CALCIUM (COPACKAGED)	0.516693770885468	0.795659422874451	0.693666279315948
STEAP1	890	Phytic Acid	0.984328269958496	0.986990988254547	0.907139182090759
STEAP1	145857	Flavylium Perchlorate	0.838609278202057	0.878319680690765	0.997376441955566
STEAP1	24847992	ACTONEL WITH CALCIUM (COPACKAGED)	0.731072425842285	0.803336143493652	0.81341153383255
STEAP1	24883912	(2S,3R,4R,5S,6R)-2-(Hydroxymethyl)-6-[[(2S,3R,4R,5S,6R)-3,4,5-Trihydroxy-6-[(1Z,3Z,5E,7E,9Z,11E,13E,15Z)-4,7,12,15-Tetramethyl-17-[(2S,3R,4S,5S,6R)-3,4,5-Trihydroxy-6-[[(2R,3R,4S,5S,6R)-3,4,5-Trihydroxy-6-(Hydroxymethyl)Oxan-2-Yl]Oxymethyl]Oxan-2-Yl]Oxy-1-[2,6,6-Trimethyl-4-[(2S,3S,4R,5S,6S)-3,4,5-Trihydroxy-6-(Hydroxymethyl)Oxan-2-Yl]Oxycyclohexen-1-Yl]-18-[2,6,6-Trimethyl-4-[(2R,3R,4S,5S,6R)-3,…	0.999999523162842	0.999522089958191	0.891932666301727
STEAP1	25202489	Oligosaccharide Phosphate	1	0.99899810552597	1
STEAP1	44145386	Beta-D-Glucopyranoside, 2,6-Dimethoxy-4-(Tetrahydro-4-(4-Hydroxy-3,5-Dimethoxyphenyl)-1H,3H-Furo(3,4-C)Furan-1-Yl)Phenyl, (1S-(1alpha,3aalpha,4a,6aalpha))-	0.569368779659271	0.509243130683899	0.808091640472412
STEAP1	44630352	I0041	1	0.86965674161911	1
TACR1	890	Phytic Acid	0.999957203865051	0.608440935611725	0.89552104473114
TACR1	145857	Flavylium Perchlorate	0.998791992664337	0.675808846950531	0.996036231517792
TACR1	5281680	Quercetagetin	0.976319551467896	0.590598583221436	0.805733382701874
TACR1	5281855	ellagic acid	0.989909768104553	0.564479291439056	0.799720644950867
TACR1	11267805	(E)-3-[3,4-dihydroxy-5-(3-methylbut-2-enyl)phenyl]-1-(2,4-dihydroxyphenyl)prop-2-en-1-one	0.900843799114227	0.502205789089203	0.513641655445099
TACR1	14515885	Bitalgenin	0.979709088802338	0.692043304443359	0.778436362743378
TACR1	16760409	Ellagic Acid Dihydrate	0.990800201892853	0.567491769790649	0.735186576843262
TACR1	24883912	(2S,3R,4R,5S,6R)-2-(Hydroxymethyl)-6-[[(2S,3R,4R,5S,6R)-3,4,5-Trihydroxy-6-[(1Z,3Z,5E,7E,9Z,11E,13E,15Z)-4,7,12,15-Tetramethyl-17-[(2S,3R,4S,5S,6R)-3,4,5-Trihydroxy-6-[[(2R,3R,4S,5S,6R)-3,4,5-Trihydroxy-6-(Hydroxymethyl)Oxan-2-Yl]Oxymethyl]Oxan-2-Yl]Oxy-1-[2,6,6-Trimethyl-4-[(2S,3S,4R,5S,6S)-3,4,5-Trihydroxy-6-(Hydroxymethyl)Oxan-2-Yl]Oxycyclohexen-1-Yl]-18-[2,6,6-Trimethyl-4-[(2R,3R,4S,5S,6R)-3,…	1	1	0.960506021976471
TACR1	25202489	Oligosaccharide Phosphate	1	1	1
TACR1	44145386	Beta-D-Glucopyranoside, 2,6-Dimethoxy-4-(Tetrahydro-4-(4-Hydroxy-3,5-Dimethoxyphenyl)-1H,3H-Furo(3,4-C)Furan-1-Yl)Phenyl, (1S-(1alpha,3aalpha,4a,6aalpha))-	0.993252813816071	0.525227308273315	0.530540525913239
TACR1	44630352	I0041	1	0.999999165534973	1
TAL1	145857	Flavylium Perchlorate	0.945252358913422	0.853497266769409	0.994069218635559
TAL1	25202489	Oligosaccharide Phosphate	1	1	1
TCL1A	145857	Flavylium Perchlorate	0.852747082710266	0.808220386505127	0.996150255203247
TCL1A	25202489	Oligosaccharide Phosphate	1	0.927716434001923	1
TCL1A	44630352	I0041	0.999997496604919	0.933662891387939	1
TF	145857	Flavylium Perchlorate	0.839280545711517	0.529699385166168	0.995245754718781
TF	25202489	Oligosaccharide Phosphate	1	1	1
TFRC	25202489	Oligosaccharide Phosphate	1	1	1
TGFBI	25202489	Oligosaccharide Phosphate	1	1	1
THBS4	5281855	ellagic acid	0.599253833293915	0.873019993305206	0.742381632328033
THBS4	16760409	Ellagic Acid Dihydrate	0.633115947246552	0.874081015586853	0.676343083381653
THBS4	25202489	Oligosaccharide Phosphate	1	1	1
THBS4	44630352	I0041	0.99999988079071	0.999737679958344	1
THSD7B	25202489	Oligosaccharide Phosphate	1	1	1
TMEM107	44630352	I0041	0.99999988079071	0.689536213874817	1
TMEM132C	145857	Flavylium Perchlorate	0.968459010124207	0.647301197052002	0.986788630485535
TMEM132C	24883912	(2S,3R,4R,5S,6R)-2-(Hydroxymethyl)-6-[[(2S,3R,4R,5S,6R)-3,4,5-Trihydroxy-6-[(1Z,3Z,5E,7E,9Z,11E,13E,15Z)-4,7,12,15-Tetramethyl-17-[(2S,3R,4S,5S,6R)-3,4,5-Trihydroxy-6-[[(2R,3R,4S,5S,6R)-3,4,5-Trihydroxy-6-(Hydroxymethyl)Oxan-2-Yl]Oxymethyl]Oxan-2-Yl]Oxy-1-[2,6,6-Trimethyl-4-[(2S,3S,4R,5S,6S)-3,4,5-Trihydroxy-6-(Hydroxymethyl)Oxan-2-Yl]Oxycyclohexen-1-Yl]-18-[2,6,6-Trimethyl-4-[(2R,3R,4S,5S,6R)-3,…	0.990968286991119	0.999974608421326	0.866250455379486
TMEM132C	25202489	Oligosaccharide Phosphate	1	1	1
TMEM45A	5281855	ellagic acid	0.526160359382629	0.708070039749146	0.795776605606079
TMEM45A	16760409	Ellagic Acid Dihydrate	0.54570996761322	0.703394770622253	0.794182300567627
TMEM45A	25202489	Oligosaccharide Phosphate	1	1	1
TMEM45A	44630352	I0041	0.999968409538269	0.99861204624176	1
TMOD1	145857	Flavylium Perchlorate	0.940586149692535	0.615104019641876	0.990696907043457
TMOD1	445642	18-HYDROXYASCOMYCIN	0.547000408172607	0.511319994926453	0.537672817707062
TMOD1	24847992	ACTONEL WITH CALCIUM (COPACKAGED)	0.64507794380188	0.571870386600494	0.672930777072906
TMOD1	24883912	(2S,3R,4R,5S,6R)-2-(Hydroxymethyl)-6-[[(2S,3R,4R,5S,6R)-3,4,5-Trihydroxy-6-[(1Z,3Z,5E,7E,9Z,11E,13E,15Z)-4,7,12,15-Tetramethyl-17-[(2S,3R,4S,5S,6R)-3,4,5-Trihydroxy-6-[[(2R,3R,4S,5S,6R)-3,4,5-Trihydroxy-6-(Hydroxymethyl)Oxan-2-Yl]Oxymethyl]Oxan-2-Yl]Oxy-1-[2,6,6-Trimethyl-4-[(2S,3S,4R,5S,6S)-3,4,5-Trihydroxy-6-(Hydroxymethyl)Oxan-2-Yl]Oxycyclohexen-1-Yl]-18-[2,6,6-Trimethyl-4-[(2R,3R,4S,5S,6R)-3,…	0.997605085372925	0.96118152141571	0.992334127426147
TNNI1	145857	Flavylium Perchlorate	0.801054835319519	0.860637128353119	0.993613064289093
TRIP13	890	Phytic Acid	0.674996614456177	0.777696907520294	0.936503648757935
TRIP13	24883912	(2S,3R,4R,5S,6R)-2-(Hydroxymethyl)-6-[[(2S,3R,4R,5S,6R)-3,4,5-Trihydroxy-6-[(1Z,3Z,5E,7E,9Z,11E,13E,15Z)-4,7,12,15-Tetramethyl-17-[(2S,3R,4S,5S,6R)-3,4,5-Trihydroxy-6-[[(2R,3R,4S,5S,6R)-3,4,5-Trihydroxy-6-(Hydroxymethyl)Oxan-2-Yl]Oxymethyl]Oxan-2-Yl]Oxy-1-[2,6,6-Trimethyl-4-[(2S,3S,4R,5S,6S)-3,4,5-Trihydroxy-6-(Hydroxymethyl)Oxan-2-Yl]Oxycyclohexen-1-Yl]-18-[2,6,6-Trimethyl-4-[(2R,3R,4S,5S,6R)-3,…	0.99999988079071	0.996329605579376	0.99845016002655
TRIP13	25202489	Oligosaccharide Phosphate	1	0.999998211860657	1
TTLL3	145857	Flavylium Perchlorate	0.988988220691681	0.509965658187866	0.986532926559448
TTLL3	25202489	Oligosaccharide Phosphate	1	0.999831676483154	1
TTLL7	145857	Flavylium Perchlorate	0.988983809947968	0.733809471130371	0.982202649116516
TTLL7	25202489	Oligosaccharide Phosphate	1	1	1
TTN	145857	Flavylium Perchlorate	0.985751032829285	0.763909697532654	0.990597426891327
TTN	25202489	Oligosaccharide Phosphate	1	1	1
TUBB1	890	Phytic Acid	0.854649484157562	0.761382699012756	0.511055529117584
ULBP1	25202489	Oligosaccharide Phosphate	1	1	1
UNC13C	145857	Flavylium Perchlorate	0.940333843231201	0.795769691467285	0.994989693164825
UNC13C	24883912	(2S,3R,4R,5S,6R)-2-(Hydroxymethyl)-6-[[(2S,3R,4R,5S,6R)-3,4,5-Trihydroxy-6-[(1Z,3Z,5E,7E,9Z,11E,13E,15Z)-4,7,12,15-Tetramethyl-17-[(2S,3R,4S,5S,6R)-3,4,5-Trihydroxy-6-[[(2R,3R,4S,5S,6R)-3,4,5-Trihydroxy-6-(Hydroxymethyl)Oxan-2-Yl]Oxymethyl]Oxan-2-Yl]Oxy-1-[2,6,6-Trimethyl-4-[(2S,3S,4R,5S,6S)-3,4,5-Trihydroxy-6-(Hydroxymethyl)Oxan-2-Yl]Oxycyclohexen-1-Yl]-18-[2,6,6-Trimethyl-4-[(2R,3R,4S,5S,6R)-3,…	0.999999284744263	1	0.951791763305664
UNC13C	25202489	Oligosaccharide Phosphate	1	1	1
VEGFA	145857	Flavylium Perchlorate	0.85404497385025	0.780761301517487	0.996560752391815
VIPR1	890	Phytic Acid	0.986162185668945	0.785432517528534	0.659609615802765
VIPR1	25202489	Oligosaccharide Phosphate	1	0.999878883361816	1
WIF1	24883912	(2S,3R,4R,5S,6R)-2-(Hydroxymethyl)-6-[[(2S,3R,4R,5S,6R)-3,4,5-Trihydroxy-6-[(1Z,3Z,5E,7E,9Z,11E,13E,15Z)-4,7,12,15-Tetramethyl-17-[(2S,3R,4S,5S,6R)-3,4,5-Trihydroxy-6-[[(2R,3R,4S,5S,6R)-3,4,5-Trihydroxy-6-(Hydroxymethyl)Oxan-2-Yl]Oxymethyl]Oxan-2-Yl]Oxy-1-[2,6,6-Trimethyl-4-[(2S,3S,4R,5S,6S)-3,4,5-Trihydroxy-6-(Hydroxymethyl)Oxan-2-Yl]Oxycyclohexen-1-Yl]-18-[2,6,6-Trimethyl-4-[(2R,3R,4S,5S,6R)-3,…	0.966223418712616	0.999214887619019	0.50167840719223
WNK3	145857	Flavylium Perchlorate	0.98823869228363	0.668871700763702	0.993096888065338
WNK3	25202489	Oligosaccharide Phosphate	1	1	1
ZMAT1	890	Phytic Acid	0.722279131412506	0.803153812885284	0.542206585407257
CACNB2	145857	Flavylium Perchlorate	0.988927006721497	0.695270597934723	0.99306458234787
CACNB2	24847992	ACTONEL WITH CALCIUM (COPACKAGED)	0.67454594373703	0.637321829795837	0.66073215007782
CACNB2	25202489	Oligosaccharide Phosphate	1	1	1
CHRM3	145857	Flavylium Perchlorate	0.963438808917999	0.941465258598328	0.993757963180542
CHRM3	25202489	Oligosaccharide Phosphate	1	1	1
ITIH4	25202489	Oligosaccharide Phosphate	1	1	1
L3MBTL1	25202489	Oligosaccharide Phosphate	1	0.99999988079071	1
LRRK2	145857	Flavylium Perchlorate	0.966546952724457	0.510115623474121	0.990446805953979
LRRK2	25202489	Oligosaccharide Phosphate	1	1	1
LRRK2	44630352	I0041	1	0.999949812889099	1
SFRP1	890	Phytic Acid	0.682598412036896	0.847225904464722	0.982684075832367
SFRP1	145857	Flavylium Perchlorate	0.877008855342865	0.771624624729156	0.996289730072021
SFRP1	25202489	Oligosaccharide Phosphate	1	1	1
SFRP1	44630352	I0041	0.999900698661804	0.999978423118591	1
