# Supplementary material for: Identification of Key Bioactive Compounds of Medicine–Food Homologous Substances and Their Multi-Target Intervention Effects in Osteosarcoma Treatment
Source: Int J Mol Sci. 2026 Jan 29;27(3):1360. doi: 10.3390/ijms27031360 (PMC12898791; doi:10.3390/ijms27031360)
Supplement: Supplementary file 1 [file ijms-27-01360-s001.zip › Supplementary Table S5_SOST_GSEA.xlsx]

## Sheet: 06.SOST_GSEA
ID	Description	setSize	enrichmentScore	NES	pvalue	p.adjust	qvalue	rank	leading_edge	core_enrichment_symbol
KEGG_RIBOSOME	Ribosome	84	-0.536403	-2.336	4.89584489233119e-09	8.61668701050289e-07	6.69957722108479e-07	3513	tags=64%	list=29%	signal=46%	RPS4Y1/RPS25/RPS15/RPS21/RPL4/RPL31/RPL26/RPS3/RPS10/RPS29/RPS8/RPL24/RPL13A/UBA52/RPS16/RPS27L/RPL19/RPS15A/RPLP2/RPS11/RPL32/RPL17/FAU/RPS13/RPL14/RPL30/RPLP0/RPL23/RPL7A/RPL8/RPL41/RPL18/RPS19/RPS20/RPL37A/MRPL13/RPL36A/RPL10/RPL9/RPS18/RPLP1/RPL28/RPL37/RPL35/RPL27/RPL36/RPS28/RPL38/RPL29/RPS2/RPL27A/RPL39/RPS7/RPL26L1
KEGG_TGF_BETA_SIGNALING_PATHWAY	TGF-beta signaling pathway	73	0.484623058098785	2.23376176388087	4.20175392805892e-07	3.69754345669185e-05	2.87488426656663e-05	2320	tags=51%	list=19%	signal=41%	BMP8A/TGFB2/LTBP1/BMP2/SP1/ZFYVE16/ID4/BMP7/BMPR1A/BMP4/SMAD9/BMP8B/BMP5/SMAD2/BMPR2/SMAD7/ACVR2B/E2F5/ACVR1/SMAD4/THBS4/PPP2R1B/PPP2CB/SMAD3/RBL2/INHBB/TGFB1/TGFBR2/ZFYVE9/RPS6KB1/ROCK1/SMAD5/MAPK1/ACVR2A/EP300/MAPK3/NOG
KEGG_PARKINSONS_DISEASE	Parkinson's disease	87	-0.474318	-2.0832	1.47088025459549e-06	8.62916416029357e-05	6.70927835429524e-05	4202	tags=70%	list=35%	signal=46%	UQCRH/NDUFS2/UQCRFS1/UQCRC2/SDHD/CASP9/SDHB/UQCRHL/NDUFB10/UBE2G2/SLC25A5/CASP3/COX7C/PPID/NDUFV3/COX5A/UBE2J2/NDUFB8/NDUFV2/UCHL1/NDUFA7/SDHC/NDUFAB1/UBE2L6/NDUFB1/COX7A1/CYC1/NDUFB6/NDUFB4/NDUFA4L2/NDUFV1/NDUFB9/NDUFA1/COX5B/SDHA/NDUFC2/COX8A/HTRA2/NDUFC1/NDUFB2/NDUFA6/PARK7/NDUFB7/COX6C/NDUFA2/UQCRC1/COX7B/COX6A1/NDUFA8/COX6B1/UBB/UBA1/NDUFS8/COX4I1/UQCR10/UBE2L3/NDUFS6/UQCR11/NDUFA3/UQCRQ/NDU…
KEGG_HUNTINGTONS_DISEASE	Huntington's disease	142	-0.407236	-1.94089	2.90633946846533e-06	0.000127878936612475	9.94274028685509e-05	4202	tags=57%	list=35%	signal=37%	UQCRH/NDUFS2/UQCRFS1/UQCRC2/SDHD/CASP9/POLR2J/SDHB/UQCRHL/POLR2I/NDUFB10/DLG4/SLC25A5/CASP3/CREB3L2/COX7C/PPID/NDUFV3/COX5A/NDUFB8/CREB3/NDUFV2/NDUFA7/GRM5/SDHC/POLR2H/DNAL4/AP2M1/NDUFAB1/TBPL1/POLR2G/NDUFB1/COX7A1/CYC1/NDUFB6/NDUFB4/AP2A2/NDUFA4L2/POLR2F/NDUFV1/DNAH2/NDUFB9/NDUFA1/COX5B/SDHA/AP2A1/NDUFC2/COX8A/NDUFC1/BDNF/NDUFB2/NDUFA6/CREB3L1/CLTB/NDUFB7/COX6C/PLCB3/NDUFA2/GPX1/UQCRC1/COX7B/COX…
KEGG_OXIDATIVE_PHOSPHORYLATION	Oxidative phosphorylation	87	-0.440023	-1.93257	2.40023972760261e-05	0.000844884384116117	0.000656907714922819	4366	tags=64%	list=37%	signal=41%	ATP6AP1/NDUFS5/UQCRH/NDUFS2/UQCRFS1/UQCRC2/SDHD/SDHB/UQCRHL/NDUFB10/ATP6V0E2/COX7C/NDUFV3/COX17/COX10/COX5A/NDUFB8/NDUFV2/NDUFA7/SDHC/NDUFAB1/NDUFB1/COX7A1/CYC1/NDUFB6/NDUFB4/NDUFA4L2/NDUFV1/NDUFB9/NDUFA1/COX5B/SDHA/NDUFC2/COX8A/ATP6V1F/NDUFC1/NDUFB2/NDUFA6/NDUFB7/COX6C/NDUFA2/UQCRC1/COX7B/COX6A1/NDUFA8/COX6B1/ATP6V0D1/NDUFS8/COX4I1/UQCR10/NDUFS6/UQCR11/NDUFA3/UQCRQ/NDUFA11/NDUFS3
KEGG_PROTEASOME	Proteasome	40	-0.527305	-1.9892	0.000155401755365647	0.00455845149072566	0.0035442505609709	4759	tags=82%	list=40%	signal=50%	PSMD2/PSMB9/PSMC3/PSMA1/PSMA2/PSMB5/PSMA3/PSMD3/POMP/PSMD4/PSME4/PSME3/PSME1/PSMD6/PSMB1/PSMD1/PSMB2/PSMA4/PSMC4/PSMB4/PSMA5/PSMC2/PSMA6/PSMD7/PSMB8/PSMB10/PSMB7/PSMB6/PSMB3/PSME2/PSMA7/PSMC5/PSMD13
KEGG_PROSTATE_CANCER	Prostate cancer	82	0.36126652768993	1.7009353737425	0.0011808572902964	0.0259788603865207	0.0201988747024384	1068	tags=26%	list=9%	signal=23%	FGFR1/PDGFD/PDGFRA/PIK3CA/CTNNB1/PIK3R1/TCF7L2/SOS2/CDKN1B/PIK3CB/PTEN/CREB1/IGF1R/IGF1/BCL2/MDM2/FOXO1/GSK3B/KRAS/SOS1/PIK3CG
KEGG_WNT_SIGNALING_PATHWAY	Wnt signaling pathway	120	0.325569275890771	1.66002892475022	0.00107701863051724	0.0259788603865207	0.0201988747024384	3067	tags=42%	list=26%	signal=32%	FZD3/WIF1/TBL1XR1/LRP6/DKK1/SFRP4/CTNNB1/TCF7L2/SENP2/PPP3R1/FZD8/FZD5/CAMK2D/PPP2R5A/SMAD2/PPP3CB/PPP3CC/GSK3B/FZD6/PLCB4/PRKX/SMAD4/NFAT5/PPP2R1B/PPP3CA/PPP2CB/SMAD3/NFATC3/ROCK1/LRP5/CACYBP/FBXW11/EP300/BTRC/SFRP1/PPP2R5C/PPP2R5E/CSNK2A1/SIAH1/PRKCA/ROCK2/SOX17/FRAT2/PSEN1/FZD4/PRKCB/PRICKLE2/FZD7/SKP1/DAAM2/CCND2
KEGG_ALDOSTERONE_REGULATED_SODIUM_REABSORPTION	Aldosterone-regulated sodium reabsorption	28	0.552236777145734	2.02139785324806	0.00144822009285023	0.0283207484824045	0.0220197207100035	2852	tags=61%	list=24%	signal=46%	PIK3CA/PIK3R1/NR3C2/PIK3CB/ATP1A2/IGF1/KRAS/PIK3CG/ATP1B1/IRS2/PIK3R3/MAPK1/MAPK3/INSR/PRKCA/ATP1B2/PRKCB
