# Supplementary material for: Identification of Key Bioactive Compounds of Medicine–Food Homologous Substances and Their Multi-Target Intervention Effects in Osteosarcoma Treatment
Source: Int J Mol Sci. 2026 Jan 29;27(3):1360. doi: 10.3390/ijms27031360 (PMC12898791; doi:10.3390/ijms27031360)
Supplement: Supplementary file 1 [file ijms-27-01360-s001.zip › Supplementary Table S6_ACACB_GSEA.xlsx]

## Sheet: 07.ACACB_GSEA
ID	Description	setSize	enrichmentScore	NES	pvalue	p.adjust	qvalue	rank	leading_edge	core_enrichment_symbol
KEGG_RIBOSOME	Ribosome	84	-0.707183	-3.82364	2.67528390401189e-26	4.70849967106093e-24	3.3511451008149e-24	2874	tags=87%	list=24%	signal=66%	RPL27A/RPS4X/RPS9/RPL10/RPL7/RPL36AL/RPL34/RPL23A/RPS25/RPL10A/RPLP2/RPS4Y1/RPL6/RPL23/RPS3A/RPL5/RPS24/RPS27A/RPS26/RPL35A/RPL7A/RPS12/RPS11/RPL11/RPL17/RPL18/RPS3/RPL13A/RPS5/RPL29/RPL9/RPL41/RPS15A/RPL37A/RPS27/UBA52/RPL19/RPL12/RPS28/RPL24/RPSA/RPL26/FAU/RPS13/RPL35/RPL31/RPL39/RPS20/RPLP1/RPS7/RPL32/RPS16/RPS15/RPS27L/RPL14/RPL26L1/RPLP0/RPS21/RPL30/RPL38/RPL27/RPS18/RPS29/RPL18A/RPS10/RPL37…
KEGG_OXIDATIVE_PHOSPHORYLATION	Oxidative phosphorylation	87	-0.626886	-3.39339	1.48168167260518e-18	1.30387987189256e-16	9.28000626526404e-17	2295	tags=70%	list=19%	signal=57%	SDHD/NDUFV3/ATP6V1C1/NDUFA9/NDUFB4/ATP6V0E1/NDUFA3/NDUFS8/NDUFB8/COX17/NDUFV2/ATP6V0C/ATP6V1G1/UQCRC1/UQCRB/NDUFS3/COX7A2/NDUFA2/COX4I1/COX7A2L/COX7C/NDUFB1/COX6A1/ATP6V1D/UQCRFS1/NDUFA11/NDUFC2/NDUFA8/ATP6AP1/NDUFA1/PPA1/NDUFB9/COX7B/NDUFB6/NDUFB3/NDUFB5/CYC1/NDUFA4/SDHB/COX5B/NDUFS6/UQCRHL/UQCRH/NDUFA7/UQCR11/NDUFA4L2/NDUFA6/NDUFB7/NDUFB2/COX5A/NDUFAB1/NDUFS5/UQCR10/UQCRQ/ATP6V0B/COX6C/ATP6V0D1…
KEGG_PARKINSONS_DISEASE	Parkinson's disease	87	-0.579045	-3.13442	4.08376781402917e-15	1.85304878638806e-13	1.31885649270442e-13	1766	tags=57%	list=15%	signal=49%	UQCRC1/UQCRB/NDUFS3/COX7A2/NDUFA2/COX4I1/COX7A2L/COX7C/NDUFB1/VDAC3/COX6A1/UBE2J2/UQCRFS1/NDUFC2/NDUFA8/NDUFA1/NDUFB9/COX7B/NDUFB6/NDUFB3/NDUFB5/UBE2L3/CYC1/NDUFA4/SDHB/COX5B/NDUFS6/UQCRHL/UQCRH/NDUFA7/UBB/UQCR11/NDUFA4L2/PPID/SLC25A5/NDUFA6/NDUFB7/NDUFB2/COX5A/NDUFAB1/CYCS/NDUFS5/UQCR10/UQCRQ/VDAC1/COX6C/UCHL1/PARK7/COX6B1/COX8A
KEGG_LYSOSOME	Lysosome	109	-0.5221	-3.0123	4.21147451451831e-15	1.85304878638806e-13	1.31885649270442e-13	2407	tags=56%	list=20%	signal=45%	CTSS/GLA/NAGPA/ASAH1/NAGLU/AP3D1/AP1S1/GALC/GNPTG/LAPTM4A/AP4M1/ATP6V0C/GALNS/SUMF1/FUCA1/PLA2G15/CTNS/CTSZ/HEXB/GAA/AP3S1/CD68/NPC2/NPC1/ATP6AP1/M6PR/TPP1/LIPA/PSAP/LAMP3/LAMP2/SCARB2/MCOLN1/CLTC/NAGA/MANBA/LGMN/CD63/CTSC/GLB1/CTSH/SLC17A5/ACP2/LAPTM5/SMPD1/GM2A/CTSA/ATP6V0B/NEU1/ATP6V0D1/CLTA/DNASE2/PPT1/GUSB/CTSD/LAMP1/AP1B1/CTSB/LAPTM4B/HEXA/MAN2B1
KEGG_PROTEASOME	Proteasome	40	-0.740493	-3.28668	1.20295787765874e-13	4.23441172935876e-12	3.01372605139768e-12	2082	tags=75%	list=17%	signal=62%	PSMD11/PSMD1/PSMB1/PSMC5/PSME2/PSMD12/PSMD13/PSMA3/PSMB6/PSMD4/PSMD3/PSMA4/PSMA2/POMP/PSMB7/PSMD2/PSMA6/PSMD7/PSMA7/PSMC2/PSMA5/PSMD14/PSMB4/PSME3/PSMA1/PSMC4/PSMD8/PSMB3/PSMB5/PSMB2
KEGG_HUNTINGTONS_DISEASE	Huntington's disease	142	-0.438502	-2.58635	1.68050978327568e-12	4.92949536427533e-11	3.50843270543519e-11	1766	tags=44%	list=15%	signal=38%	UQCRC1/UQCRB/NDUFS3/COX7A2/NDUFA2/COX4I1/COX7A2L/POLR2H/CREB3/DCTN2/COX7C/NDUFB1/VDAC3/COX6A1/UQCRFS1/NDUFC2/NDUFA8/SOD1/NDUFA1/NDUFB9/COX7B/NDUFB6/POLR2I/NDUFB3/NDUFB5/CYC1/NDUFA4/POLR2J/SDHB/COX5B/NDUFS6/GPX1/POLR2D/UQCRHL/UQCRH/POLR2F/NDUFA7/CLTC/UQCR11/POLR2G/NDUFA4L2/PPID/SLC25A5/NDUFA6/POLR2L/NDUFB7/NDUFB2/COX5A/NDUFAB1/CREB3L2/CYCS/NDUFS5/UQCR10/UQCRQ/CREB3L1/VDAC1/COX6C/CLTA/AP2M1/COX6B1/…
KEGG_ALZHEIMERS_DISEASE	Alzheimer's disease	126	-0.399809	-2.32387	4.04362026526436e-09	1.01668166669504e-07	7.23595205363096e-08	2295	tags=48%	list=19%	signal=39%	NDUFA3/NDUFS8/NDUFB8/CASP7/APOE/NDUFV2/CALM3/TNFRSF1A/CAPN1/ATF6/BACE2/UQCRC1/UQCRB/NDUFS3/COX7A2/NDUFA2/COX4I1/COX7A2L/COX7C/NDUFB1/COX6A1/UQCRFS1/NDUFC2/NDUFA8/NDUFA1/CDK5/NDUFB9/BID/COX7B/NDUFB6/BACE1/ATP2A2/NDUFB3/NDUFB5/CYC1/NDUFA4/SDHB/COX5B/NDUFS6/UQCRHL/UQCRH/NDUFA7/APH1A/NCSTN/UQCR11/NDUFA4L2/NDUFA6/NDUFB7/NDUFB2/COX5A/NDUFAB1/CYCS/NDUFS5/HSD17B10/UQCR10/UQCRQ/COX6C/COX6B1/COX8A/GAPDH
KEGG_AMINO_SUGAR_AND_NUCLEOTIDE_SUGAR_METABOLISM	Amino sugar and nucleotide sugar metabolism	35	-0.605591	-2.6122	6.5525149362681e-07	1.31892876855335e-05	9.3871126470005e-06	1913	tags=57%	list=16%	signal=48%	PMM2/GMPPA/GMPPB/CYB5R3/MPI/HEXB/PGM1/PGM2/GFPT2/NAGK/NPL/GPI/UXS1/GNPDA1/GFPT1/GNPNAT1/UAP1/NANS/HEXA/UGDH
KEGG_CARDIAC_MUSCLE_CONTRACTION	Cardiac muscle contraction	51	-0.49341	-2.35104	6.74452211192053e-07	1.31892876855335e-05	9.3871126470005e-06	2114	tags=59%	list=18%	signal=49%	SLC8A1/TPM2/ATP1B3/ACTC1/UQCRC1/UQCRB/COX7A2/COX4I1/COX7A2L/COX7C/COX6A1/UQCRFS1/ATP1B1/COX7B/SLC9A1/TPM3/ATP2A2/CYC1/COX5B/UQCRHL/UQCRH/UQCR11/ATP1A1/COX5A/UQCR10/UQCRQ/COX6C/TPM4/COX6B1/COX8A
KEGG_N_GLYCAN_BIOSYNTHESIS	N-Glycan biosynthesis	45	-0.524965	-2.41731	1.44377903500312e-06	2.54105110160549e-05	1.80852321226707e-05	1675	tags=42%	list=14%	signal=36%	ALG14/DPM3/B4GALT2/MGAT2/MGAT5/ALG2/FUT8/ALG5/ALG3/DPAGT1/DPM2/MAN1B1/B4GALT1/STT3A/GANAB/RPN1/DDOST/DAD1/RPN2
KEGG_PYRIMIDINE_METABOLISM	Pyrimidine metabolism	83	-0.40172	-2.17677	2.50702777602134e-06	4.01124444163414e-05	2.85489287412956e-05	2530	tags=45%	list=21%	signal=35%	POLR2C/ITPA/POLD3/NME4/POLR1D/POLE3/TXNRD1/POLR3C/POLR1C/POLR3K/POLD2/POLR1E/POLR2K/RRM1/TK1/POLR2H/POLR3D/CAD/DCTD/DTYMK/RRM2B/NUDT2/POLR2I/POLR2J/POLR2D/POLR2F/CMPK1/RRM2/POLR2G/POLR2L/PRIM2/CANT1/NME1-NME2/NME2/TYMS/UCK2/NME1
KEGG_PHOSPHATIDYLINOSITOL_SIGNALING_SYSTEM	Phosphatidylinositol signaling system	68	0.495929065343152	2.01303670815358	8.87918606749503e-06	0.00013022806232326	9.26862405291148e-05	2870	tags=47%	list=24%	signal=36%	DGKE/PIK3C2A/PIP5K1B/ITPR1/ITPK1/PIK3R1/PLCG2/PRKCB/PIK3C2B/PIP4K2B/DGKG/INPP4A/PLCB4/INPP5E/SYNJ2/PIKFYVE/CDS2/PIP4K2A/PIK3CB/DGKH/DGKD/PLCD4/PIK3C3/ITPKB/INPP4B/PIK3CA/DGKB/INPP5K/PTEN/ITPR3/DGKA/INPP5B
KEGG_VIBRIO_CHOLERAE_INFECTION	Vibrio cholerae infection	45	-0.483407	-2.22595	1.51650195230102e-05	0.000205311033542292	0.00014612447961443	1587	tags=42%	list=13%	signal=37%	PRKACB/ADCY3/ATP6V1D/ATP6AP1/GNAS/ATP6V0B/ACTG1/ATP6V0D1/ATP6V1F/ACTB/SEC61B/ATP6V1C2/ARF1/SEC61G/KDELR1/KDELR3/SEC61A1/PDIA4/KDELR2
KEGG_DNA_REPLICATION	DNA replication	34	-0.525397	-2.25628	2.41422543662428e-05	0.000303502626318481	0.000216009644329541	2530	tags=47%	list=21%	signal=37%	POLD3/RPA2/POLE3/MCM3/RPA3/POLD2/MCM6/FEN1/MCM2/MCM4/RFC2/SSBP1/RNASEH1/PRIM2/PCNA/RNASEH2A
KEGG_PATHOGENIC_ESCHERICHIA_COLI_INFECTION	Pathogenic Escherichia coli infection	46	-0.446768	-2.08044	9.84554906068388e-05	0.00115521108978691	0.000822189711032549	1852	tags=43%	list=16%	signal=37%	RHOA/ARPC1B/YWHAZ/ARPC1A/ARPC2/CDC42/YWHAQ/TUBA1A/TUBB2A/LY96/ARPC3/TUBB3/CD14/ACTG1/ARPC5/ACTB/TUBB/ARPC4/TUBA1B/TUBA1C
KEGG_PROTEIN_EXPORT	Protein export	22	-0.596405	-2.30099	0.00011132483555435	0.00122457319109785	0.000871556278353135	2894	tags=73%	list=24%	signal=55%	SEC11C/SRP14/OXA1L/SRP9/SRP68/SPCS3/SEC11A/SPCS1/SRP54/SRP19/SRP72/SEC61B/HSPA5/SEC61G/SRPRB/SEC61A1
KEGG_RNA_POLYMERASE	RNA polymerase	26	-0.538853	-2.17883	0.000272177139106283	0.0028178339107474	0.00200551576183577	2994	tags=62%	list=25%	signal=46%	POLR1B/POLR2C/POLR1D/POLR3C/POLR1C/POLR3K/POLR1E/POLR2K/POLR2H/POLR3D/POLR2I/POLR2J/POLR2D/POLR2F/POLR2G/POLR2L
KEGG_INOSITOL_PHOSPHATE_METABOLISM	Inositol phosphate metabolism	49	0.475773171592487	1.82233065819883	0.000382919927523407	0.00374410595800664	0.00266476440791143	4236	tags=61%	list=36%	signal=40%	PIK3C2A/PIP5K1B/ITPK1/PLCG2/PIK3C2B/PIP4K2B/INPP4A/PLCB4/INPP5E/SYNJ2/PIKFYVE/PIP4K2A/PIK3CB/PLCD4/ISYNA1/PIK3C3/ITPKB/INPP4B/PIK3CA/INPP5K/PTEN/INPP5B/PLCB2/ALDH6A1/PIK3CG/INPP5A/OCRL/PIK3CD/PLCG1/SYNJ1
KEGG_ANTIGEN_PROCESSING_AND_PRESENTATION	Antigen processing and presentation	52	-0.400873	-1.93	0.000480952201076777	0.00445513617839541	0.00317082060543692	2407	tags=50%	list=20%	signal=40%	CTSS/HSP90AA1/HLA-DPA1/CD4/HLA-DRB5/HLA-DMB/HLA-DOA/HSP90AB1/HLA-DPB1/PSME2/HLA-DMA/HLA-DQB1/HLA-DRA/HSPA4/HLA-DRB1/HLA-DQA1/IFI30/CD74/LGMN/CANX/PSME3/HSPA5/HSPA8/CTSB/CALR/PDIA3
KEGG_CALCIUM_SIGNALING_PATHWAY	Calcium signaling pathway	126	0.378082968856818	1.67964807252327	0.000562242023323373	0.00494772980524568	0.0035214105671306	3375	tags=43%	list=28%	signal=31%	TACR1/CHRM3/PDE1C/PTGER3/ITPR1/PLN/ERBB3/GRIN2A/CYSLTR2/PLCG2/PPP3CC/PRKCB/PPP3CB/ATP2A3/ADCY9/ERBB4/RYR3/GNA14/PTK2B/PLCB4/SLC25A4/ADCY4/GNAL/ADRB1/ATP2B4/PHKB/TRPC1/CD38/P2RX1/PLCD4/GNAQ/PDGFRA/PHKA2/ITPKB/PHKA1/RYR1/ADRB2/CACNA1A/NOS1/PDE1B/ITPR3/PDE1A/MYLK3/HRH2/CACNA1D/CACNA1E/PRKX/ATP2B2/CACNA1H/GRM5/PLCB2/CAMK4/PHKG2/ADCY1
KEGG_NEUROACTIVE_LIGAND_RECEPTOR_INTERACTION	Neuroactive ligand-receptor interaction	122	0.377582918884452	1.67327225333035	0.000707976864200486	0.00593352038568027	0.0042230198917222	3109	tags=42%	list=26%	signal=31%	TACR1/NPY1R/CHRM3/LEPR/PARD3/PTGER3/VIPR1/CHRNB2/GABRE/GRIN2A/CYSLTR2/GHR/GABBR1/GPR83/NR3C1/GRIA1/ADRA2A/THRB/GABRG1/GRIN2B/CTSG/LTB4R/ADRB1/THRA/TRPV1/P2RX1/OPRK1/P2RY13/OPRM1/GABRB3/CNR1/GNRHR/ADRB2/S1PR1/CALCRL/GRID1/GRIN3A/PTGER2/HRH4/LPAR2/NMUR1/P2RY10/GRM6/HRH2/P2RY14/GABRP/CHRNB1/PTGER4/F2RL2/GRM5/LPAR6
KEGG_ADIPOCYTOKINE_SIGNALING_PATHWAY	Adipocytokine signaling pathway	54	0.453752616149115	1.7648827714466	0.000942770676458373	0.00754216541166698	0.00536792873198786	3917	tags=56%	list=33%	signal=37%	MAPK10/IRS2/LEPR/SLC2A4/ADIPOQ/AKT3/CD36/ACSL6/PRKAG2/CPT1B/PPARA/IKBKB/ADIPOR2/PRKAB1/ACSL5/PPARGC1A/PRKCQ/ACSL1/JAK2/AKT2/STK11/CAMKK2/PRKAA1/MAPK9/RXRA/CPT1A/NFKBIA/PTPN11/CAMKK1/PRKAA2
KEGG_CELL_CYCLE	Cell cycle	119	-0.286949	-1.65434	0.00103320929248652	0.00778493935487229	0.00554071640687681	2858	tags=45%	list=24%	signal=34%	ANAPC10/CDC25A/CDKN2C/E2F3/BUB3/CCND1/PRKDC/MYC/HDAC2/CCNB2/TGFB1/CDKN1A/CHEK2/YWHAB/CDC45/MCM3/CDKN2A/HDAC1/CDC20/CCNE2/TTK/CDK6/BUB1B/YWHAZ/CDKN2B/CDK2/PLK1/CDK1/YWHAE/CCNA2/YWHAG/YWHAQ/MCM6/SKP2/ORC6/MAD2L2/ANAPC13/PTTG1/MCM2/CHEK1/RBX1/CDC6/TGFB3/BUB1/MCM4/ANAPC11/MAD2L1/CDC26/CDK7/CCNB1/PCNA/CDK4/YWHAH
KEGG_MAPK_SIGNALING_PATHWAY	MAPK signaling pathway	211	0.326332188726918	1.52710164676591	0.00106158263930077	0.00778493935487229	0.00554071640687681	4782	tags=52%	list=40%	signal=32%	RAPGEF2/MECOM/MAPK10/SOS2/CACNB2/RASGRF2/MAPK3/NTRK2/ELK4/RASGRP2/PPM1A/RASA2/AKT3/FGF9/FGF2/MKNK2/FGF14/TRAF6/SOS1/RASGRP1/PPP3CC/PRKCB/MAP3K13/PPP3CB/RASA1/TAOK1/RPS6KA5/DUSP4/MAP3K1/MAPT/FLNB/PLA2G6/IKBKB/PLA2G5/PDGFRA/NLK/MAP3K3/MAP3K7/TGFBR2/MAP3K12/FGF1/TAOK2/TGFB2/MAP3K5/PLA2G4B/DUSP16/PPM1B/ARRB1/CACNA1A/FGF12/FGF7/AKT2/JMJD7-PLA2G4B/NF1/CACNG2/BRAF/MAPK14/EGF/HSPA1L/CACNA1D/CACNA1E/PRKX/…
KEGG_GLYCOLYSIS_GLUCONEOGENESIS	Glycolysis / Gluconeogenesis	39	-0.421126	-1.84595	0.00124311424392094	0.00844679871507863	0.00601177659745429	1669	tags=36%	list=14%	signal=31%	ALDH1B1/PFKP/PGM1/PGM2/LDHB/PGAM1/GPI/PGK1/ALDOA/LDHA/AKR1A1/ENO1/GAPDH/TPI1
KEGG_ABC_TRANSPORTERS	ABC transporters	35	0.500370847362478	1.81279721396337	0.00129581571197229	0.00844679871507863	0.00601177659745429	3804	tags=57%	list=32%	signal=39%	ABCA10/ABCA9/ABCA6/ABCA8/ABCG2/ABCA3/ABCB1/ABCA5/ABCB10/ABCD2/ABCA13/ABCB5/TAP2/ABCA2/ABCC2/ABCA7/ABCC1/ABCC5/ABCD4/ABCG1
KEGG_SYSTEMIC_LUPUS_ERYTHEMATOSUS	Systemic lupus erythematosus	42	-0.397817	-1.8031	0.00127274186617968	0.00844679871507863	0.00601177659745429	2203	tags=60%	list=18%	signal=49%	C3/SNRPB/SSB/HLA-DPA1/HLA-DRB5/HLA-DMB/HLA-DOA/HLA-DPB1/HLA-DMA/HLA-DQB1/HLA-DRA/ACTN1/CD28/CD86/HLA-DRB1/HLA-DQA1/C1QA/FCGR3A/SNRPD1/SNRPD3/C1QB/FCGR2B/C1QC/FCGR2A/C2
KEGG_GLUTATHIONE_METABOLISM	Glutathione metabolism	36	-0.446521	-1.94238	0.00150432111671219	0.00912967298418434	0.00649779357127953	1825	tags=53%	list=15%	signal=45%	GSR/LAP3/IDH1/GSS/ANPEP/RRM1/MGST3/PGD/RRM2B/GGCT/IDH2/GPX1/RRM2/SMS/GSTO1/TXNDC12/GPX7/SRM/GSTP1
KEGG_VASCULAR_SMOOTH_MUSCLE_CONTRACTION	Vascular smooth muscle contraction	85	0.400122267243492	1.68483733754766	0.00147801522242971	0.00912967298418434	0.00649779357127953	3540	tags=44%	list=30%	signal=31%	PPP1R12A/MAPK3/PPP1R12B/ITPR1/NPR1/PRKCH/ROCK2/PRKCB/ADCY6/ARHGEF12/ADCY9/PLCB4/PLA2G6/ADCY4/PPP1R14A/PLA2G5/GNAQ/PLA2G4B/PRKCQ/PRKCE/KCNMB3/MYH11/CALCRL/JMJD7-PLA2G4B/ITPR3/ROCK1/RAMP2/MYLK3/BRAF/CACNA1D/PRKX/PLA2G12A/PLCB2/ARHGEF1/ADCY1/KCNMB1/NPR2
KEGG_WNT_SIGNALING_PATHWAY	Wnt signaling pathway	120	0.360297098465529	1.59385109659177	0.00273345936017054	0.0160362949130005	0.0114133917143963	2924	tags=36%	list=25%	signal=27%	MAPK10/FZD4/LRP5/PPP2R1B/TCF7L1/SFRP1/WIF1/PPP3CC/ROCK2/FZD8/PRKCB/PPP3CB/CREBBP/WNT4/PRICKLE2/FZD5/PPP2R5A/PLCB4/TCF7L2/TBL1XR1/SOX17/SIAH1/GSK3B/NFATC3/NLK/MAP3K7/NFAT5/SMAD4/SFRP4/FZD3/CTBP2/EP300/SMAD2/APC/FZD10/LRP6/ROCK1/DAAM2/SMAD3/NFATC1/VANGL2/FRAT2/PRKX
KEGG_TYPE_II_DIABETES_MELLITUS	Type II diabetes mellitus	35	0.469943738933482	1.70256261960242	0.00389466677584282	0.0221116565338173	0.0157373632028963	4801	tags=69%	list=40%	signal=41%	MAPK10/IRS2/MAPK3/SOCS2/SLC2A4/ADIPOQ/PIK3R1/IKBKB/PIK3CB/PRKCE/PIK3CA/CACNA1A/HK3/CACNA1D/CACNA1E/MAPK9/PIK3CG/PIK3CD/MAPK1/HK2/PRKCD/CACNA1G/CACNA1C/PRKCZ
KEGG_GLYCOSAMINOGLYCAN_BIOSYNTHESIS_KERATAN_SULFATE	Glycosaminoglycan biosynthesis - keratan sulfate	13	-0.594922	-1.89796	0.00466317116598028	0.0256474414128916	0.0182538608141991	1178	tags=69%	list=10%	signal=62%	B4GALT3/B4GALT4/ST3GAL2/B3GNT7/B4GALT2/B3GNT2/CHST6/FUT8/B4GALT1
KEGG_GLYCOSAMINOGLYCAN_BIOSYNTHESIS_CHONDROITIN_SULFATE	Glycosaminoglycan biosynthesis - chondroitin sulfate	20	-0.517906	-1.93619	0.00501074388384509	0.0267239673805071	0.0190200485543083	683	tags=50%	list=6%	signal=47%	CHST11/CHST14/B3GALT6/B3GAT3/XYLT1/CHPF/CHSY3/DSE/CHPF2/CHSY1
KEGG_INTESTINAL_IMMUNE_NETWORK_FOR_IGA_PRODUCTION	Intestinal immune network for IgA production	31	-0.425252	-1.80694	0.00574386179768056	0.0297329316585817	0.0211615960967179	2489	tags=55%	list=21%	signal=44%	TGFB1/HLA-DPA1/ITGA4/HLA-DRB5/HLA-DMB/HLA-DOA/HLA-DPB1/HLA-DMA/TNFSF13/HLA-DQB1/LTBR/TNFSF13B/HLA-DRA/CD28/CD86/HLA-DRB1/HLA-DQA1
KEGG_ALDOSTERONE_REGULATED_SODIUM_REABSORPTION	Aldosterone-regulated sodium reabsorption	28	0.497077507165984	1.71001399738144	0.00689587057094427	0.0337252709563162	0.0240030337547944	2455	tags=43%	list=21%	signal=34%	ATP1A2/NR3C2/IRS2/ATP1B2/MAPK3/PIK3R1/PRKCB/PIK3CB/IGF1/ATP1B4/PIK3CA/PDPK1
KEGG_INSULIN_SIGNALING_PATHWAY	Insulin signaling pathway	116	0.34394743347624	1.51933890490515	0.00689835087742832	0.0337252709563162	0.0240030337547944	2925	tags=34%	list=25%	signal=26%	MAPK10/IRS2/SOS2/MAPK3/PRKAR2B/FLOT2/SOCS2/SLC2A4/LIPE/SORBS1/FOXO1/PIK3R1/AKT3/MKNK2/SOS1/PRKAG2/IKBKB/GSK3B/PRKAB1/PIK3CB/PHKB/SHC4/PPARGC1A/PHKA2/TSC1/CBL/PHKA1/PRKAR1B/RAPGEF1/PIK3CA/PDE3B/INPP5K/PDPK1/AKT2/HK3/BRAF/CBLB/PYGM/PRKX/PRKAA1
KEGG_GLYCOSAMINOGLYCAN_DEGRADATION	Glycosaminoglycan degradation	17	-0.520615	-1.83467	0.00727262381299248	0.0345941024618021	0.0246214006755649	2794	tags=53%	list=23%	signal=41%	HS3ST3A1/ARSB/NAGLU/GALNS/HEXB/HPSE/GLB1/GUSB/HEXA
KEGG_METABOLISM_OF_XENOBIOTICS_BY_CYTOCHROME_P450	Metabolism of xenobiotics by cytochrome P450	23	0.519706433197589	1.6863193664885	0.00773691300324709	0.0358341233834602	0.0255039514511469	2043	tags=43%	list=17%	signal=36%	ALDH1A3/AKR1C2/ADH1B/AKR1C3/AKR1C1/EPHX1/CYP3A5/GSTM2/CYP1B1/GSTM5
KEGG_PYRUVATE_METABOLISM	Pyruvate metabolism	29	-0.401896	-1.65882	0.00863641644562196	0.0370733974251089	0.0263859706554304	1669	tags=38%	list=14%	signal=33%	ALDH1B1/ACYP2/GLO1/ME2/LDHB/GRHPR/MDH1/ME1/AKR1B1/LDHA/MDH2
KEGG_DRUG_METABOLISM_CYTOCHROME_P450	Drug metabolism - cytochrome P450	25	0.495271948469295	1.64012948582345	0.00853439532386976	0.0370733974251089	0.0263859706554304	2185	tags=40%	list=18%	signal=33%	ALDH1A3/FMO2/ADH1B/FMO3/FMO5/MAOA/CYP3A5/GSTM2/GSTM5/MAOB
KEGG_PURINE_METABOLISM	Purine metabolism	125	-0.247873	-1.4437	0.00850685326306127	0.0370733974251089	0.0263859706554304	2746	tags=38%	list=23%	signal=30%	POLR2C/GART/ADA/ITPA/NUDT5/NUDT9/PPAT/POLD3/APRT/NME4/POLR1D/PRPS1/IMPDH2/POLE3/POLR3C/POLR1C/POLR3K/POLD2/POLR1E/POLR2K/RRM1/PDE6D/ATIC/POLR2H/FHIT/ADCY3/POLR3D/GMPS/PAPSS1/PAPSS2/RRM2B/NUDT2/POLR2I/POLR2J/POLR2D/POLR2F/RRM2/POLR2G/GUK1/POLR2L/PRIM2/PRPS2/CANT1/DGUOK/NME1-NME2/NME2/NME1/PAICS
KEGG_OTHER_GLYCAN_DEGRADATION	Other glycan degradation	13	-0.56745	-1.81032	0.00903158694010687	0.0378466500347336	0.0269363119266345	1936	tags=62%	list=16%	signal=52%	FUCA1/HEXB/MANBA/GLB1/FUCA2/NEU1/HEXA/MAN2B1
KEGG_ARGININE_AND_PROLINE_METABOLISM	Arginine and proline metabolism	39	-0.363851	-1.59489	0.0107602599904029	0.0440419943793237	0.0313456778178201	741	tags=41%	list=6%	signal=39%	GOT1/GATM/ALDH7A1/LAP3/GLUD1/ARG2/ALDH1B1/GOT2/OAT/SMS/P4HA3/P4HA1/SRM/P4HA2/ALDH18A1/PYCR1
KEGG_PENTOSE_PHOSPHATE_PATHWAY	Pentose phosphate pathway	20	-0.487135	-1.82115	0.0122800645610017	0.0491202582440069	0.0349599924105073	2625	tags=55%	list=22%	signal=43%	PFKL/PGLS/PRPS1/PFKP/PGM1/PGM2/DERA/PGD/GPI/PRPS2/ALDOA
