# Supplementary material for: Identification of Key Bioactive Compounds of Medicine–Food Homologous Substances and Their Multi-Target Intervention Effects in Osteosarcoma Treatment
Source: Int J Mol Sci. 2026 Jan 29;27(3):1360. doi: 10.3390/ijms27031360 (PMC12898791; doi:10.3390/ijms27031360)
Supplement: Supplementary file 1 [file ijms-27-01360-s001.zip › Supplementary Table S7_TACR1_GSEA.xlsx]

## Sheet: 08.TACR1_GSEA
ID	Description	setSize	enrichmentScore	NES	pvalue	p.adjust	qvalue	rank	leading_edge	core_enrichment_symbol
KEGG_RIBOSOME	Ribosome	84	-0.767138	-4.37861	5.07419234520672e-35	8.93057852756382e-33	6.94363163028288e-33	2556	tags=90%	list=21%	signal=72%	RPL10/RPL4/RPS9/RPL9/RPS23/RPL27A/RPS6/RPL41/RPS12/RPS3A/RPL23/RPL21/RPS24/RPL7/RPS27L/RPL37A/UBA52/RPL35/RPL26L1/RPS7/RPL39/RPS4X/RPS27/RPL23A/RPLP1/RPL3/RPS15A/RPS16/RPS25/RSL24D1/RPS20/RPL24/FAU/RPL18A/RPS11/RPS26/RPL17/RPS3/RPL6/RPL11/RPL26/RPL32/RPL7A/RPS27A/RPL34/RPLP2/RPL31/RPL14/RPL10A/RPL35A/RPL13A/RPS13/RPSA/RPS15/RPL12/RPL36AL/RPS8/RPS18/RPL18/RPL19/RPS19/RPL27/RPL30/RPL38/RPS5/RPL28/R…
KEGG_OXIDATIVE_PHOSPHORYLATION	Oxidative phosphorylation	87	-0.659607	-3.89666	4.6293500420441e-23	4.07382803699881e-21	3.16745002876702e-21	1947	tags=64%	list=16%	signal=54%	NDUFB1/NDUFS8/NDUFS4/NDUFA5/COX6A1/ATP6V1A/NDUFB8/UQCRB/ATP6AP1/ATP6V1C1/CYC1/NDUFS6/ATP6V1G1/NDUFA2/NDUFA8/ATP6V0C/ATP6V0E1/SDHB/NDUFB9/UQCR11/COX7C/NDUFA4L2/NDUFA9/ATP6V1D/NDUFA7/COX7B/UQCR10/COX5B/COX7A2/NDUFC2/COX4I1/PPA1/SDHD/UQCRFS1/COX7A2L/NDUFAB1/UQCRHL/NDUFB7/UQCRH/ATP6V0D1/NDUFB6/UQCRQ/NDUFB3/NDUFS5/NDUFA1/ATP6V0B/NDUFB5/COX6C/NDUFA4/COX8A/NDUFA6/COX6B1/ATP6V1F/NDUFB2/COX5A/ATP6V1C2
KEGG_PARKINSONS_DISEASE	Parkinson's disease	87	-0.60038	-3.54677	1.35329019385461e-18	7.93930247061368e-17	6.17290263863504e-17	1947	tags=62%	list=16%	signal=52%	NDUFB1/NDUFS8/NDUFS4/NDUFA5/COX6A1/UBE2L3/NDUFB8/UBE2J1/UQCRB/CYC1/NDUFS6/NDUFA2/NDUFA8/SDHB/NDUFB9/UQCR11/COX7C/NDUFA4L2/NDUFA9/UCHL1/NDUFA7/COX7B/UQCR10/COX5B/COX7A2/NDUFC2/COX4I1/SDHD/VDAC3/UQCRFS1/COX7A2L/NDUFAB1/UQCRHL/NDUFB7/UBB/UQCRH/NDUFB6/UQCRQ/NDUFB3/NDUFS5/NDUFA1/PARK7/NDUFB5/COX6C/NDUFA4/COX8A/NDUFA6/COX6B1/CYCS/SLC25A5/NDUFB2/VDAC1/COX5A/PPID
KEGG_PROTEASOME	Proteasome	40	-0.755838	-3.59952	9.65744701899305e-16	4.24927668835694e-14	3.30386345386604e-14	2100	tags=75%	list=18%	signal=62%	PSMD11/PSMD4/PSMD1/PSME1/PSMD3/PSMC5/PSMB1/PSMC3/PSMD7/PSMD13/PSMC4/PSMA3/PSMD2/PSMA4/PSMD12/POMP/PSMB7/PSMA7/PSMB4/PSMA5/PSMA2/PSMA6/PSMC2/PSMB2/PSME3/PSMD8/PSMD14/PSMA1/PSMB3/PSMB5
KEGG_HUNTINGTONS_DISEASE	Huntington's disease	142	-0.438422	-2.7042	5.61134801069625e-15	1.97519449976508e-13	1.53573735029582e-13	1369	tags=42%	list=11%	signal=38%	UQCRB/CYC1/NDUFS6/NDUFA2/NDUFA8/SDHB/CREB3/NDUFB9/POLR2H/HDAC2/UQCR11/COX7C/NDUFA4L2/NDUFA9/POLR2K/CREB3L2/NDUFA7/COX7B/UQCR10/COX5B/COX7A2/NDUFC2/COX4I1/SDHD/POLR2D/AP2M1/VDAC3/POLR2F/CLTA/UQCRFS1/COX7A2L/NDUFAB1/UQCRHL/NDUFB7/SOD1/UQCRH/NDUFB6/UQCRQ/NDUFB3/CLTC/AP2S1/POLR2I/NDUFS5/NDUFA1/POLR2G/POLR2L/POLR2J/NDUFB5/COX6C/NDUFA4/COX8A/CREB3L1/NDUFA6/COX6B1/CYCS/SLC25A5/NDUFB2/VDAC1/COX5A/PPID
KEGG_LYSOSOME	Lysosome	109	-0.438881	-2.5884	4.39545990975241e-12	1.28933490686071e-10	1.00247331275055e-10	1948	tags=43%	list=16%	signal=36%	GNS/SUMF1/GNPTG/HEXB/NAGA/AP1B1/PSAP/ASAH1/LIPA/CTSA/MANBA/GALC/CD164/ATP6AP1/CD68/ATP6V0C/CTSC/NPC2/CTSH/DNASE2/CD63/M6PR/ACP2/LGMN/TPP1/LAMP2/CLTA/CTSB/ATP6V0D1/CLTC/LAMP1/GUSB/CTSD/SCARB2/LAPTM4A/ATP6V0B/LAPTM5/GLB1/GM2A/AP3S1/LAPTM4B/SLC17A5/SMPD1/NEU1/PPT1/HEXA/MAN2B1
KEGG_ALZHEIMERS_DISEASE	Alzheimer's disease	126	-0.40456	-2.58445	1.97945705310854e-11	4.97692059067291e-10	3.86961529179114e-10	1947	tags=47%	list=16%	signal=40%	NDUFB1/NDUFS8/TNFRSF1A/CASP7/APOE/ATF6/NDUFS4/APP/APH1A/NDUFA5/BACE2/COX6A1/NDUFB8/CALM2/UQCRB/CYC1/NDUFS6/NDUFA2/NDUFA8/SDHB/NDUFB9/ATP2A2/UQCR11/COX7C/NDUFA4L2/NDUFA9/CDK5/NDUFA7/COX7B/UQCR10/COX5B/COX7A2/NDUFC2/COX4I1/SDHD/UQCRFS1/COX7A2L/NDUFAB1/UQCRHL/NDUFB7/UQCRH/HSD17B10/NDUFB6/UQCRQ/NDUFB3/NCSTN/NDUFS5/NDUFA1/NDUFB5/COX6C/NDUFA4/COX8A/NDUFA6/COX6B1/CYCS/BACE1/NDUFB2/COX5A/GAPDH
KEGG_PROTEIN_EXPORT	Protein export	22	-0.680733	-2.69806	5.58822213035829e-07	1.22940886867882e-05	9.55880101245496e-06	2268	tags=73%	list=19%	signal=59%	OXA1L/SRP68/SEC11C/SRP54/SRP14/SPCS1/SRP9/SPCS3/SEC11A/HSPA5/SRP19/SEC61B/SEC61G/SEC61A1/SRP72/SRPRB
KEGG_VIBRIO_CHOLERAE_INFECTION	Vibrio cholerae infection	45	-0.499919	-2.48339	1.47306820445803e-06	2.88066671094015e-05	2.23975282549175e-05	1366	tags=49%	list=11%	signal=43%	ATP6AP1/ATP6V1C1/ATP6V1G1/ATP6V0C/ATP6V0E1/ATP6V1D/PRKACB/ATP6V0D1/GNAS/PDIA4/ACTB/ATP6V0B/ACTG1/ARF1/SEC61B/SEC61G/SEC61A1/ATP6V1F/ATP6V1C2/KDELR3/KDELR1/KDELR2
KEGG_PATHOGENIC_ESCHERICHIA_COLI_INFECTION	Pathogenic Escherichia coli infection	46	-0.445123	-2.20378	1.2317141266973e-05	0.000216781686298725	0.000168550354179631	1691	tags=48%	list=14%	signal=41%	WASL/PRKCA/TUBB2A/ARPC1B/ARPC3/ARPC1A/CD14/ARPC2/LY96/TUBA1A/RHOA/YWHAZ/CTNNB1/ARPC4/ARPC5/ACTB/CDC42/ACTG1/YWHAQ/TUBA1C/TUBA1B/TUBB
KEGG_N_GLYCAN_BIOSYNTHESIS	N-Glycan biosynthesis	45	-0.454965	-2.26007	1.59738460087358e-05	0.000255581536139772	0.000198717701544081	2449	tags=60%	list=21%	signal=48%	MAN2A1/ALG1/ALG11/DPM1/MAN1A2/B4GALT2/STT3B/ALG3/DPM2/TUSC3/MAN1B1/ALG14/DPM3/ALG5/MGAT2/DPAGT1/ALG8/ALG2/FUT8/B4GALT1/MGAT5/RPN2/DDOST/RPN1/DAD1/GANAB/STT3A
KEGG_CALCIUM_SIGNALING_PATHWAY	Calcium signaling pathway	125	0.428192694833994	1.75823108076843	2.96759860509048e-05	0.000435247795413271	0.00033841036724716	2509	tags=42%	list=21%	signal=34%	ERBB3/ADCY4/PTGER3/PDE1C/GRIN2A/CHRM3/ADRB1/RYR3/PPP3CC/ATP2A3/ADCY9/CACNA1A/PLCG2/CYSLTR2/ATP2B2/PTK2B/RYR1/P2RX1/ERBB4/PRKCB/GNAL/PHKG2/PDE1A/GRM5/CD38/PLCB4/PLCB2/PHKA2/PLN/MYLK3/CACNA1H/ITPR3/PLCD4/CACNA1I/ITPR1/ADCY1/HRH2/CACNA1E/RYR2/CACNA1G/PHKA1/SLC8A2/ADRB2/CACNA1C/CAMK2B/GNA14/PLCG1/NOS3/SLC25A4/NOS1/PDE1B/CACNA1D/CAMK2G
KEGG_AMINO_SUGAR_AND_NUCLEOTIDE_SUGAR_METABOLISM	Amino sugar and nucleotide sugar metabolism	35	-0.478864	-2.17272	5.80369108847498e-05	0.000785730485824305	0.000610914851418419	2513	tags=54%	list=21%	signal=43%	CMAS/PGM2/PGM1/NPL/GNPDA2/UGP2/HEXB/CYB5R3/MPI/GNPDA1/GPI/NAGK/UXS1/NANS/UAP1/GFPT1/GNPNAT1/UGDH/HEXA
KEGG_ABC_TRANSPORTERS	ABC transporters	35	0.558258205548802	1.9387543610424	0.000108501150285715	0.00131090926506176	0.00101924763431835	3367	tags=66%	list=28%	signal=47%	ABCA10/ABCA9/ABCA3/ABCA6/ABCA8/ABCA13/ABCA5/ABCD2/ABCC2/ABCB10/ABCB1/ABCB5/ABCA7/ABCC5/ABCG2/CFTR/ABCC1/ABCA2/ABCC10/ABCD4/ABCA4/ABCG1/TAP2
KEGG_PYRIMIDINE_METABOLISM	Pyrimidine metabolism	83	-0.329617	-1.87361	0.000111725221454127	0.00131090926506176	0.00101924763431835	1463	tags=31%	list=12%	signal=28%	RRM2B/POLR1C/POLR3K/NME4/RRM2/POLR2H/POLR2K/POLR3GL/UCK2/NUDT2/POLR2D/RRM1/DTYMK/DCTD/POLR2F/TYMS/CANT1/CMPK1/PRIM2/POLR2I/POLR2G/POLR2L/NME1-NME2/POLR2J/NME2/NME1
KEGG_NEUROACTIVE_LIGAND_RECEPTOR_INTERACTION	Neuroactive ligand-receptor interaction	121	0.416682737898703	1.7062350337458	0.000129189915843909	0.001421089074283	0.00110491375392817	3033	tags=44%	list=25%	signal=33%	TRPV1/PTGER3/GRIN2A/GABRE/GRID1/CHRM3/CHRNB2/OPRK1/ADRB1/GABBR1/GNRHR/GABRG1/GPR83/ADRA2A/GRIN2B/CYSLTR2/GRIN3A/NPY1R/LTB4R/P2RX1/GABRP/VIPR1/GABRB3/OPRM1/GRM6/GRM5/CNR1/SSTR1/NMUR1/LEPR/F2RL2/HRH2/CHRNA4/PARD3/HRH4/HTR1F/GABBR2/GRIA1/ADRB2/GABRA4/PTGER2/THRA/CTSG/PTGDR/FPR2/GRIA2/THRB/GABRA1/P2RY10/PTGER4/GRIA4/GRIA3/NPY2R
KEGG_PHOSPHATIDYLINOSITOL_SIGNALING_SYSTEM	Phosphatidylinositol signaling system	68	0.472617830952513	1.82807073058644	0.000152032829885859	0.00157398694470066	0.00122379367709979	4312	tags=62%	list=36%	signal=40%	DGKE/INPP5E/PIP5K1B/PIK3C2B/DGKD/DGKH/PLCG2/DGKG/DGKB/PRKCB/ITPK1/DGKA/CDS2/PLCB4/PLCB2/ITPR3/PLCD4/ITPR1/PIK3C2A/PIKFYVE/PIK3CD/INPP5B/INPP5K/PLCG1/PIK3C3/DGKQ/INPP4B/INPP4A/PIK3R1/SYNJ2/ITPKB/PIK3CB/PLCB1/PI4KA/OCRL/CDS1/PIP4K2A/PIP4K2B/INPP5A/PIK3CG/SYNJ1/DGKZ
KEGG_RNA_POLYMERASE	RNA polymerase	26	-0.514521	-2.13499	0.000207630869886544	0.00201260089332556	0.00156482126873399	1985	tags=50%	list=17%	signal=42%	POLR1D/POLR2C/POLR1C/POLR3K/POLR2H/POLR2K/POLR3GL/POLR2D/POLR2F/POLR2I/POLR2G/POLR2L/POLR2J
KEGG_ADIPOCYTOKINE_SIGNALING_PATHWAY	Adipocytokine signaling pathway	55	0.486316679897969	1.82061141254498	0.000217269414620373	0.00201260089332556	0.00156482126873399	3500	tags=51%	list=29%	signal=36%	ACACB/SLC2A4/CPT1B/MAPK10/IRS2/ACSL6/IKBKB/ADIPOQ/PRKAG2/PPARGC1A/LEPR/AKT3/AKT2/PRKCQ/CAMKK1/STK11/ACSL5/PRKAA2/PPARA/ACSL1/RXRA/JAK2/NFKBIA/ADIPOR2/CD36/LEP/STAT3/PRKAA1
KEGG_CARDIAC_MUSCLE_CONTRACTION	Cardiac muscle contraction	51	-0.388323	-1.97075	0.000251279920969268	0.00221126330452956	0.00171928366978973	1788	tags=49%	list=15%	signal=42%	TPM3/ATP1B3/COX6A1/UQCRB/CYC1/ATP2A2/UQCR11/COX7C/COX7B/UQCR10/COX5B/COX7A2/COX4I1/ATP1B1/UQCRFS1/COX7A2L/UQCRHL/UQCRH/UQCRQ/TPM4/COX6C/COX8A/ATP1A1/COX6B1/COX5A
KEGG_ANTIGEN_PROCESSING_AND_PRESENTATION	Antigen processing and presentation	52	-0.374532	-1.91883	0.000305078250582371	0.00255684629059511	0.00198797857522347	1941	tags=44%	list=16%	signal=37%	NFYC/HLA-DPB1/PSME1/HLA-DMA/CD4/HSP90AA1/HLA-DQB1/HLA-DRA/CD74/IFI30/HLA-DQA1/HLA-DRB5/HLA-DRB1/HSP90AB1/LGMN/HSPA5/CTSB/HSPA4/CALR/HSPA8/CANX/PSME3/PDIA3
KEGG_CITRATE_CYCLE_TCA_CYCLE	Citrate cycle (TCA cycle)	27	-0.470969	-1.98425	0.000547170439291351	0.00437736351433081	0.00340345249319979	3200	tags=56%	list=27%	signal=41%	SDHC/SUCLG1/IDH3B/SDHA/DLAT/IDH1/IDH3G/PCK2/IDH2/SDHB/SDHD/MDH1/FH/MDH2/ACLY
KEGG_GLUTATHIONE_METABOLISM	Glutathione metabolism	36	-0.418657	-1.93715	0.00059409104671114	0.00454608800961568	0.00353463780651937	2360	tags=53%	list=20%	signal=42%	GSR/IDH1/LAP3/GSTA4/GPX1/GGCT/PGD/ANPEP/MGST3/RRM2B/IDH2/RRM2/RRM1/GSTO1/SMS/TXNDC12/SRM/GPX7/GSTP1
KEGG_GLYCOLYSIS_GLUCONEOGENESIS	Glycolysis / Gluconeogenesis	39	-0.385451	-1.83496	0.0013196938664005	0.00947923839051374	0.00737022123664346	2798	tags=49%	list=23%	signal=37%	PGM2/DLAT/ALDH1B1/ALDH3B1/PGM1/PCK2/PFKL/ALDH7A1/PGAM1/PFKP/GPI/LDHB/ALDOA/ENO1/PGK1/AKR1A1/LDHA/GAPDH/TPI1
KEGG_TYPE_II_DIABETES_MELLITUS	Type II diabetes mellitus	35	0.510199486442097	1.77185300549019	0.00134648272592525	0.00947923839051374	0.00737022123664346	2919	tags=49%	list=24%	signal=37%	SLC2A4/MAPK10/IRS2/CACNA1A/IKBKB/MAPK3/ADIPOQ/SOCS2/PRKCE/CACNA1E/CACNA1G/CACNA1C/PRKCD/PIK3CD/CACNA1D/PIK3R1/PIK3CB
KEGG_ARGININE_AND_PROLINE_METABOLISM	Arginine and proline metabolism	39	-0.38072	-1.81243	0.00153823914985176	0.0104126957836119	0.0080959955255356	2763	tags=46%	list=23%	signal=36%	ASS1/CPS1/ALDH1B1/LAP3/P4HA3/ALDH7A1/ARG2/GLUD1/GOT1/GATM/GOT2/ALDH18A1/OAT/SMS/PYCR1/SRM/P4HA2/P4HA1
KEGG_GNRH_SIGNALING_PATHWAY	GnRH signaling pathway	78	0.415889793821428	1.63691131965013	0.00171297483351477	0.0109213334139699	0.0084914673673211	2509	tags=40%	list=21%	signal=32%	ADCY4/MAPK10/GNRH1/GNRHR/MAP3K3/PLA2G4B/ADCY9/PTK2B/ADCY6/MAPK3/PLA2G6/JMJD7-PLA2G4B/PRKCB/MAP3K1/SOS2/PLCB4/PLCB2/PLD2/SOS1/PLA2G5/ITPR3/ITPR1/ADCY1/MAP3K4/CACNA1C/PRKCD/CAMK2B/PLD1/MAPK11/CACNA1D/CAMK2G
KEGG_PURINE_METABOLISM	Purine metabolism	125	-0.243284	-1.53703	0.00173748486131339	0.0109213334139699	0.0084914673673211	1514	tags=27%	list=13%	signal=24%	PDE6D/FHIT/RRM2B/APRT/IMPDH2/POLR1C/POLR3K/NME4/NUDT5/RRM2/GMPS/POLR2H/POLR2K/HPRT1/POLR3GL/PAPSS1/PAPSS2/NUDT2/POLR2D/RRM1/POLR2F/CANT1/GUK1/PRIM2/POLR2I/POLR2G/POLR2L/NME1-NME2/POLR2J/NME2/NME1/DGUOK/PRPS2/PAICS
KEGG_SPHINGOLIPID_METABOLISM	Sphingolipid metabolism	25	-0.443015	-1.82565	0.00258572164708142	0.0156926555133217	0.012201227372798	2267	tags=44%	list=19%	signal=36%	SPHK1/SMPD3/SGPP1/ASAH1/GALC/SGPL1/SGMS2/GLB1/SMPD1/NEU1/DEGS1
KEGG_CELL_CYCLE	Cell cycle	119	-0.242766	-1.50289	0.00292380541353093	0.0171529917593814	0.0133366562722463	2183	tags=31%	list=18%	signal=26%	CCNB2/SKP1/BUB3/CCNE2/CDK6/CDC6/ANAPC10/MCM4/ORC6/BUB1/CDK1/CHEK1/MCM2/PTTG1/RB1/CCNA2/YWHAB/SKP2/RAD21/MCM6/HDAC2/MAD2L2/MAD2L1/YWHAG/CDC26/CDK7/RBX1/YWHAZ/CCNB1/TGFB3/YWHAH/ANAPC13/YWHAE/YWHAQ/CDK4/PCNA/ANAPC11
KEGG_MAPK_SIGNALING_PATHWAY	MAPK signaling pathway	211	0.326914686485498	1.3972953995057	0.00340574282170826	0.0193358302135695	0.0150338392808853	3657	tags=40%	list=31%	signal=28%	FGF2/RASGRP2/CACNB2/MAPK10/MECOM/DUSP4/MAP3K12/FGF9/MAPT/TAOK2/MAP3K3/PPP3CC/PLA2G4B/RASGRF2/CACNA1A/IKBKB/RASGRP1/RPS6KA5/MAPK3/PLA2G6/NTRK2/MKNK2/JMJD7-PLA2G4B/TRAF6/MAP3K11/PRKCB/MAP3K13/FGF14/RAPGEF2/MAP3K1/SOS2/DUSP8/MAP3K7/ELK4/TAOK1/CACNG2/NR4A1/SOS1/CACNA1H/PLA2G5/AKT3/RASA2/CACNA1I/CACNA1E/AKT2/MAP3K4/CACNA1G/CACNA1C/ARRB1/CACNG8/DUSP5/HSPA1A/CACNB4/MAPK11/JUND/CACNB1/CACNA1D/FGF1/MAP3K5…
KEGG_INOSITOL_PHOSPHATE_METABOLISM	Inositol phosphate metabolism	49	0.447109031373771	1.64126425951274	0.00458008270836381	0.025190454896001	0.0195858800028716	4552	tags=63%	list=38%	signal=39%	INPP5E/PIP5K1B/PIK3C2B/PLCG2/ITPK1/PLCB4/PLCB2/ISYNA1/PLCD4/PIK3C2A/PIKFYVE/PIK3CD/INPP5B/INPP5K/PLCG1/PIK3C3/INPP4B/INPP4A/SYNJ2/ITPKB/PIK3CB/PLCB1/PI4KA/OCRL/PIP4K2A/PIP4K2B/INPP5A/PIK3CG/SYNJ1/IPMK/INPPL1
KEGG_GLYCEROPHOSPHOLIPID_METABOLISM	Glycerophospholipid metabolism	57	0.423265775205943	1.59311892089164	0.00524715593486663	0.027984831652622	0.0217585413567037	4312	tags=60%	list=36%	signal=38%	DGKE/AGPAT4/PLA2G4B/GPD1/DGKD/DGKH/DGKG/DGKB/GPAM/GPD1L/PLA2G6/JMJD7-PLA2G4B/DGKA/CDS2/CHKB/PLD2/PLA2G5/CHKA/PISD/PGS1/PLD1/DGKQ/LCAT/MBOAT1/GPD2/CDS1/ETNK2/LPCAT4/LPCAT2/AGPAT2/LPGAT1/MBOAT2/PCYT1B/DGKZ
KEGG_DNA_REPLICATION	DNA replication	34	-0.3979	-1.7772	0.00605089502473334	0.0313222801280314	0.024353447467967	2309	tags=50%	list=19%	signal=40%	POLD3/MCM5/POLE4/POLE3/RFC2/RNASEH2B/POLD2/MCM4/RNASEH1/MCM2/MCM6/FEN1/RPA2/RNASEH2A/PRIM2/PCNA/SSBP1
KEGG_TASTE_TRANSDUCTION	Taste transduction	15	0.592796813984681	1.70602629863452	0.00680533114293092	0.0342210937473098	0.02660730973176	1723	tags=60%	list=14%	signal=51%	ADCY4/TAS2R20/CACNA1A/ADCY6/PDE1A/PLCB2/ITPR3/TAS2R13/KCNB1
