# Supplementary material for: Identification of Key Bioactive Compounds of Medicine–Food Homologous Substances and Their Multi-Target Intervention Effects in Osteosarcoma Treatment
Source: Int J Mol Sci. 2026 Jan 29;27(3):1360. doi: 10.3390/ijms27031360 (PMC12898791; doi:10.3390/ijms27031360)
Supplement: Supplementary file 1 [file ijms-27-01360-s001.zip › Supplementary Table S8_MPO_GSEA.xlsx]

## Sheet: 10.MPO_GSEA
ID	Description	setSize	enrichmentScore	NES	pvalue	p.adjust	qvalue	rank	leading_edge	core_enrichment_symbol
KEGG_RIBOSOME	Ribosome	84	-0.72482	-3.70277	1.25092346676717e-27	2.20162530151022e-25	1.58011385275853e-25	2961	tags=89%	list=25%	signal=68%	RPL9/RPL41/RPL29/RPL10/RPS9/RPS6/RPL22/RPS12/RPS27L/RPLP1/RPS3A/UBA52/RPL4/RPL3/RPS26/RPL37A/RPL21/RPL23A/RPS15A/RPS15/RSL24D1/RPL23/RPL26/RPL35/RPSA/RPL18A/RPS25/FAU/RPL34/RPL39/RPL12/RPL10A/RPL7/RPL17/RPL24/RPS7/RPS16/RPL32/RPS27A/RPL36AL/RPS11/RPS27/RPS3/RPL7A/RPL28/RPS19/RPL6/RPS4X/RPL31/RPS13/RPLP2/RPS8/RPL11/RPL35A/RPL19/RPS20/RPS18/RPL14/RPL13A/RPL27/RPL5/RPL26L1/RPS29/RPL18/RPS5/RPL38/RPS…
KEGG_OXIDATIVE_PHOSPHORYLATION	Oxidative phosphorylation	87	-0.659682	-3.3981	1.79870910907699e-21	1.58286401598775e-19	1.13602680573284e-19	1912	tags=63%	list=16%	signal=53%	NDUFS4/NDUFB4/COX7A2/NDUFA5/UQCR11/COX7B/COX7C/NDUFS8/ATP6V1D/NDUFA7/NDUFA2/UQCRFS1/COX6A1/NDUFA4/UQCRC1/UQCRB/NDUFS5/COX4I1/ATP6V1G1/COX5B/SDHA/ATP6V1C1/ATP6V0E1/NDUFC2/ATP6V0D1/SDHB/COX7A2L/NDUFB8/PPA1/UQCRHL/UQCR10/NDUFB3/UQCRQ/UQCRH/ATP6AP1/NDUFA1/SDHD/COX8A/NDUFB7/CYC1/NDUFA4L2/NDUFS6/NDUFB9/COX6C/NDUFB6/NDUFAB1/ATP6V1F/NDUFB2/ATP6V0B/COX5A/NDUFA6/NDUFB5/COX6B1/NDUFA8/ATP6V1C2
KEGG_HUNTINGTONS_DISEASE	Huntington's disease	142	-0.520436	-2.99654	7.38990251710387e-19	4.33540947670094e-17	3.11153790193847e-17	1987	tags=51%	list=17%	signal=43%	GPX1/DCTN2/CASP3/NDUFS4/TFAM/NDUFB4/COX7A2/NDUFA5/UQCR11/COX7B/HDAC2/COX7C/POLR2C/NDUFS8/NDUFA7/NDUFA2/UQCRFS1/COX6A1/NDUFA4/UQCRC1/UQCRB/NDUFS5/COX4I1/COX5B/SDHA/VDAC3/CREB3L1/NDUFC2/AP2S1/SDHB/COX7A2L/NDUFB8/POLR2D/UQCRHL/UQCR10/NDUFB3/POLR2F/POLR2K/CREB3L2/POLR2L/UQCRQ/UQCRH/POLR2G/NDUFA1/SDHD/COX8A/VDAC1/NDUFB7/CYC1/NDUFA4L2/NDUFS6/AP2M1/POLR2H/NDUFB9/COX6C/NDUFB6/CYCS/NDUFAB1/NDUFB2/SOD1/POL…
KEGG_PROTEASOME	Proteasome	40	-0.800115	-3.5115	8.51864713925606e-18	3.74820474127267e-16	2.69009909660718e-16	1577	tags=80%	list=13%	signal=70%	PSMD11/PSMB6/PSMC3/PSMB1/PSMD1/PSMD4/PSME1/PSMD3/PSMC1/PSMC5/PSMA4/PSMD7/POMP/PSMA5/PSMA3/PSMD2/PSMC4/PSMB7/PSMA7/PSME3/PSMD12/PSMD8/PSMA6/PSMA2/PSMD14/PSMA1/PSMC2/PSMD13/PSMB2/PSMB5/PSMB3/PSMB4
KEGG_PARKINSONS_DISEASE	Parkinson's disease	87	-0.613003	-3.15765	2.80418987320079e-17	9.87074835366677e-16	7.08426915334936e-16	1920	tags=66%	list=16%	signal=55%	CASP3/NDUFS4/NDUFB4/COX7A2/NDUFA5/UQCR11/COX7B/COX7C/NDUFS8/UBE2J2/NDUFA7/NDUFA2/UCHL1/PINK1/UBE2L3/UQCRFS1/COX6A1/NDUFA4/UBB/UQCRC1/UQCRB/NDUFS5/COX4I1/COX5B/SDHA/VDAC3/NDUFC2/SDHB/COX7A2L/NDUFB8/UQCRHL/UQCR10/NDUFB3/UQCRQ/UQCRH/NDUFA1/SDHD/COX8A/VDAC1/NDUFB7/CYC1/NDUFA4L2/NDUFS6/NDUFB9/COX6C/NDUFB6/CYCS/NDUFAB1/NDUFB2/COX5A/NDUFA6/NDUFB5/COX6B1/SLC25A5/PARK7/NDUFA8/PPID
KEGG_ALZHEIMERS_DISEASE	Alzheimer's disease	126	-0.436464	-2.43548	1.41344001738499e-10	4.14609071766262e-09	2.97566319449471e-09	2142	tags=48%	list=18%	signal=39%	NDUFV2/BACE2/CASP7/CASP3/NDUFS4/NAE1/APP/NDUFB4/COX7A2/NDUFA5/UQCR11/COX7B/COX7C/NDUFS8/NDUFA7/NDUFA2/UQCRFS1/COX6A1/NDUFA4/UQCRC1/UQCRB/APH1A/NDUFS5/COX4I1/COX5B/SDHA/NDUFC2/SDHB/COX7A2L/NDUFB8/UQCRHL/UQCR10/NDUFB3/ATF6/CDK5/UQCRQ/UQCRH/NDUFA1/GAPDH/ATP2A2/SDHD/COX8A/NDUFB7/CYC1/NDUFA4L2/NDUFS6/HSD17B10/NDUFB9/COX6C/NDUFB6/CYCS/NDUFAB1/NDUFB2/BACE1/COX5A/NDUFA6/NCSTN/NDUFB5/COX6B1/NDUFA8
KEGG_LYSOSOME	Lysosome	109	-0.435464	-2.38116	2.55190662569983e-09	6.41622237318814e-08	4.60494428697713e-08	2158	tags=44%	list=18%	signal=36%	TPP1/LIPA/ATP6V0C/CTSA/HEXB/CTSH/MCOLN1/CD164/ASAH1/MANBA/PSAP/ACP2/NAGPA/CTSC/AP1B1/GNPTG/GNS/SUMF1/NPC1/GALC/CD63/LAMP2/GLB1/DNASE2/NPC2/ATP6V0D1/GM2A/LGMN/SLC17A5/CTSD/NAGA/LAPTM5/ATP6AP1/LAPTM4A/GUSB/CTSB/SMPD1/ATP6V0B/M6PR/LAPTM4B/CLTA/LAMP1/CLTC/SCARB2/PPT1/MAN2B1/NEU1/HEXA
KEGG_VIBRIO_CHOLERAE_INFECTION	Vibrio cholerae infection	45	-0.560076	-2.52533	3.18168940952554e-07	6.99971670095618e-06	5.02372012030348e-06	1249	tags=49%	list=10%	signal=44%	ATP6V1D/ACTB/ATP6V1G1/ATP6V1C1/ATP6V0E1/ATP6V0D1/PRKACB/KDELR3/SEC61G/ATP6AP1/PDIA4/SEC61A1/PRKCA/ATP6V1F/SEC61B/ATP6V0B/ACTG1/GNAS/ARF1/KDELR2/KDELR1/ATP6V1C2
KEGG_RNA_POLYMERASE	RNA polymerase	26	-0.660927	-2.55952	8.95554105043851e-07	1.75130580541909e-05	1.25691804216681e-05	1757	tags=58%	list=15%	signal=49%	POLR1D/POLR2C/POLR3C/POLR3GL/POLR1E/POLR2D/POLR3K/POLR2F/POLR2K/POLR2L/POLR2G/POLR2H/POLR2I/POLR1C/POLR2J
KEGG_PROTEIN_EXPORT	Protein export	22	-0.684457	-2.56069	1.30869288412688e-06	2.30329947606331e-05	1.65308574837079e-05	2498	tags=73%	list=21%	signal=58%	SPCS1/SPCS3/SEC11C/SRP19/SRP54/OXA1L/SRP14/SEC11A/SRP68/SRP9/SEC61G/SEC61A1/HSPA5/SEC61B/SRPRB/SRP72
KEGG_SPLICEOSOME	Spliceosome	117	-0.359521	-1.99579	2.33806328147971e-06	3.74090125036754e-05	2.68485735672311e-05	2904	tags=45%	list=24%	signal=35%	SNRPB/SNRPE/PRPF31/SYF2/U2AF1/PRPF19/SMNDC1/SF3B3/LSM4/SLU7/SRSF3/LSM2/USP39/HNRNPC/SF3B5/SNW1/ISY1/SART1/SNRPA1/CWC15/SRSF9/SNRNP27/NCBP2/PCBP1/SNRPF/EFTUD2/MAGOH/HNRNPM/PUF60/PQBP1/RBM8A/TXNL4A/PLRG1/LSM3/LSM5/CDC5L/LSM6/SNRPD1/WBP11/SNRPG/SNRPC/BUD31/SNRPB2/BCAS2/EIF4A3/SNRPD3/SNRNP40/SNRPD2/HNRNPK/PPIL1/HSPA8/SF3B4/SF3B2
KEGG_CITRATE_CYCLE_TCA_CYCLE	Citrate cycle (TCA cycle)	27	-0.626007	-2.43006	5.3974955419534e-06	7.91632679486499e-05	5.68157425468779e-05	3715	tags=78%	list=31%	signal=54%	SUCLA2/ACO2/SUCLG2/SDHC/ACO1/DLST/PDHA1/SUCLG1/IDH3A/IDH2/DLAT/IDH3G/PCK2/SDHA/SDHB/FH/IDH1/ACLY/SDHD/MDH1/MDH2
KEGG_NEUROACTIVE_LIGAND_RECEPTOR_INTERACTION	Neuroactive ligand-receptor interaction	122	0.413751727303108	1.87189968188484	9.63354177052006e-06	0.000130423334739348	9.36052641669965e-05	3311	tags=48%	list=28%	signal=35%	CTSG/P2RX1/TACR1/LTB4R/GRIA1/FPR2/GABBR1/CYSLTR2/HRH4/LEPR/CHRNB2/ADRA2A/GPR83/P2RY13/NPY1R/GABRP/TRPV1/OPRK1/GRM5/F2RL2/PTGER3/CHRM3/OPRM1/GRIN2A/VIPR1/HTR1F/GABRE/PARD3/P2RY10/HRH2/GABRG1/GRID1/ADRB1/GABRA4/ADRB2/GRIK1/GRIA3/GNRHR/SSTR1/GRIK3/GRM6/GABRB3/THRB/GRIN3A/GRIA2/GABBR2/LPAR2/GABRA1/PTGER2/GRIA4/HTR2B/PTGER4/GRIN2B/NPY2R/THRA/GRIN3B/CHRNA4/TSHR
KEGG_AMINO_SUGAR_AND_NUCLEOTIDE_SUGAR_METABOLISM	Amino sugar and nucleotide sugar metabolism	35	-0.538045	-2.26787	1.3334060746981e-05	0.000156452979431244	0.000112286827342998	2280	tags=43%	list=19%	signal=35%	MPI/UGP2/HEXB/GNPDA2/NAGK/CYB5R3/UXS1/GPI/NANS/GFPT1/UAP1/GNPDA1/GNPNAT1/HEXA/UGDH
KEGG_ANTIGEN_PROCESSING_AND_PRESENTATION	Antigen processing and presentation	52	-0.470145	-2.20709	1.25268977535475e-05	0.000156452979431244	0.000112286827342998	2792	tags=60%	list=23%	signal=46%	HLA-DRB5/HLA-C/PSME2/B2M/HLA-DOA/HLA-DPB1/HLA-A/HLA-DMB/NFYC/CD4/HLA-DPA1/HLA-DMA/HLA-B/HLA-DQB1/HLA-DRA/IFI30/HLA-DQA1/HLA-DRB1/CD74/PSME1/HSPA4/LGMN/HSP90AA1/HSPA5/CTSB/CALR/HSPA8/PSME3/CANX/HSP90AB1/PDIA3
KEGG_PYRIMIDINE_METABOLISM	Pyrimidine metabolism	83	-0.391892	-1.99202	1.78837914405153e-05	0.000196721705845669	0.000141187827161963	1836	tags=41%	list=15%	signal=35%	UPRT/RRM2/POLE3/NME7/TXNRD1/POLR1D/POLR2C/POLR3C/CMPK1/TYMS/POLR3GL/POLR1E/RRM2B/RRM1/DCTD/UCK2/POLR2D/NME2/POLD2/POLR3K/NME1-NME2/POLR2F/POLR2K/NME1/DTYMK/POLR2L/CANT1/POLR2G/NUDT2/POLR2H/PRIM2/POLR2I/POLR1C/POLR2J
KEGG_CARDIAC_MUSCLE_CONTRACTION	Cardiac muscle contraction	51	-0.466888	-2.18708	3.03524898122297e-05	0.000314237541585437	0.000225529336066103	2044	tags=57%	list=17%	signal=47%	SLC9A1/SLC8A1/COX7A2/UQCR11/COX7B/COX7C/ATP1B1/SLC9A6/ATP1B3/UQCRFS1/COX6A1/UQCRC1/UQCRB/COX4I1/COX5B/COX7A2L/TPM3/UQCRHL/UQCR10/UQCRQ/UQCRH/ATP2A2/COX8A/CYC1/TPM4/COX6C/COX5A/COX6B1/ATP1A1
KEGG_CALCIUM_SIGNALING_PATHWAY	Calcium signaling pathway	126	0.401209648601071	1.82698029701415	4.53503999967219e-05	0.000443426133301281	0.000318248421029628	3060	tags=44%	list=26%	signal=33%	ATP2A3/P2RX1/PRKCB/ADCY4/TACR1/PTK2B/CACNA1H/CD38/PLCG2/PDE1C/CYSLTR2/ERBB3/CACNA1D/PLCB2/RYR3/TRPC1/MYLK3/ADCY9/GRM5/RYR1/SLC8A2/PTGER3/PPP3CC/CHRM3/ADCY1/CACNA1A/PLN/GRIN2A/SLC25A4/HRH2/PHKG2/PLCB4/CACNA1C/GNA14/PDE1A/GNAL/ATP2B2/ADRB1/ERBB4/CAMK4/RYR2/NOS1/ADRB2/PDE1B/PHKA2/CAMK2G/CACNA1E/BST1/PPP3CB/ITPR1/PHKA1/HTR2B/CACNA1G/PLCD4/NOS3/PHKB
KEGG_N_GLYCAN_BIOSYNTHESIS	N-Glycan biosynthesis	45	-0.473287	-2.13401	7.23567599615059e-05	0.000670252092275002	0.000481042171489236	1999	tags=60%	list=17%	signal=50%	DPM2/STT3B/DOLPP1/MAN1A2/MGAT4A/ALG14/ALG11/TUSC3/ALG3/MAN1B1/ALG8/MGAT1/DPM1/MGAT2/DPAGT1/ALG5/FUT8/B4GALT1/ALG2/DPM3/RPN2/MGAT5/STT3A/RPN1/GANAB/DDOST/DAD1
KEGG_TYPE_II_DIABETES_MELLITUS	Type II diabetes mellitus	35	0.552305610161039	2.0180499013074	9.31066052257706e-05	0.000819338125986782	0.000588041717215393	2813	tags=51%	list=24%	signal=39%	IRS2/SLC2A4/HK3/SOCS2/CACNA1D/MAPK10/IKBKB/PRKCD/CACNA1A/ADIPOQ/PIK3CG/CACNA1C/PIK3CD/PIK3R1/PIK3CB/CACNA1E/MAPK3/CACNA1G
KEGG_PHOSPHATIDYLINOSITOL_SIGNALING_SYSTEM	Phosphatidylinositol signaling system	68	0.45636321026648	1.87666824448654	0.00012617050063732	0.0010574289577223	0.000758920304585384	3260	tags=47%	list=27%	signal=34%	PIP5K1B/PRKCB/DGKG/PLCG2/DGKD/PLCB2/INPP5B/DGKA/DGKE/PIP4K2A/PIK3C2B/SYNJ2/PLCB4/PIK3CG/INPP5E/PIKFYVE/INPP4A/PIK3CD/PIK3R1/DGKB/ITPK1/DGKH/INPP4B/PIK3CB/CDS2/PIK3C3/ITPR1/INPP5A/PLCD4/PIK3C2A/SYNJ1/INPP5D
KEGG_PATHOGENIC_ESCHERICHIA_COLI_INFECTION	Pathogenic Escherichia coli infection	46	-0.428314	-1.91734	0.000339780547247247	0.00271824437797798	0.00195089309424257	3266	tags=65%	list=27%	signal=48%	NCL/CLDN1/ITGB1/TUBA1A/TUBB2B/LY96/CTNNB1/TUBB6/TUBB3/ARPC3/EZR/TUBB2A/ARPC1B/ARPC5L/ARPC5/RHOA/CDC42/ACTB/WASL/CD14/ARPC2/ARPC4/ARPC1A/PRKCA/ACTG1/YWHAQ/TUBA1C/YWHAZ/TUBA1B/TUBB
KEGG_ABC_TRANSPORTERS	ABC transporters	35	0.523896768294784	1.91424784051041	0.000382131383028045	0.00292413580056243	0.00209866205781993	3964	tags=63%	list=33%	signal=42%	ABCA10/ABCA13/ABCB10/ABCA9/ABCA8/ABCA6/ABCC2/ABCA3/ABCG2/ABCA2/ABCA5/ABCA7/ABCB5/ABCB1/ABCD2/ABCC5/ABCC1/TAP2/CFTR/ABCB6/ABCG1/ABCC10
KEGG_TERPENOID_BACKBONE_BIOSYNTHESIS	Terpenoid backbone biosynthesis	13	-0.682502	-2.17946	0.000447662468282033	0.00328285810073491	0.00235611825411596	2923	tags=69%	list=25%	signal=52%	PDSS2/MVD/IDI1/DHDDS/GGPS1/FDPS/HMGCS1/ACAT2/PMVK
KEGG_GLUTATHIONE_METABOLISM	Glutathione metabolism	36	-0.463675	-1.96374	0.000497627819174272	0.00350329984698687	0.00251433003372264	3159	tags=61%	list=27%	signal=45%	GSTM4/GSTK1/GSR/ANPEP/IDH2/GSTA4/PGD/RRM2/GPX1/GSTO1/GSS/RRM2B/RRM1/LAP3/GPX7/GGCT/IDH1/SRM/MGST3/TXNDC12/GSTP1/SMS
KEGG_ARGININE_AND_PROLINE_METABOLISM	Arginine and proline metabolism	39	-0.447575	-1.95965	0.000617718256479639	0.0040266078940895	0.00288990997183457	1468	tags=38%	list=12%	signal=34%	ACY1/GOT1/P4HA3/ALDH7A1/GLUD1/ARG2/LAP3/ALDH18A1/GOT2/GATM/P4HA1/SRM/P4HA2/PYCR1/SMS
KEGG_MAPK_SIGNALING_PATHWAY	MAPK signaling pathway	211	0.323434359880301	1.55574990345831	0.000602245706364429	0.0040266078940895	0.00288990997183457	4091	tags=47%	list=34%	signal=32%	RASGRP2/FGF2/PRKCB/FGF14/CACNA1H/RASGRP1/FGF9/CACNB2/MKNK2/CACNA1D/MAP3K1/SOS2/MAPK10/IKBKB/NR4A1/MAP3K12/MAP3K7/DUSP4/TAOK2/NTRK2/RPS6KA5/FOS/JUND/RASGRP4/DUSP5/PPP3CC/PLA2G5/RAPGEF2/MECOM/CACNA1A/MAP3K5/MAPT/RASA2/PTPN7/MAP4K1/MAPK11/DUSP1/CACNA1C/MAP3K13/PLA2G4B/JMJD7-PLA2G4B/NLK/TRAF6/MAPK14/PPM1A/ELK4/MAP4K2/JUN/BRAF/CACNG2/MAP2K6/RASGRF2/AKT2/RAC2/MAPK8IP3/MAP3K11/HSPA1A/CACNA2D1/CACNB4/EGF…
KEGG_PURINE_METABOLISM	Purine metabolism	125	-0.285984	-1.59042	0.00066541658259784	0.00418261851918643	0.00300187931999026	1836	tags=30%	list=15%	signal=25%	NME7/POLR1D/PPAT/POLR2C/HPRT1/PRPS1/POLR3C/GUK1/POLR3GL/POLR1E/NUDT5/NUDT9/RRM2B/PAPSS1/RRM1/IMPDH2/POLR2D/APRT/NME2/POLD2/POLR3K/NME1-NME2/POLR2F/POLR2K/NME1/POLR2L/CANT1/POLR2G/NUDT2/DGUOK/POLR2H/PRPS2/PRIM2/POLR2I/POLR1C/PAICS/POLR2J
KEGG_DNA_REPLICATION	DNA replication	34	-0.451573	-1.88548	0.000980086609500237	0.00594811183696695	0.00426897978729686	3350	tags=53%	list=28%	signal=38%	MCM2/MCM3/MCM5/POLD3/RFC1/RFC2/RPA1/MCM4/POLE3/FEN1/RNASEH1/PCNA/RPA2/MCM6/POLD2/RNASEH2A/PRIM2/SSBP1
KEGG_CYSTEINE_AND_METHIONINE_METABOLISM	Cysteine and methionine metabolism	26	-0.497151	-1.92527	0.00152323804219717	0.00893632984755673	0.00641363386188282	1575	tags=50%	list=13%	signal=43%	MAT2B/CBS/APIP/ADI1/GOT1/LDHB/GOT2/SRM/AHCY/ENOPH1/SMS/LDHA/AHCYL1
KEGG_GLYCOLYSIS_GLUCONEOGENESIS	Glycolysis / Gluconeogenesis	39	-0.425152	-1.86147	0.00170135861971216	0.0096593263570755	0.00693253087828385	1766	tags=36%	list=15%	signal=31%	PGAM1/PFKL/ALDH7A1/ADH5/LDHB/GPI/PFKP/ALDOA/GAPDH/TPI1/AKR1A1/ENO1/LDHA/PGK1
KEGG_PYRUVATE_METABOLISM	Pyruvate metabolism	30	-0.461798	-1.88781	0.00186499374558171	0.0102574656006994	0.00736181741676991	2156	tags=43%	list=18%	signal=36%	PCK2/ME2/AKR1B1/ALDH7A1/ACYP2/ACAT2/LDHB/ME1/MDH1/GRHPR/MDH2/GLO1/LDHA
KEGG_PRIMARY_IMMUNODEFICIENCY	Primary immunodeficiency	25	0.533208419727639	1.78816664703566	0.00314595864244612	0.016778446093046	0.0120419469567316	3518	tags=52%	list=30%	signal=37%	RAG1/RAG2/DCLRE1C/CIITA/RFXAP/CD40LG/BTK/TAP2/PTPRC/IL2RG/LCK/CD8A/CD3E
KEGG_INOSITOL_PHOSPHATE_METABOLISM	Inositol phosphate metabolism	49	0.433123201194496	1.68593618675398	0.00479025364264827	0.0247966070913558	0.0177966079603032	3258	tags=45%	list=27%	signal=33%	PIP5K1B/PLCG2/PLCB2/INPP5B/PIP4K2A/PIK3C2B/SYNJ2/PLCB4/PIK3CG/INPP5E/PIKFYVE/INPP4A/PIK3CD/ITPK1/INPP4B/PIK3CB/ISYNA1/PIK3C3/INPP5A/PLCD4/PIK3C2A/SYNJ1
KEGG_STEROID_BIOSYNTHESIS	Steroid biosynthesis	10	-0.660567	-1.91446	0.00530706417531806	0.0266869512815994	0.0191533143169374	2103	tags=80%	list=18%	signal=66%	FDFT1/DHCR24/EBP/LIPA/NSDHL/SOAT1/CYP51A1/SQLE
KEGG_RNA_DEGRADATION	RNA degradation	47	-0.348901	-1.58624	0.00767097076216674	0.0375025237261485	0.0269156868847956	2804	tags=43%	list=24%	signal=33%	C1D/PATL1/LSM4/EXOSC7/EXOSC6/LSM2/DCP1B/MPHOSPH6/DCPS/EXOSC10/XRN2/LSM1/EXOSC2/HSPD1/LSM3/PAPOLA/LSM5/HSPA9/LSM6/ENO1
KEGG_ADIPOCYTOKINE_SIGNALING_PATHWAY	Adipocytokine signaling pathway	55	0.40579561619947	1.61310850281647	0.00807650327043412	0.0384179615026056	0.0275726996430183	2708	tags=40%	list=23%	signal=31%	ACSL6/IRS2/SLC2A4/ACACB/CPT1B/LEPR/MAPK10/IKBKB/PRKAG2/NFKBIA/ADIPOQ/CAMKK2/PPARGC1A/JAK2/PRKAA2/AKT2/PRKCQ/PRKAB1/AKT3/ACSL5/ACSL1/CD36
KEGG_CHEMOKINE_SIGNALING_PATHWAY	Chemokine signaling pathway	140	0.322820603132826	1.48990286405237	0.0100023817685414	0.0463268208227181	0.0332489144660656	2799	tags=34%	list=23%	signal=26%	RASGRP2/FGR/PRKCB/ADCY4/PTK2B/CXCR1/ELMO1/PPBP/CXCR2/CXCL12/DOCK2/WAS/PLCB2/GRK6/SOS2/CCL14/IKBKB/ADCY6/CCR2/PRKCD/ADCY9/ADCY1/PARD3/STAT5B/SHC2/NFKBIA/PLCB4/PIK3CG/GNG4/STAT2/PIK3CD/PIK3R1/JAK2/CXCL2/BRAF/AKT2/RAC2/HCK/FOXO3/SHC4/ITK/CX3CL1/PIK3CB/AKT3/MAPK3/GRK4/GNG7
KEGG_JAK_STAT_SIGNALING_PATHWAY	Jak-STAT signaling pathway	87	0.349866462444624	1.50018062347893	0.0107768628447192	0.0486340477095022	0.0349048189302648	4909	tags=57%	list=41%	signal=34%	CSF3R/BCL2L1/SOCS2/LEPR/SOS2/CREBBP/STAT5B/PIK3CG/IL6R/IL4R/STAT4/IL15/STAT2/PIK3CD/PIK3R1/JAK2/CSF2RB/SPRY2/PTPN6/AKT2/EP300/PIK3CB/CNTF/AKT3/CCND2/SPRY1/PIAS1/IL15RA/IL2RG/SOS1/SOCS3/CISH/CBLB/LIF/EPOR/TYK2/SPRED2/IL21R/STAT3/PRLR/PIM1/STAM/CBL/IL12RB2/PIAS3/GHR/LIFR/PIAS2/STAT5A/IL6ST
