# Supplementary material for: Identification of Key Bioactive Compounds of Medicine–Food Homologous Substances and Their Multi-Target Intervention Effects in Osteosarcoma Treatment
Source: Int J Mol Sci. 2026 Jan 29;27(3):1360. doi: 10.3390/ijms27031360 (PMC12898791; doi:10.3390/ijms27031360)
Supplement: Supplementary file 1 [file ijms-27-01360-s001.zip › Supplementary Table S9_GRIN2B_GSEA.xlsx]

## Sheet: 09.GRIN2B_GSEA
ID	Description	setSize	enrichmentScore	NES	pvalue	p.adjust	qvalue	rank	leading_edge	core_enrichment_symbol
KEGG_RIBOSOME	Ribosome	84	-0.766617	-4.55778	2.8899458614936e-35	4.85510904730924e-33	3.83298082682309e-33	2561	tags=88%	list=21%	signal=70%	UBA52/RPL22/RPL26L1/RPL41/RPL32/RPS27/RPS3A/RPL39/RPL18A/RPL24/RPS12/RPS18/RPS15/RPS16/RPL14/FAU/RPLP2/RPL12/RPS25/RPS24/RPS15A/RPL10/RPS20/RPS26/RPS19/RPL6/RPL26/RPL11/RPS9/RPL37A/RPS6/RPL23A/RPL3/RPL31/RPS8/RPL30/RPS27A/RPS23/RPL7/RPL37/RPL4/RPL23/RPL15/RPL21/RPS13/RPL17/RPL8/RPLP1/RPS3/RPL28/RPS11/RPL10A/RPS10/RPL38/RPL18/RPL7A/RPL35A/RPSA/RPS4X/RPS27L/RPS5/RPL27/RPS21/RPLP0/RPL19/MRPL13/RPL34…
KEGG_PARKINSONS_DISEASE	Parkinson's disease	87	-0.625599	-3.75947	3.73081144043208e-22	3.13388160996294e-20	2.47411706049706e-20	1802	tags=67%	list=15%	signal=57%	COX7A1/COX6A1/UCHL1/NDUFB10/UQCR10/NDUFB1/NDUFV2/NDUFS1/UBE2L6/NDUFA7/COX7C/NDUFA9/COX5B/NDUFB9/NDUFB8/NDUFS5/COX4I1/NDUFS6/NDUFA5/NDUFB7/UBB/NDUFC2/UQCRB/UQCRHL/PINK1/SDHB/NDUFS4/UQCRH/SDHD/UBE2J1/PARK7/PPID/NDUFA6/UQCR11/CASP3/COX7A2L/NDUFB6/NDUFA8/NDUFA2/COX7B/COX8A/COX6B1/NDUFAB1/NDUFB5/UQCRQ/VDAC3/COX6C/COX7A2/NDUFA4/NDUFB3/SLC25A5/UQCRFS1/NDUFA1/UBE2G1/CYCS/VDAC1/NDUFB2/COX5A
KEGG_OXIDATIVE_PHOSPHORYLATION	Oxidative phosphorylation	87	-0.622726	-3.7422	6.03263420183992e-22	3.37827515303036e-20	2.66705933133976e-20	2286	tags=64%	list=19%	signal=52%	COX7A1/ATP6V1C1/COX6A1/NDUFB10/UQCR10/ATP6V1A/NDUFB1/NDUFV2/NDUFS1/ATP6V0C/NDUFA7/COX7C/NDUFA9/COX5B/NDUFB9/NDUFB8/NDUFS5/COX4I1/NDUFS6/NDUFA5/ATP6V1G1/NDUFB7/NDUFC2/UQCRB/UQCRHL/SDHB/ATP6V0B/NDUFS4/UQCRH/SDHD/ATP6V0D1/NDUFA6/UQCR11/PPA1/COX7A2L/NDUFB6/ATP6V1F/NDUFA8/ATP6V0E1/NDUFA2/COX7B/COX8A/COX6B1/NDUFAB1/NDUFB5/UQCRQ/COX6C/COX7A2/ATP6V1D/NDUFA4/NDUFB3/UQCRFS1/NDUFA1/ATP6V1C2/NDUFB2/COX5A
KEGG_PROTEASOME	Proteasome	40	-0.764482	-3.87067	5.20771117461635e-17	2.18723869333887e-15	1.72676738947805e-15	2177	tags=75%	list=18%	signal=62%	PSMF1/PSMB1/PSMB6/PSMD7/PSMD4/PSMC4/PSMC3/PSMB9/PSMB4/PSMD13/PSME1/PSMD1/PSMB2/PSMB7/PSMD2/PSMA6/PSMA5/PSMA7/PSMA3/PSMD8/PSMD14/PSMD12/PSMC2/PSMA4/PSMB5/PSME3/POMP/PSMB3/PSMA2/PSMA1
KEGG_ANTIGEN_PROCESSING_AND_PRESENTATION	Antigen processing and presentation	52	-0.596578	-3.33366	2.16586133951273e-12	7.27729410076277e-11	5.74523218481271e-11	968	tags=50%	list=8%	signal=46%	HLA-DPA1/CTSB/IFI30/CD4/HSPA8/HLA-DMB/LGMN/CTSS/HLA-B/HSPA5/PSME1/HLA-DQA2/B2M/HLA-DMA/HLA-DOA/HLA-DRB1/PDIA3/HLA-DPB1/CD74/HLA-DQA1/HLA-DRA/HLA-DQB1/HSPA4/PSME3/CANX/HLA-DRB5
KEGG_TYPE_I_DIABETES_MELLITUS	Type I diabetes mellitus	29	-0.662757	-3.25625	3.47167636857046e-09	9.72069383199728e-08	7.67423197262943e-08	1567	tags=48%	list=13%	signal=42%	CD86/HLA-C/HLA-DPA1/HLA-DMB/HLA-B/HLA-DQA2/HLA-DMA/HLA-DOA/HLA-DRB1/HLA-DPB1/HLA-DQA1/HLA-DRA/HLA-DQB1/HLA-DRB5
KEGG_SYSTEMIC_LUPUS_ERYTHEMATOSUS	Systemic lupus erythematosus	41	-0.573622	-2.92236	4.43479637710568e-09	1.06435113050536e-07	8.40277208293708e-08	1754	tags=54%	list=15%	signal=46%	C2/C1QA/CD86/C3/C1QB/SNRPD1/HLA-DPA1/SSB/HLA-DMB/FCGR2B/HLA-DQA2/C1QC/FCGR3A/HLA-DMA/HLA-DOA/HLA-DRB1/HLA-DPB1/HLA-DQA1/FCGR2A/HLA-DRA/HLA-DQB1/HLA-DRB5
KEGG_ALLOGRAFT_REJECTION	Allograft rejection	26	-0.687669	-3.21295	1.54818818241909e-08	2.88995127384896e-07	2.28154047935445e-07	1567	tags=54%	list=13%	signal=47%	CD86/HLA-C/HLA-DPA1/HLA-DMB/HLA-B/HLA-DQA2/HLA-DMA/HLA-DOA/HLA-DRB1/HLA-DPB1/HLA-DQA1/HLA-DRA/HLA-DQB1/HLA-DRB5
KEGG_GRAFT_VERSUS_HOST_DISEASE	Graft-versus-host disease	27	-0.677584	-3.19913	1.42433453445062e-08	2.88995127384896e-07	2.28154047935445e-07	1567	tags=52%	list=13%	signal=45%	CD86/HLA-C/HLA-DPA1/HLA-DMB/HLA-B/HLA-DQA2/HLA-DMA/HLA-DOA/HLA-DRB1/HLA-DPB1/HLA-DQA1/HLA-DRA/HLA-DQB1/HLA-DRB5
KEGG_PATHOGENIC_ESCHERICHIA_COLI_INFECTION	Pathogenic Escherichia coli infection	46	-0.508254	-2.67814	3.10828116026393e-08	5.22191234924341e-07	4.12256238098164e-07	1362	tags=48%	list=11%	signal=43%	ITGB1/TLR4/CTNNB1/CDC42/ARPC4/TUBA1A/YWHAZ/ARPC1A/CD14/LY96/ARPC3/TUBA1C/ARPC1B/TUBB2A/ARPC5/ARPC2/YWHAQ/ACTB/TUBB/ACTG1/RHOA/TUBA1B
KEGG_PROTEIN_EXPORT	Protein export	22	-0.703512	-3.09987	5.59993503113792e-08	8.5526280475561e-07	6.75207477438639e-07	1862	tags=77%	list=16%	signal=65%	SRP68/OXA1L/SEC62/SEC63/SEC11C/SEC61A1/SEC61G/HSPA5/SPCS3/SPCS1/SEC11A/SRP9/SRP19/SRP14/SEC61B/SRP72/SRPRB
KEGG_LEISHMANIA_INFECTION	Leishmania infection	57	-0.439817	-2.47044	1.09357487685659e-07	1.53100482759923e-06	1.20868802178887e-06	1562	tags=37%	list=13%	signal=32%	C3/ITGB2/ITGB1/STAT1/IFNGR1/TLR4/HLA-DPA1/MYD88/TLR2/HLA-DMB/HLA-DQA2/FCGR3A/HLA-DMA/HLA-DOA/HLA-DRB1/HLA-DPB1/HLA-DQA1/FCGR2A/HLA-DRA/HLA-DQB1/HLA-DRB5
KEGG_CITRATE_CYCLE_TCA_CYCLE	Citrate cycle (TCA cycle)	27	-0.624731	-2.94959	3.33682381454457e-07	4.31220308341145e-06	3.40437085532483e-06	2422	tags=70%	list=20%	signal=56%	IDH3B/OGDH/SDHC/PDHB/PCK2/CS/IDH3G/SUCLA2/IDH3A/SUCLG1/IDH1/DLD/SDHB/SDHD/IDH2/MDH1/MDH2/FH/ACLY
KEGG_INTESTINAL_IMMUNE_NETWORK_FOR_IGA_PRODUCTION	Intestinal immune network for IgA production	31	-0.576905	-2.84195	3.93213783814462e-07	4.71856540577354e-06	3.72518321508438e-06	968	tags=42%	list=8%	signal=39%	HLA-DPA1/TNFSF13/HLA-DMB/TNFSF13B/HLA-DQA2/HLA-DMA/HLA-DOA/HLA-DRB1/HLA-DPB1/HLA-DQA1/HLA-DRA/HLA-DQB1/HLA-DRB5
KEGG_ASTHMA	Asthma	20	-0.690291	-2.90909	6.71334073846834e-07	7.51894162708454e-06	5.93600654769832e-06	968	tags=60%	list=8%	signal=55%	HLA-DPA1/HLA-DMB/FCER1G/HLA-DQA2/HLA-DMA/HLA-DOA/HLA-DRB1/HLA-DPB1/HLA-DQA1/HLA-DRA/HLA-DQB1/HLA-DRB5
KEGG_ARGININE_AND_PROLINE_METABOLISM	Arginine and proline metabolism	39	-0.505364	-2.63451	7.95017946331845e-07	8.34768843648437e-06	6.59028034459293e-06	2297	tags=59%	list=19%	signal=48%	ALDH3A2/ALDH1B1/ALDH7A1/SAT1/ALDH18A1/ALDH2/ASS1/GLUL/GOT2/P4HA2/GATM/SRM/GOT1/AMD1/PYCR1/SMS/ARG2/P4HA3/ALDH9A1/GLUD1/P4HA1/LAP3/OAT
KEGG_VIRAL_MYOCARDITIS	Viral myocarditis	59	-0.41745	-2.32793	1.08083525067198e-06	1.06811954184054e-05	8.43252269874111e-06	968	tags=34%	list=8%	signal=31%	HLA-DPA1/SGCB/HLA-DMB/CASP3/HLA-B/SGCD/HLA-DQA2/HLA-DMA/RAC1/HLA-DOA/ACTB/HLA-DRB1/HLA-DPB1/HLA-DQA1/HLA-DRA/ACTG1/EIF4G2/HLA-DQB1/CYCS/HLA-DRB5
KEGG_AUTOIMMUNE_THYROID_DISEASE	Autoimmune thyroid disease	29	-0.560561	-2.75414	1.33062998096534e-06	1.24192131556765e-05	9.80464196500776e-06	1567	tags=48%	list=13%	signal=42%	CD86/HLA-C/HLA-DPA1/HLA-DMB/HLA-B/HLA-DQA2/HLA-DMA/HLA-DOA/HLA-DRB1/HLA-DPB1/HLA-DQA1/HLA-DRA/HLA-DQB1/HLA-DRB5
KEGG_GLUTATHIONE_METABOLISM	Glutathione metabolism	36	-0.508822	-2.5817	1.59624975788045e-06	1.41142083854692e-05	1.11427960937915e-05	2240	tags=58%	list=19%	signal=48%	MGST1/MGST2/GPX3/GGCT/RRM2B/PGD/RRM2/GPX7/GSTA4/SRM/GPX1/SMS/IDH1/GSTO1/GSTK1/MGST3/LAP3/IDH2/RRM1/GSTP1/TXNDC12
KEGG_N_GLYCAN_BIOSYNTHESIS	N-Glycan biosynthesis	45	-0.417403	-2.21109	2.81862431789406e-05	0.000236764442703101	0.000186919296870869	2288	tags=53%	list=19%	signal=43%	FUT8/MGAT1/DPM3/DPAGT1/MGAT4A/TUSC3/MAN2A1/ALG11/MAN1A1/MAN1A2/DDOST/ALG14/RPN2/STT3B/ALG2/ALG8/ALG5/B4GALT1/DAD1/RPN1/MGAT2/GANAB/STT3A/DPM1
KEGG_VIBRIO_CHOLERAE_INFECTION	Vibrio cholerae infection	45	-0.407992	-2.16123	3.91237415221702e-05	0.000312989932177362	0.000247097314876865	1429	tags=42%	list=12%	signal=37%	GNAS/PDIA4/ATP6V1G1/SEC61A1/PRKACB/ATP6V0B/ARF1/SEC61G/ATP6V0D1/KDELR1/ATP6V1F/ATP6V0E1/KDELR3/KDELR2/ACTB/ATP6V1D/SEC61B/ACTG1/ATP6V1C2
KEGG_GLYCOLYSIS_GLUCONEOGENESIS	Glycolysis / Gluconeogenesis	39	-0.420094	-2.18999	6.05481545061615e-05	0.000462367725319779	0.000365027151568246	2422	tags=49%	list=20%	signal=39%	PDHB/PCK2/ALDH3A2/ALDH1B1/GPI/ALDH7A1/ENO1/ALDH2/DLD/ALDH9A1/LDHB/TPI1/ADH5/ALDOA/PGM1/PGK1/AKR1A1/GAPDH/LDHA
KEGG_NEUROACTIVE_LIGAND_RECEPTOR_INTERACTION	Neuroactive ligand-receptor interaction	121	0.423947295463719	1.66616901154202	7.06454522133475e-05	0.000516018955297495	0.00040738338576118	4473	tags=56%	list=38%	signal=35%	GRIN2A/GNRHR/GRM6/OPRM1/TRPV1/GRID1/SSTR1/ADRB1/CHRNB2/CHRM3/GABRG1/GPR83/GABBR1/PTGDR/TACR1/GABRB3/GRIN3A/GABRA1/GABRP/GABRA4/NMUR1/ADRA1A/GRM5/GRIA4/GRIA1/GABBR2/GABRE/TSHR/VIPR1/P2RX1/CHRNA4/GRIK1/GRIA2/MC1R/THRA/PARD3/OPRK1/PTGER3/LTB4R/CALCR/CNR1/GRM1/NPY1R/NPY2R/GRIK3/PTGER2/TBXA2R/OPRL1/HRH2/S1PR5/SSTR2/HTR2B/HTR1F/GRIA3/ADORA2A/CYSLTR2/GRIN2D/HRH4/F2RL2/GRIN3B/ADORA2B/OXTR/GLRA3/ADRA2A/TH…
KEGG_PYRUVATE_METABOLISM	Pyruvate metabolism	30	-0.489642	-2.41984	8.32948736298636e-05	0.000583064115409045	0.000460313775322931	2422	tags=63%	list=20%	signal=51%	PDHB/PCK2/ALDH3A2/ALDH1B1/ALDH7A1/ALDH2/GRHPR/ME1/AKR1B1/ACAT2/DLD/ALDH9A1/LDHB/MDH1/ACYP2/ME2/MDH2/GLO1/LDHA
KEGG_AMINO_SUGAR_AND_NUCLEOTIDE_SUGAR_METABOLISM	Amino sugar and nucleotide sugar metabolism	35	-0.428582	-2.14796	0.000178134439815146	0.00119706343555778	0.000945050080703512	1983	tags=49%	list=17%	signal=41%	GPI/NPL/CYB5R3/NANS/GNPDA2/HEXB/GNPDA1/MPI/UXS1/UAP1/GNPNAT1/NAGK/PGM1/GFPT1/HEXA/UGDH/UGP2
KEGG_PEROXISOME	Peroxisome	62	-0.324543	-1.78381	0.000216242040830544	0.00139725626382813	0.00110309705039063	1344	tags=42%	list=11%	signal=37%	PEX19/ACAA1/ACSL1/ABCD3/AMACR/ECH1/NUDT19/PEX12/PEX13/PEX7/PRDX1/ACSL4/IDH1/ACOX1/SOD2/GSTK1/AGPS/PMVK/MPV17/IDH2/HSD17B4/SOD1/SCP2/ACSL3/PRDX5/PHYH
KEGG_CARDIAC_MUSCLE_CONTRACTION	Cardiac muscle contraction	51	-0.352437	-1.91721	0.000453386179611516	0.00282106956202721	0.0022271601805478	1482	tags=43%	list=12%	signal=38%	COX7C/TPM3/COX5B/SLC8A1/COX4I1/TPM4/UQCRB/UQCRHL/UQCRH/ATP2A2/UQCR11/COX7A2L/ATP1A1/COX7B/COX8A/COX6B1/ATP1B1/UQCRQ/COX6C/COX7A2/UQCRFS1/COX5A
KEGG_FATTY_ACID_METABOLISM	Fatty acid metabolism	31	-0.419971	-2.06886	0.000494015979804584	0.00296409587882751	0.00234007569381119	2297	tags=58%	list=19%	signal=47%	ALDH3A2/ALDH1B1/ALDH7A1/ACAA1/ACSL1/ALDH2/HADHB/ACSL4/ACOX1/ACADM/ACAT2/ECHS1/HADH/ALDH9A1/ADH5/ACSL3/HADHA/ACAA2
KEGG_PHOSPHATIDYLINOSITOL_SIGNALING_SYSTEM	Phosphatidylinositol signaling system	68	0.448237735206831	1.66321553944811	0.000577700983144095	0.00334668155752441	0.00264211701909822	5274	tags=69%	list=44%	signal=39%	DGKH/INPP5E/DGKB/ITPR3/DGKE/PLCG1/INPP4A/INPPL1/PLCB4/DGKG/PI4KA/PLCB3/PIKFYVE/PIK3C3/DGKD/INPP5B/PIK3CB/ITPKB/PLCB1/DGKI/DGKZ/DGKQ/DGKA/PLCG2/INPP5K/SYNJ2/INPP5A/PI4KB/IMPA1/PLCD4/CDS1/CDS2/PIP5K1B/PLCB2/IPPK/ITPK1/PIK3C2A/INPP4B/PIK3C2B/PLCD3/PLCE1/PRKCB/PIP5K1C/PIP4K2B/PLCD1/SYNJ1/ITPR2
KEGG_VALINE_LEUCINE_AND_ISOLEUCINE_DEGRADATION	Valine	leucine and isoleucine degradation	41	-0.345084	-1.75805	0.00151499943339185	0.00848399682699435	0.00669789223183764	2297	tags=49%	list=19%	signal=40%	ALDH3A2/ALDH1B1/ALDH7A1/ACAA1/HSD17B10/ALDH2/PCCB/HMGCS1/HADHB/HIBADH/ACADM/ACAT2/DLD/ECHS1/OXCT1/HADH/ALDH9A1/HADHA/ACAA2/BCAT1
KEGG_CALCIUM_SIGNALING_PATHWAY	Calcium signaling pathway	126	0.361296281073551	1.42347574602081	0.00459161792149947	0.0248836068003842	0.0196449527371455	3915	tags=46%	list=33%	signal=31%	GRIN2A/CACNA1E/ADRB1/PHKG2/CHRM3/CACNA1I/CACNA1A/ERBB3/NOS1/ITPR3/RYR2/ERBB4/PHKA2/TACR1/MYLK3/PLCG1/PPP3CC/SLC8A2/ATP2B2/ADCY9/ADCY1/ADRA1A/PLCB4/CACNA1G/GRM5/CACNA1H/CACNA1D/CAMK2B/PLCB3/ADCY4/PDE1C/P2RX1/ATP2B3/ITPKB/PLCB1/CAMK2A/PTK2B/RYR3/TRPC1/RYR1/PTGER3/CACNA1C/CACNA1B/GRM1/PLCG2/GNA14/TBXA2R/ERBB2/HRH2/PLCD4/HTR2B/GNAL/ADORA2A/CYSLTR2/NOS3/PLCB2/GRIN2D/PDE1B
KEGG_CYSTEINE_AND_METHIONINE_METABOLISM	Cysteine and methionine metabolism	26	-0.395322	-1.84704	0.00509364932995251	0.0259313056797582	0.0204720834313881	1405	tags=46%	list=12%	signal=41%	GOT2/SRM/GOT1/AMD1/AHCY/SMS/ADI1/MAT2B/LDHB/ENOPH1/AHCYL1/LDHA
KEGG_ABC_TRANSPORTERS	ABC transporters	35	0.478064034762909	1.61428626470983	0.00508795778782938	0.0259313056797582	0.0204720834313881	5322	tags=80%	list=45%	signal=44%	ABCA3/ABCB5/ABCC2/ABCC10/ABCA5/ABCA10/ABCA2/ABCA9/ABCA7/ABCA12/CFTR/ABCC5/ABCC1/ABCA4/ABCB10/ABCA13/ABCD4/ABCB8/ABCA6/ABCB4/ABCB1/TAP2/ABCB6/ABCD1/ABCD2/ABCG2/ABCG1/ABCA8
KEGG_PYRIMIDINE_METABOLISM	Pyrimidine metabolism	83	-0.253717	-1.48826	0.00628583330655241	0.0310594116323766	0.0245205881308237	1996	tags=37%	list=17%	signal=31%	POLR3F/DUT/POLR2H/RRM2B/DCK/UCK2/DTYMK/POLR2F/POLR2C/POLR2D/RRM2/NME7/POLR2K/NUDT2/POLR2J/POLE3/POLE4/NME4/NT5E/CANT1/POLR2I/TYMS/CMPK1/NME1-NME2/NME2/NME1/RRM1/POLR3GL/POLR2G/POLR2L/DCTD
KEGG_INOSITOL_PHOSPHATE_METABOLISM	Inositol phosphate metabolism	49	0.443791312460234	1.58140678020853	0.00724221300199396	0.034762622409571	0.0274441755865034	5236	tags=69%	list=44%	signal=39%	ISYNA1/INPP5E/PLCG1/INPP4A/INPPL1/PLCB4/PI4KA/PLCB3/PIKFYVE/PIK3C3/INPP5B/PIK3CB/ITPKB/PLCB1/PLCG2/INPP5K/SYNJ2/INPP5A/PI4KB/IMPA1/PLCD4/PIP5K1B/PLCB2/IPPK/ITPK1/PIK3C2A/INPP4B/PIK3C2B/PLCD3/PLCE1/PIP5K1C/PIP4K2B/PLCD1/SYNJ1
KEGG_OTHER_GLYCAN_DEGRADATION	Other glycan degradation	13	-0.530525	-1.92274	0.00825827214104383	0.0385386033248712	0.0304252131512141	1476	tags=62%	list=12%	signal=54%	FUCA2/FUCA1/HEXB/MANBA/NEU1/HEXA/GLB1/MAN2B1
